# Supplementary material for: Computational Integration of Homolog and Pathway Gene Module Expression Reveals General Stemness Signatures
Source: PLoS One. 2011 Apr 29;6(4):e18968. doi: 10.1371/journal.pone.0018968 (PMC3084730; doi:10.1371/journal.pone.0018968)
Supplement: Dataset S1 — Lists of all homolog and functional modules tested with associated S-MAP scores, their corresponding stem cell recurrence scores, stem cell diversity scores, differentiated cell recurrence scores, differentiated cell diversity scores, and their stem cell and differentiated cell gene diversity scores. Each score can also have a ‘hi’, ‘mod’, and ‘lo’ status assigned. Stemness-on/off status, as well as module type classification (if available) is provided, where appropriate. All functional modules available have been scored and shown, but only the non-redundant subset (611 modules; labeled as “non-redundant” in the table) is discussed in this paper. (XLS) [file pone.0018968.s007.xls]

## Sheet: Homolog modules
ON/OFF	Name	Stemness PatternAnnotation	StemCellRecurrence	StemRecurrenceAnnotation	StemCellDiversity (max ~ 3.5)	CellDiversityAnnotation	DiffCellRecurrence	DiffRecurrenceAnnotation	StemCellGeneDiversity	StemCellGeneDiversityANNOTATION	DiffCellCellDiversity	DiffCellCellDiversityAnnotation	Gene descriptions
STEMNESS ON	Module195	HAFA	0.394434	Hi	3.36784	Hi	0.272001	Mod	0.844883	Hi	2.65805	Hi	Dlk2/Col16a1/Pom121/Ltbp4/Apoh/Bsn/Cd44/Cfh/Col10a1/Col11a1/Col11a2/Col12a1/Col13a1/Col14a1/Col15a1/Col17a1/Col18a1/Col19a1/Col2a1/Col3a1/Col4a1/Col4a2/Col4a3/Col4a4/Col4a5/Col5a1/Col5a2/Col6a1/Col6a2/Col6a3/Col7a1/Col8a1/Col9a1/Col9a2/Col9a3/Col1a1/Col1a2/Cr2/Dlk1/Dll1/Dll3/Eda/Eln/Muc4/F13b/Fbln1/Fbln2/Fbn1/Fbn2/Flg/Fn1/Grn/Jag1/Jag2/Ltbp2/Ltbp3/Muc13/Crb1/Marco/Matn1/Matn2/Matn3/Matn4/Cd46/Muc…
STEMNESS ON	Module273	HAFA	1.03276	Hi	3.20066	Hi	0.0541901	Lo	0.656275	Hi	0.813346	Lo	Kif24/Kif2a/LOC631653/2310061C15Rik/Kif2b/Kif2c
STEMNESS ON	Module286	HAFA	0.338425	Hi	3.15014	Hi	0.18677	Mod	0.800544	Hi	2.95599	Hi	Numa1/NA/Aspm/Myh7/Hmmr/Fyco1/Myh1/Myh11/Myh2/Myh3/Myh4/Myh8/Myh9/Myh6/Myo10/Myo15/Myo1b/Myo1c/Myo1f/Myo5a/Myo5b/Myo6/Myo7a/Myo7b/Myo9b/Gm317/Ccdc40/Ccdc62/Myo5c/A630007B06Rik/NA/Cep290/4930562D19Rik/Plekhh3/Myo15b/Fbf1/3830431G21Rik/Tex9/Stk24/Map4k3/Tnip2/Myo1h/Tmf1/Ccdc102a/Ofd1/Cchcr1/9430031J16Rik/6430598A04Rik/Myo16/Myo1g/Map3k8/Map4k1/Map4k2/Cep110/Map4k4/Golga3/Myo9a/Nrk/NA/NA/4932413O14R…
STEMNESS ON	Module92	HAFA	0.901951	Hi	3.1137	Hi	0.310896	Mod	0.812553	Hi	2.56647	Hi	Tubg1/Tubg2/Tuba1a/Tuba1b/Tuba3a/Tuba4a/Tuba1c/Tuba3b/Tubb2a/Tubb3/Tubb4/Tubb5/Tubb2c/Tubal3/Tuba-rs1/EG434428/Tuba8/Tubb1/Tubd1/LOC632223/Tubb6/Tube1/Tubb2b
STEMNESS ON	Module329	HAFA	2.12294	Hi	3.1008	Hi	0.541647	Mod	0.662462	Hi	1.66159	Mod	Prps2/Prps1/Prpsap2/AU021838/Prpsap1/Prps1l1
STEMNESS ON	Module7752	HAFA	1.22827	Hi	3.08465	Hi	0.120498	Lo	0.823519	Hi	1.49978	Mod	Psip1/Hdgf/Hdgfl1/Hdgfrp2/Hdgfrp3
STEMNESS ON	Module143	HAFA	0.664331	Hi	3.0573	Hi	0.124696	Mod	0.823446	Hi	2.65973	Hi	NA/Btaf1/Chd4/Chd9/Chd1/Smarcad1/Hells/Rad54l/NA/Smarca4/5830457O10Rik/Chd3/Zranb3/Ercc6l/Chd2/Shprh/Chd5/Ercc6/NA/Chd7/Mamld1/NA/NA/D19Bwg1357e/Smarcal1/E130016E03Rik/OTTMUSG00000010105/Smarca2/Chd8/Zcchc10/Chd1l/Inoc1/Chd6/1700125H20Rik/NA/Ep400/0610007P08Rik/NA/Smarca1/Smarca5
STEMNESS ON	Module148	HAFA	1.01988	Hi	3.02398	Hi	0.0719793	Lo	0.835175	Hi	1.47626	Mod	Ppif/Ranbp1/Ranbp2/Ppia/Ppie/LOC638031/EG668548
STEMNESS ON	Module724	HAFA	0.559666	Hi	3.0181	Hi	0.378693	Mod	0.837515	Hi	2.70178	Hi	Epha1/Epha2/Epha3/Epha4/Epha5/Epha6/Epha7/Epha8/Ephb2/Ephb3/Ephb4/Ephb6/Epha10/Ephb1
STEMNESS ON	Module811	HAFA	0.896271	Hi	3.00801	Hi	0.381779	Mod	0.86351	Hi	1.66204	Mod	Fzd1/Fzd3/Fzd4/Fzd5/Fzd6/Fzd7/Fzd8/Fzd9/Fzd2/Fzd10
STEMNESS ON	Module11079	HAFA	0.606116	Hi	2.99586	Hi	0.0988335	Lo	0.518986	Hi	1.93316	Mod	Ncl/Supt5h/Supt6h/AA408296/Trap1a/Ldoc1l/4933409G03Rik/Ythdc1/Ccdc9/Rgag4/Rtl1/Sart3/4932431H17Rik/Paf1/EG626058/LOC675004/4933428M09Rik/2900045O20Rik/Las1l
STEMNESS ON	Module5372	HAFA	3.2201	Hi	2.97815	Hi	0.133186	Mod	0.819742	Hi	1.56457	Mod	Fusip1/Sfrs3/Sfrs7/Zcrb1
STEMNESS ON	Module873	HAFA	1.48027	Hi	2.96241	Hi	0.210535	Mod	0.936851	Hi	1.37349	Mod	Grb10/Grb7/Grb14/Apbb1ip
STEMNESS ON	Module1138	HAFA	1.37435	Hi	2.93295	Hi	0.247776	Mod	0.698804	Hi	1.97114	Mod	Nap1l2/Nap1l4/Nap1l1/Nap1l3/Nap1l5
STEMNESS ON	Module1803	HAFA	0.657428	Hi	2.92854	Hi	0.169668	Lo	0.749626	Hi	1.80956	Mod	Rcc1/Mycbp2/Rcc2/Herc2/Rpgr/Ube3a/Hectd2/AU042671/Rccd1/Herc5/Herc4/Herc3/Wbscr16
STEMNESS ON	Module770	HAFA	0.525139	Hi	2.92763	Hi	0.324581	Mod	0.811132	Hi	2.50482	Hi	Pwp2/Apaf1/Gnb1l/Wdr5/Gnb2l1/Nedd1/Pafah1b1/Plaa/Strap/Wdr25/Nle1/Wdhd1/Wdr36/Wdr26/Aamp/Wdr32/Rrp9/Ahi1/Plrg1/Wdr70/Eif3i/Wdr61/Cstf1/1500041N16Rik/Pak1ip1/Wdr5b/Cdc40/Wdr44/Wdr13/Thoc3/Katnb1/Smu1/Wdr38/Wdr82
STEMNESS ON	Module1155	HAFA	0.871812	Hi	2.92284	Hi	0.0441683	Lo	0.654065	Hi	1.25747	Mod	Nme1/Nme2/EG229879/EG433968/Nme4/Nme3
STEMNESS ON	Module1154	HAFA	0.754829	Hi	2.91478	Hi	0.266705	Mod	0.836309	Hi	2.75662	Hi	Nlk/Mapk11/Mapk4/Mapk7/Mapk1/Mapk10/Mapk13/Mapk14/Mapk3/Mapk8/Mapk9/Mapk12/Mapk15/Mapk6
STEMNESS ON	Module1411	HAFA	0.836885	Hi	2.88154	Hi	0.0306995	Lo	0.771515	Hi	1.27003	Mod	Sfrs5/Bud13/Tceb3/Gtse1/A930035D04Rik/Gm1614/Gse1/Srrm1/Sfrs4/LOC622469/Sfrs6/H1fnt
STEMNESS ON	Module1127	HAFA	3.71797	Hi	2.87172	Hi	0.499905	Mod	0.706978	Hi	1.82147	Mod	Myb/Mybl1/Mybl2
STEMNESS ON	Module6986	HOFA	7.71978	Hi	2.86967	Hi	0.246916	Lo	0.418267	Lo	0.905588	Mod	Orc1l/Cdc6
STEMNESS ON	Module618	HAFA	1.51581	Hi	2.86694	Hi	0.424916	Mod	0.67634	Hi	2.1154	Mod	Plk3/Plk1/Plk2/6330514A18Rik
STEMNESS ON	Module343	HAFA	0.828557	Hi	2.83098	Hi	0.488836	Mod	0.750035	Hi	2.44333	Mod	Stch/Hyou1/Hspa5/Hspa8/Hspa1l/Hsph1/Hspa1b/Hspa2/Hspa4/Hspa9/Hspa4l/Hspa1a/Hspa14/LOC641192
STEMNESS ON	Module306	HAFA	2.97838	Hi	2.81565	Hi	0.71049	Mod	0.578924	Hi	2.52083	Hi	Abr/Bcr/Ect2/Ralbp1
STEMNESS ON	Module1093	HAFA	5.10551	Hi	2.80738	Hi	0.0593113	Lo	0.852393	Hi	1.56994	Mod	Mcm3/Mcm2/Mcm4/Mcm5/Mcm6/Mcm7/NA/Mcm8/Mcm9
STEMNESS ON	Module670	HOFA	2.84685	Hi	2.80197	Hi	0.0441971	Lo	0.372582	Lo	1.3858	Mod	Dmc1/Rad51/Rad51l3
STEMNESS ON	Module577	HAFA	2.67233	Hi	2.80098	Hi	0.153362	Mod	0.606601	Hi	1.38203	Mod	Ccnb2/Ccno/Ccnb1/EG434175
STEMNESS ON	Module554	HAFA	1.44122	Hi	2.80011	Hi	0.711398	Mod	0.780748	Hi	2.15205	Mod	Calu/Rcn1/Sdf4/Rcn2/Rcn3
STEMNESS ON	Module2125	HOFA	3.33517	Hi	2.79965	Hi	0.0285457	Lo	0	Lo	0.391244	Lo	Impdh1/Impdh2
STEMNESS ON	Module1473	HOFA	2.14739	Hi	2.7994	Hi	0.382633	Mod	0.171747	Lo	0.77935	Lo	Camkk2/Ttk/Camkk1
STEMNESS ON	Module5978	HAFA	2.44597	Hi	2.79355	Hi	0.019152	Lo	0.574072	Hi	0.899744	Lo	Terf1/Terf2
STEMNESS ON	Module1128	HAFA	2.46707	Hi	2.7935	Hi	0.139476	Lo	0.697135	Hi	1.55438	Mod	Bmyc/Mycl1/Max/Myc/Mycs/Mycn
STEMNESS ON	Module2889	HOFA	2.01893	Hi	2.78386	Hi	0.0156335	Lo	0.292171	Lo	0	Lo	Bzw1/Bzw2
STEMNESS ON	Module1509	HAFA	1.89316	Hi	2.76996	Hi	0.144858	Lo	0.689427	Hi	1.95087	Mod	Aurkc/Plk4/Aurkb/Aurka/LOC545618/Ulk3
STEMNESS ON	Module2562	HOFA	1.03284	Hi	2.76986	Hi	0.119472	Mod	0.454237	Lo	1.90914	Mod	Atad3a/4931409K22Rik/Spast/Fign/Fignl1/EG668225/Atad1
STEMNESS ON	Module688	HAFA	1.58316	Hi	2.76793	Hi	0.785475	Mod	0.523742	Hi	2.19008	Mod	Dusp2/Dusp1/Dusp5/Dusp4
STEMNESS ON	Module742	HAFA	1.31754	Hi	2.76633	Hi	0.097933	Lo	0.706537	Hi	1.2298	Mod	Ewsr1/Fus/Nola1/Taf15
STEMNESS ON	Module4428	HAFA	1.34855	Hi	2.76495	Hi	0.683756	Mod	0.760012	Hi	2.3715	Mod	Id1/Id2/Id3/Id4
STEMNESS ON	Module1788	HAFA	1.91645	Hi	2.75392	Hi	0.180766	Mod	0.619364	Hi	1.73191	Mod	Trp53/Trp63/Trp73
STEMNESS ON	Module1005	HAFA	0.827941	Hi	2.74477	Hi	0.12109	Mod	0.760904	Hi	2.06365	Mod	Kpna1/Kpna2/Kpna3/Kpna4/Kpna6/AW146299/Tmco6
STEMNESS ON	Module104	HAFA	0.876583	Hi	2.74272	Hi	0.555037	Mod	0.662555	Hi	2.39962	Mod	Itga9/Gpld1/Itga2b/Itga3/Itga4/Itga5/Itga6/Itga7/Itgav/Itga8
STEMNESS ON	Module12676	HOFA	5.72372	Hi	2.73423	Hi	0.130447	Lo	0.290326	Lo	0	Lo	Ckap2l/Ckap2
STEMNESS ON	Module1198	HAFA	1.22403	Hi	2.73012	Hi	0.503925	Mod	0.5977	Hi	1.70392	Mod	Pbx1/Pbx2/Pbx3/LOC676870/Pbx4
STEMNESS ON	Module4117	HAFA	2.2986	Hi	2.7258	Hi	0.135517	Mod	0.565425	Hi	1.57117	Mod	F2r/F2rl1/F2rl2
STEMNESS ON	Module1444	HAFA	3.39285	Hi	2.72286	Hi	0.235126	Lo	0.608843	Hi	0.99403	Mod	NA/Smo
STEMNESS ON	Module555	HAFA	0.60691	Hi	2.71911	Hi	0.266453	Lo	0.551918	Hi	1.84974	Mod	Stk33/Camk4/Camk1g/Camk1d/Camkv/Pskh1/Stk36/Chek2/Camk1/NA/Pnck
STEMNESS ON	Module164	HAFA	1.0772	Hi	2.71044	Hi	0.333879	Mod	0.729707	Hi	2.24232	Mod	Ldhal6b/Ldha/Ldhb/Ldhc/Tsg101/EG433229/Uevld
STEMNESS ON	Module319	HOFA	2.03521	Hi	2.70841	Hi	0.252551	Mod	0.353118	Lo	1.11857	Mod	Shroom2/Shroom4/Shroom3/Shroom1
STEMNESS ON	Module3823	HAFA	2.41013	Hi	2.705	Hi	1.32585	Mod	0.556378	Hi	2.41264	Mod	Cdkn1a/Cdkn1b/Cdkn1c
STEMNESS ON	Module2118	HOFA	3.07275	Hi	2.69934	Hi	0.0589347	Lo	0.342283	Lo	0.881315	Lo	G3bp2/G3bp1
STEMNESS ON	Module579	HAFA	4.93066	Hi	2.69659	Hi	0.13566	Lo	0.799446	Hi	1.24738	Mod	Ccne1/Ccne2
STEMNESS ON	Module5225	HAFA	3.84348	Hi	2.69561	Hi	0.309755	Mod	0.887454	Hi	1.37763	Mod	Rbp1/Rbp2/Rbp7
STEMNESS ON	Module583	HAFA	2.06577	Hi	2.69469	Hi	0.0932037	Lo	0.815006	Hi	1.58641	Mod	Cct2/Cct3/Cct4/Cct5/Cct6a/Cct6b/Cct7/Pip5k3/Tcp1/Mkks
STEMNESS ON	Module1409	HAFA	3.00105	Hi	2.69438	Hi	0.189681	Mod	0.697129	Hi	1.07416	Mod	Sfrp2/Sfrp1/Sfrp5
STEMNESS ON	Module878	HAFA	0.857486	Hi	2.69046	Hi	0.0773899	Lo	0.801828	Hi	1.10784	Mod	Tle6/Aes/Tle1/Tle2/Tle3/Tle4/Gm1467
STEMNESS ON	Module3717	HAFA	3.00432	Hi	2.68693	Hi	0.246367	Lo	0.501197	Hi	0.978449	Mod	Brca1/Mcph1
STEMNESS ON	Module3777	HOFA	2.18972	Hi	2.68401	Hi	0.0216151	Lo	0	Lo	0	Lo	Cct8/Gm443
STEMNESS ON	Module446	HAFA	0.803892	Hi	2.68291	Hi	0.31503	Mod	0.714086	Hi	1.53373	Mod	Acsm1/Acsm3/Acsm2/Acsm4/Acsf3/Acsf2/Acsm5
STEMNESS ON	Module55	HAFA	1.51618	Hi	2.67844	Hi	0.00785804	Lo	0.728519	Hi	0	Lo	Spred3/Spred1/Spred2
STEMNESS ON	Module1237	HAFA	1.99138	Hi	2.67765	Hi	0.1879	Mod	0.567912	Hi	1.40222	Mod	Lypla1/Lyplal1/Lypla2
STEMNESS ON	Module7472	HAFA	2.8751	Hi	2.67247	Hi	0.0210785	Lo	0.812008	Hi	0.701812	Lo	Fen1/Gen1/Ercc5/Exo1
STEMNESS ON	Module576	HAFA	1.58532	Hi	2.66192	Hi	0.0804556	Lo	0.762605	Hi	0.885613	Lo	Ccna1/Ccna2/Ccnf/Ccnb3
STEMNESS ON	Module449	HOFA	1.20156	Hi	2.66024	Hi	0.0192373	Lo	0.399667	Lo	0	Lo	Steap4/Steap3/Steap1/Steap2
STEMNESS ON	Module461	HAFA	1.05494	Hi	2.65211	Hi	0.51086	Mod	0.856272	Hi	2.97306	Hi	Slc2a9/Slc2a1/Slc2a2/Slc2a3/Slc2a4/Slc2a7/Slc2a5
STEMNESS ON	Module495	HAFA	1.49583	Hi	2.6512	Hi	0.399622	Mod	0.890897	Hi	1.99452	Mod	Arvcf/Ctnnd1/Ctnnd2/Pkp1/Pkp4/Pkp3/Pkp2
STEMNESS ON	Module224	HOFA	5.9402	Hi	2.64414	Hi	0.0457277	Lo	0.295619	Lo	0.998636	Mod	Shmt2/Shmt1
STEMNESS ON	Module1389	HOFA	2.51269	Hi	2.63829	Hi	0.992556	Mod	0	Lo	2.13027	Mod	Rrm2/EG238507/Rrm2b
STEMNESS ON	Module1780	HOFA	2.86161	Hi	2.6374	Hi	0.309592	Mod	0.465088	Lo	1.74949	Mod	Top2a/Top2b
STEMNESS ON	Module1096	HAFA	3.32563	Hi	2.63289	Hi	0.233234	Mod	0.917303	Hi	1.53351	Mod	Meis1/Meis2/Meis3
STEMNESS ON	Module389	HAFA	0.601612	Hi	2.62923	Hi	0.0163894	Lo	0.512397	Hi	0.943225	Mod	NA/Hnrnpa1/Hnrnpa3/EG432946/LOC433580/Hnrnpa2b1/EG544954/LOC545592/EG627828/LOC630401/LOC633657/EG668559/LOC674595/Hnrnpa0
STEMNESS ON	Module513	HAFA	1.75004	Hi	2.62513	Hi	0.0163292	Lo	0.66004	Hi	1	Mod	Hnrnpd/Hnrnpab/Gm311/Tardbp/Hnrpdl/Rbm31y
STEMNESS ON	Module9445	HOFA	2.84994	Hi	2.62513	Hi	0.236952	Lo	0.447925	Lo	1.53079	Mod	Pa2g4/Metap2
STEMNESS ON	Module2547	HOFA	2.03909	Hi	2.61662	Hi	0.00669973	Lo	0.290593	Lo	0	Lo	BC085271/Set/EG625349
STEMNESS ON	Module2745	HAFA	1.73149	Hi	2.60571	Hi	0.150521	Mod	0.550065	Hi	1.73453	Mod	LOC632329/Lima1/Limd2
STEMNESS ON	Module917	HAFA	0.710497	Hi	2.60139	Hi	0.310404	Mod	0.708311	Hi	1.94274	Mod	Hmgb1/Hmgb3/Ssrp1/EG385454/EG432959/Hmg1l1/EG619937/LOC621858/Hmgb1l/LOC631505/EG626095/LOC637733/NA/Hmgb4/Hmgb2
STEMNESS ON	Module735	HAFA	1.10093	Hi	2.58915	Hi	0.139454	Mod	0.672453	Hi	1.46011	Mod	Khdrbs3/Khdrbs2/Qk/Khdrbs1
STEMNESS ON	Module643	HAFA	1.58048	Hi	2.58649	Hi	0.404765	Mod	0.764041	Hi	1.84136	Mod	Ctbp1/Ctbp2/Phgdh/Grhpr
STEMNESS ON	Module777	HOFA	2.60364	Hi	2.58429	Hi	0.0105232	Lo	0.132185	Lo	0	Lo	Fbl/AI595406
STEMNESS ON	Module1901	HAFA	1.67588	Hi	2.57753	Hi	0.336976	Mod	0.637577	Hi	1.46235	Mod	Mkrn3/Mkrn1/Mkrn2
STEMNESS ON	Module3727	HAFA	3.85622	Hi	2.57694	Hi	0.0668148	Lo	0.606931	Hi	0.773227	Lo	Bub1/Bub1b
STEMNESS ON	Module2650	HAFA	1.67636	Hi	2.5746	Hi	0.515364	Mod	0.650349	Hi	1.89395	Mod	Rnf138/Rnf125/Rnf166/1700045I19Rik/Zfp313
STEMNESS ON	Module744	HAFA	1.68968	Hi	2.57285	Hi	0.0960316	Lo	0.587488	Hi	1.4734	Mod	Eya1/Eya2/Eya3/Eya4
STEMNESS ON	Module2149	HAFA	3.87248	Hi	2.56802	Hi	0.33804	Mod	0.540905	Hi	1.22082	Mod	Ranbp6/Ipo5/Ipo4
STEMNESS ON	Module12477	HOFA	5.07104	Hi	2.56568	Hi	0	Lo	0	Lo	0	Lo	Dph5
STEMNESS ON	Module11284	HOFA	7.81177	Hi	2.56501	Hi	0.356269	Lo	0	Lo	0	Lo	Cdt1
STEMNESS ON	Module517	HAFA	0.727137	Hi	2.56415	Hi	0.0881243	Lo	0.558362	Hi	1.36709	Mod	Baat/Acot2/Acot3/Acot4/C730036D15Rik/Acot5/Acot6/RP23-34B24.1/Acot1
STEMNESS ON	Module566	HAFA	1.62695	Hi	2.56318	Hi	0.506423	Mod	0.516033	Hi	1.56926	Mod	Ctnna1/Ctnna2/Ctnna3/Vcl/Ctnnal1
STEMNESS ON	Module4959	HOFA	7.36239	Hi	2.56239	Hi	0	Lo	0	Lo	0	Lo	Pcna
STEMNESS ON	Module10907	HOFA	1.83612	Hi	2.56145	Hi	0.0140434	Lo	0.486284	Lo	0	Lo	H2afz/EG666634/H2afv
STEMNESS ON	Module9937	HAFA	2.72165	Hi	2.56063	Hi	0.271311	Mod	0.610444	Hi	1.60376	Mod	Cks1b/EG622657/EG624855/Cks2
STEMNESS ON	Module855	HAFA	1.04287	Hi	2.55797	Hi	0.51706	Mod	0.890263	Hi	2.2573	Mod	Pwp1/Gnb1/Gnb2/Gnb3/Gnb4/Gnb5
STEMNESS ON	Module1112	HAFA	1.23042	Hi	2.55736	Hi	0.017123	Lo	0.931754	Hi	1.2244	Mod	Msh2/Msh3/Msh5/Msh6/Msh4/LOC634137
STEMNESS ON	Module642	HOFA	2.0753	Hi	2.556	Hi	1.01287	Mod	0.408099	Lo	2.03646	Mod	Csrp1/Csrp2/Csrp3
STEMNESS ON	Module869	HAFA	1.60348	Hi	2.55514	Hi	0.0452219	Lo	0.641271	Hi	0.832002	Lo	Lancl1/Lancl3/Lancl2
STEMNESS ON	Module2305	HAFA	1.11567	Hi	2.5539	Hi	0.25751	Mod	0.63076	Hi	1.48388	Mod	Lsp1/Hirip3/Ccdc113/Wdr66/Nasp/Ccdc96/Mphosph10/NA
STEMNESS ON	Module1802	HAFA	0.90363	Hi	2.54882	Hi	0.534358	Mod	0.846659	Hi	2.27268	Mod	Birc5/Birc6/Ube2a/Ube2b/Ube2h/Ube2c
STEMNESS ON	Module6088	HOFA	7.60854	Hi	2.54815	Hi	0	Lo	0	Lo	0	Lo	Dtymk
STEMNESS ON	Module2487	HAFA	2.80035	Hi	2.53494	Hi	0	Lo	0.57126	Hi	0	Lo	Ssbp1/NA
STEMNESS ON	Module12549	HOFA	4.03696	Hi	2.51534	Hi	0.115065	Lo	0.184056	Lo	1.03063	Mod	Galk1/Galk2
STEMNESS ON	Module1322	HAFA	1.93051	Hi	2.51444	Hi	0.922748	Mod	0.702885	Hi	1.91182	Mod	Kif20a/Kif20b/Ccdc77/Kif23
STEMNESS ON	Module1016	HAFA	2.25503	Hi	2.50923	Hi	0.195475	Mod	0.583952	Hi	1.52691	Mod	Lef1/Tcf7/Tcf3/Tcf7l2
STEMNESS ON	Module970	HAFA	1.18041	Hi	2.50444	Hi	0.0706599	Lo	0.537925	Hi	1.47636	Mod	Ilf3/Strbp/Zfr/Ilf2
STEMNESS ON	Module1390	HOFA	5.18173	Hi	2.50025	Hi	0.0773567	Lo	0.486493	Lo	0.717261	Lo	Ruvbl2/Ruvbl1
STEMNESS OFF	Module455	STEMNESS OFF	0.526656	Mod	3.09248	Hi	1.75616	Hi	0.917783	Hi	2.66889	Hi	Anxa11/Anxa3/Anxa4/Anxa5/Anxa6/Anxa7/Anxa8/Anxa2/Anxa1/Anxa10/LOC635583/Anxa13/Anxa9
STEMNESS OFF	Module854	STEMNESS OFF	0.35855	Mod	3.0506	Hi	0.687631	Hi	0.828596	Hi	3.03837	Hi	Gna11/Gna12/Gna13/Gna14/Gna15/Gnai1/Gnai2/Gnai3/Gnal/Gnao1/Gnaq/Gnas/Gnat1/Gnat2/Gnaz/Gnat3/NA/NA/LOC637747
STEMNESS OFF	Module637	STEMNESS OFF	0.56946	Mod	3.04803	Hi	1.07786	Hi	0.848046	Hi	2.74475	Hi	Fgfrl1/Csf1r/Fgfr1/Fgfr2/Fgfr3/Fgfr4/Flt1/Flt3/Flt4/Kdr/Kit/Pdgfra/Pdgfrb/Ret/Ros1/Styk1/Pdgfrl
STEMNESS OFF	Module360	STEMNESS OFF	0.446757	Mod	2.9779	Hi	0.732536	Hi	0.755101	Hi	2.65772	Hi	Abl1/Abl2/Blk/Bmx/Btk/Csk/Fert2/Fes/Fgr/Frk/Fyn/Hck/Itk/Lck/Lyn/Matk/Ptk6/Src/Srms/Tec/Txk/Yes1/LOC666513/LOC676654/Tex14
STEMNESS OFF	Module239	STEMNESS OFF	0.253365	Mod	2.94986	Hi	0.495944	Hi	0.794921	Hi	2.59426	Hi	Sema3d/Sema3a/Sema3b/Sema3c/Sema3e/Sema3f/Sema4a/Sema4b/Sema4c/Sema4d/Sema4f/Sema5a/Sema5b/Sema6a/Sema6b/Sema6c/Sema7a/Sema6d/Sema3g/Sema4g
STEMNESS OFF	Module100	STEMNESS OFF	0.306295	Mod	2.90829	Hi	1.02424	Hi	0.615167	Hi	2.55471	Hi	Ctsq/Cts3/Ctsb/Ctsc/Ctsh/Ctsk/Ctsl/Ctss/4930486L24Rik/BC051665/Ctso/Ctsj/LOC546579/Cts7/Cts8/Ctsr/Cts6/EG624056/LOC640171/Ctsz/Ctsm/2310051M13Rik
STEMNESS OFF	Module978	STEMNESS OFF	0.408002	Mod	2.79048	Hi	1.07611	Hi	0.874587	Hi	2.70889	Hi	Itgb1/Itgb2/Itgb2l/Itgb3/NA/Itgb5/Itgb6/Itgb7/Itgb4/Itgb8
STEMNESS OFF	Module226	STEMNESS OFF	0.269799	Mod	2.76612	Hi	0.914985	Hi	0.719568	Hi	2.55852	Hi	Camk2d/Camk2a/Camk2b/Camk2g/Cask/Mpp3/Guk1/Mpp1/Mpp4/Mpp2/Mpp5/Mpp6/Mpp7
STEMNESS OFF	Module142	STEMNESS OFF	0.201353	Mod	2.70806	Hi	0.393168	Hi	0.758144	Hi	2.84342	Hi	Ankrd28/Ankhd1/Ank2/Ank1/Ank3/Ankfy1/Bard1/Ankrd6/Mtpn/Invs/Tnks/Espnl/Ankrd52/Rnasel/Ankrd27/Trpa1/Ankrd5/Ankrd16/Ankrd44/K230010J24Rik/Pla2g6/Espn/Ankrd49/Sncaip/Ankrd46/Asb6/Ankrd42/NA/Tnks2/C330002I19Rik/Ankrd17/Ankrd50
STEMNESS OFF	Module2586	STEMNESS OFF	0.764185	Mod	2.63592	Hi	1.8528	Hi	0.818735	Hi	2.78822	Hi	Pdlim2/Pdlim4/Pdlim3/Pdlim1/Pdlim7
STEMNESS OFF	Module411	STEMNESS OFF	0.251412	Mod	2.4996	Mod	0.944155	Hi	0.686686	Hi	2.68466	Hi	Avil/Capg/Flii/Scin/Vil1/Vill/Svil/Gsn
STEMNESS OFF	Module505	STEMNESS OFF	0.0615291	Lo	2.4836	Mod	0.646534	Hi	0.779924	Hi	2.69944	Hi	Atp1a1/Atp2a1/Atp2a2/Atp2b2/Atp4a/Atp12a/Atp1a3/Atp2c1/Atp2b3/Atp2b4/Atp2a3/EG626841/NA/Atp2b1/Atp2c2/Atp1a2
STEMNESS OFF	Module9630	STEMNESS OFF	0.397804	Mod	2.32879	Mod	1.22885	Hi	0.441892	Lo	2.55432	Hi	EG234097/Gabarap/Gabarapl1/Gabarapl2
STEMNESS OFF	Module356	STEMNESS OFF	0.166233	Lo	2.25076	Mod	0.666808	Hi	0.642057	Hi	2.59422	Hi	Abca1/Abca4/Abca2/NA/Abca8a/Abca9/Abca5/NA/Abca16/Abca13/Abca7/Abca8b/Abca3/Abca15/Abca17/Abca14/Abca12/Abca6
STEMNESS OFF	Module59	STEMNESS OFF	0.0299372	Mod	2.24355	Mod	0.244418	Hi	0.601804	Hi	2.67635	Hi	Ces6/Ces3/Ache/Bche/Cel/Ces1/Es1/Es22/EG13909/Nlgn1/Nlgn2/Tg/AU018778/BC015286/Ces2/Ces5/BC026374/EG244595/Nlgn3/LOC382044/Es31/EG436059/Ces7/2310038E17Rik/2210023G05Rik/2310039D24Rik
STEMNESS OFF	Module6189	STEMNESS OFF	0.414966	Mod	2.2335	Mod	1.06561	Hi	0.716	Hi	2.62597	Hi	Vamp1/Vamp2/Vamp3/Vamp4/Vamp5
STEMNESS OFF	Module3835	STEMNESS OFF	0.180896	Lo	2.19296	Mod	3.04416	Hi	0.860836	Hi	2.83033	Hi	Cebpe/Cebpa/Cebpb/Cebpd/Cebpg
STEMNESS OFF	Module325	STEMNESS OFF	0.0286999	Mod	2.16872	Mod	0.235335	Hi	0.661711	Hi	2.7451	Hi	H2-Q6/H2-M10.3/Azgp1/Fcgrt/H2-Bl/H2-D1/H2-K1/H2-L/H2-M10.1/H2-M2/H2-M3/H2-M9/H2-Q1/H2-Q10/H2-Q2/H2-Q7/H2-Q8/H2-T10/H2-T18/H2-T22/H2-T23/H2-T24/H2-T3/H2-T9/Mr1/Hfe/H2-M10.4/H2-M11/H2-M1/H2-M10.5/H2-M5/H2-M10.2/H2-M10.6/H2-Tw3/H2-T3-like/LOC547349/NA/EG625285/LOC630280/EG630499/LOC633056/LOC633417/LOC634869/LOC640742/LOC641235/C920025E04Rik/EG667977/LOC674137/LOC674370/LOC676689/LOC676708/LOC676837…
STEMNESS OFF	Module1089	STEMNESS OFF	0.213891	Mod	2.1651	Mod	1.02154	Hi	0.63683	Hi	2.59665	Hi	Hp/Masp1/Masp2/E430002G05Rik/C1rl/EG317677/C1s/C1r/C1rb
STEMNESS OFF	Module1258	STEMNESS OFF	0.839482	Mod	2.1111	Mod	1.65936	Hi	0.656544	Hi	2.54069	Hi	Ppap2a/Ppap2c/Ppap2b
STEMNESS OFF	Module3332	STEMNESS OFF	1.08283	Mod	2.08844	Mod	3.75171	Hi	0.139041	Lo	2.70496	Hi	Lgals2/Lgals1
STEMNESS OFF	Module768	STEMNESS OFF	0.707032	Mod	2.02916	Mod	1.20143	Hi	0.562495	Hi	2.54148	Hi	Acsl1/Acsl6/Acsl5/Acsl4/NA/Acsl3
STEMNESS OFF	Module412	STEMNESS OFF	0.383811	Mod	1.97903	Mod	0.994652	Hi	0.845156	Hi	2.62714	Hi	Aebp1/Cpd/Cpe/Cpz/Cpxm2/Cpxm1/LOC677374/Cpm/Cpn1
STEMNESS OFF	Module1452	STEMNESS OFF	0.136519	Mod	1.96249	Mod	1.55132	Hi	0.876476	Hi	2.65917	Hi	Dgat1/Soat1/Soat2
STEMNESS OFF	Module984	STEMNESS OFF	0.343595	Mod	1.95269	Mod	1.01638	Hi	0.694029	Hi	2.52537	Hi	Jak1/Jak2/Jak3/Tyk2
STEMNESS OFF	Module1295	STEMNESS OFF	0.216023	Mod	1.95111	Mod	0.710198	Hi	0.748541	Hi	2.62424	Hi	Chad/Lrrc4/Tpbg/Nyx/Lrrc4c/EG245190/Vasn/Lrrc4b/Lrg1
STEMNESS OFF	Module892	STEMNESS OFF	0.122158	Mod	1.93923	Mod	1.66214	Hi	0.769591	Hi	2.5125	Hi	B2m/H2-Aa/H2-Ea/H2-Oa
STEMNESS OFF	Module4524	STEMNESS OFF	0.907218	Mod	1.935	Mod	4.16133	Hi	0.596237	Hi	2.57463	Hi	Itm2a/Itm2b/Itm2c
STEMNESS OFF	Module5305	STEMNESS OFF	0.641607	Mod	1.92748	Mod	6.96704	Hi	0.23147	Lo	2.7899	Hi	S100a5/S100a6
STEMNESS OFF	Module2112	STEMNESS OFF	0.583912	Mod	1.91855	Mod	1.43964	Hi	0.737814	Hi	2.73162	Hi	Klf5/Wt1/Klf6/Klf15/Klf17/Klf7
STEMNESS OFF	Module1095	STEMNESS OFF	0.427291	Mod	1.89595	Mod	1.90637	Hi	0.612975	Hi	2.6518	Hi	Mef2a/Mef2b/Mef2c/Mef2d/Srf
STEMNESS OFF	Module1517	STEMNESS OFF	0.261046	Lo	1.52718	Mod	2.77285	Hi	0	Lo	2.71955	Hi	Bhlhb2/Bhlhb3
STEMNESS OFF	Module5392	STEMNESS OFF	0.0544681	Lo	1.43537	Mod	3.7383	Hi	0.687901	Hi	2.56809	Hi	St3gal3/St3gal4/St3gal5/St3gal6
STEMNESS OFF	Module275	STEMNESS OFF	0.416038	Mod	1.41958	Mod	2.85757	Hi	0.776459	Hi	2.6773	Hi	Tspan9/Cd53/Tspan8/Tspan4
STEMNESS OFF	Module2558	STEMNESS OFF	0.126233	Lo	0.999875	Mod	2.04813	Hi	0.660006	Hi	2.62488	Hi	Ero1l/Ero1lb
STEMNESS OFF	Module1516	STEMNESS OFF	0.0137681	Lo	0.941829	Mod	1.53183	Hi	0.486016	Lo	2.50642	Hi	Cpeb1/Cpeb3/Cpeb2/Cpeb4
STEMNESS OFF	Module6014	STEMNESS OFF	0.000606054	Lo	0	Lo	2.14031	Hi	0	Lo	2.55389	Hi	1810023F06Rik/D12Ertd647e/Ifi27
STEMNESS OFF	Module1722	STEMNESS OFF	0.0201852	Lo	0	Lo	1.1299	Hi	0	Lo	2.6405	Hi	Flvcr2/Dirc2/Flvcr1/Mfsd7
STEMNESS OFF	Module664	STEMNESS OFF	0	Lo	0	Lo	1.06231	Hi	0	Lo	2.63464	Hi	Degs1/9130409I23Rik/EG625597/LOC632356/Degs2
	Module128	CM	0.430045	Hi	3.40507	Hi	0.341658	Hi	0.860123	Hi	2.67933	Hi	NA/Cenpf/Trip11/Dsp/Actn1/Kif22/Macf1/Actn2/Actn3/Azi1/Dmd/Drp2/Dst/Eif3s10/Evpl/Cep250/NA/Kif11/Kif12/Kif13a/Kif13b/NA/NA/Kif16b/Kif17/Kif1a/Kif1b/Kif1c/Kif21a/Kif21b/Kif3a/Kif3b/Kif3c/Kif4/Kif5a/Kif5b/Kif5c/Kif7/Kif8/Plec1/Ppl/Sart1/Spna1/Spna2/Spnb1/Spnb2/Spnb3/Surf6/Kif15/NA/Ccdc110/Traip/Ctr9/Utrn/Eppk1/Golgb1/Smc5/Kif18a/Cenpe/Crocc/EG231836/Ccdc136/Prc1/Dytn/Scaper/Kif26b/Kif19a/NA/NA/C530…
	Module281	CM	0.582549	Hi	3.20696	Hi	0.819057	Hi	0.865763	Hi	2.99706	Hi	Pkn2/Rps6ka3/Akt1/Akt2/Sgk3/Pdpk1/Prkaca/Prkacb/Prkca/Prkcb1/Prkcc/Prkcd/Prkce/Prkch/Prkci/Prkcq/Prkcz/Prkg1/Prkg2/Prkx/Rps6ka1/Rps6ka2/Sgk1/BC030499/Pxk/Akt3/Pkn3/Sgk2/Pkn1/Prkcz2/Rps6ka4/Rps6kb2/Rps6ka6/Rps6kb1/Rps6ka5
	Module198	NOT CLASSIFIED	0.39944	Mod	3.18378	Hi	0.359925	Mod	0.824264	Hi	2.55783	Hi	Lrrc19/Mylk/8030451F13Rik/Agrn/Dapk2/Dapk3/Hspg2/Lad1/Lama1/Lama2/Lama3/Lama4/Lama5/Lamb1-1/Lamb2/Lamb3/Lamc2/Mybpc3/Myom1/Myom2/Ntn1/Ntn2l/Mylk3/Ttn/Ush2a/Igfn1/Lamc1/Mylk2/Megf9/Mybpc2/Lamc3/Igsf10/Myom3/Gm484/Egflam/NA/Gm1865/Mybph/Spen/Ntn4/LOC631028/LOC638763/Hmcn2/LOC676159/Mybphl/Dapk1/NA/Spink5/Stk17b/Obsl1
	Module102	NOT CLASSIFIED	0.210489	Mod	3.1178	Hi	0.125213	Mod	0.753318	Hi	2.38077	Mod	Cdh22/Cdh1/NA/Cdh11/Cdh13/Cdh15/Cdh16/Cdh17/Cdh2/Cdh3/Cdh4/Cdh5/Cdh6/Cdh8/Cdh9/Dsc1/Dsc2/Dsc3/Dsg1a/Dsg2/Dsg3/Dsg4/Dsg1c/Cdh12/Dsg1b/Cdh19/NA/Cdh20/Cdh24/Cdh7/Cdh18/Cdh10/Cdh26/LOC636687
	Module396	NOT CLASSIFIED	0.34327	Mod	3.11601	Hi	0.377936	Mod	0.83165	Hi	2.453	Mod	Dscaml1/Chl1/Cntn1/Dcc/Dscam/Ptprv/L1cam/Neo1/Cntn3/Ptpra/Ptprb/Ptprc/Ptprd/Ptpre/Ptprf/Ptprg/Ptprj/Ptprk/Ptpru/Ptprm/Ptpro/Ptprs/Ptprt/Ptprz1/Punc/Cntn2/Prtg/Ptprq/Sdk2/NA/Cntn5/Nfasc/Cntn4/Nrcam/Sdk1/NA/Cntn6/Ptprh/Ptpn9/Nope/LOC627525/LOC632664/LOC638059/Tmigd1/LOC668629/LOC674221/NA
	Module437	NOT CLASSIFIED	0.2395	Mod	3.08794	Hi	0.340957	Hi	0.744553	Hi	2.47599	Mod	Serpinb7/Serpinc1/Serpinh1/Serpinb2/Serpinb3a/Serpinb9b/Serpinb9c/Serpinb6b/Serpinb9f/Serpinb9e/Spi15/Spi16/Serpinb6a/Serpinb9/Serpinb5/Serpinb8/Serpinb9d/OTTMUSG00000000712/Serpinb13/Serpinb10/Serpinb1b/Serpinb1c/Serpinb3c/Serpinb3b/Serpinb3d/OTTMUSG00000000720/OTTMUSG00000000724/Serpinb1a/Serpinb11/Serpinb12/Serpinb9g/Serpinb6c
	Module156	NOT CLASSIFIED	0.226625	Mod	3.04096	Hi	0.209904	Mod	0.782753	Hi	2.9693	Hi	Zfp828/Krt72/Krt9/Bfsp2/Krt75/Krt5/Krt7/Krt82/Aebp2/Bfsp1/Cast/Des/Gfap/Gp1ba/Krt31/Krt10/Krt13/Krt14/Krt15/Krt16/Krt17/Krt18/Krt19/Krt32/Krt33b/Krt34/Krt36/Krt27/Krt1/Krt86/Krt84/Krt2/Krt4/Krt6a/Krt6b/Krt8/Lor/Mecp2/Mki67/Nes/NA/Nefl/Nefm/Prph/Taf3/Vim/Krt73/Krt79/Muc20/Ina/Rcsd1/B230208H17Rik/Dmn/Krt39/4732456N10Rik/Fsip2/Krt222/Krt12/Sbsn/1520401A03Rik/Krt26/Krt78/Nefh/Cdsn/Krt83/Krt77/Krt40/K…
	Module481	NOT CLASSIFIED	0.255942	Mod	3.03794	Hi	0.223681	Mod	0.739194	Hi	2.27764	Mod	Arl1/Arf1/Arf2/Arf3/Arf4/Arf5/Arf6/Arl15/Arl11/Arl6/Arl16/Arl14/Trim23
	Module53	NOT CLASSIFIED	0.147528	Mod	2.90976	Hi	0.147043	Mod	0.682362	Hi	2.24966	Mod	Trim68/Rnf187/Bspry/Rfpl4/Trim40/Trim27/Trim10/Trim30/Trim21/AI451617/Trim41/Trim52/Trim38/Trim58/Trim31/Trim26/Trim60/A530023O14Rik/Triml1/EG245575/Trim61/9230105E10Rik/Trim75/EG434219/Mefv/Trim17/Triml2/EG625321/LOC633467/LOC640746/EG667823/Trim35/Trim62/Trim37/Trim15/Trim69/Rnf135/Trim14/Trim12/Trim39/Trim6/Trim7/Trim11/Trim34
	Module891	NOT CLASSIFIED	0.255073	Lo	2.89519	Hi	0.0997053	Lo	0.60227	Hi	1.51628	Mod	Hist1h1t/Hist1h1d/H1f0/H1foo/H1fx/Hist1h1c/Hist1h1e/Hist1h1b/EG629389/LOC630555/Hist1h1a
	Module451	NOT CLASSIFIED	0.137955	Mod	2.88797	Hi	0.238111	Hi	0.68941	Hi	2.2563	Mod	Ivns1abp/Enc1/Ipp/Klhl25/Klhl29/Gan/Klhl32/Klhl11/Klhl22/Klhl14/Klhl20/Klhl17/Klhl26/BC025816/Klhl15/Klhl4/Klhl6/Klhl12/Klhl9/Klhl21/Klhl31/Klhl34/Klhl8/8230402K04Rik/Klhl18/Klhl23/Ccin/Keap1/Klhl7/EG627648/Klhl28/Klhl10/Klhl13/Kbtbd3/Klhl30/Klhl5/2810406K13Rik/NA/Klhl24/Klhl2/Klhl1
	Module1894	NOT CLASSIFIED	0.588214	Mod	2.86255	Hi	0.0826619	Lo	0.792428	Hi	1.88222	Mod	Ywhae/Ywhag/Ywhah/Ywhaq/Ywhaz/Ywhab/Sfn/EG668804/NA
	Module475	NOT CLASSIFIED	0.777089	Mod	2.85901	Hi	0.393784	Mod	0.516776	Hi	2.31104	Mod	Aplp1/Aplp2/App
	Module1106	NOT CLASSIFIED	0.373403	Mod	2.85119	Hi	0.260033	Mod	0.655701	Hi	2.2636	Mod	Mmp28/Mmp12/Mmp10/Mmp11/Mmp13/Mmp14/Mmp15/Mmp16/Mmp24/Mmp3/Mmp7/Mmp8/Mmp21/Mmp27/Mmp17/Mmp25/Mmp23/Mmp20/Mmp19/Mmp1a/Mmp1b
	Module8	NOT CLASSIFIED	0.266214	Mod	2.84779	Hi	0.0751433	Lo	0.831253	Hi	2.38551	Mod	Zbtb48/Zfp513/Zfp282/AI894139/Zfp575/E430018J23Rik/Mizf/Zfp120/Zfp119/Mzf1/Zbtb25/C030039L03Rik/2610305D13Rik/Zfp295/Prdm15/Prdm1/E4f1/Zfp358/Zfp371/Zfp287/Zfp87/Zfp369/Zfp617/Peg3/Scand1/Zfp286/Zfp3/Zfp184/ENSMUSG00000046088/Zfp691/OTTMUSG00000010671/Rest/Rex2/9030612M13Rik/Zfp710/BC043301/Zfp719/Zfp180/Zkscan2/Zfp526/Zfp677/EG210853/6720489N17Rik/Zfp748/A530054K11Rik/Zfp273/NA/Zfp583/Prdm9/Zfp3…
	Module152	NOT CLASSIFIED	0.226194	Mod	2.84188	Hi	0.100405	Mod	0.697319	Hi	1.66751	Mod	Ink76/Prkaa1/Prkaa2/Chek1/Mark2/Mark3/Melk/Snf1lk/Snrk/Stk11/4932415M13Rik/EG212225/Gm270/Gm324/Mark1/Mark4/Snf1lk2/Smok2b/EG237300/4932414J04Rik/E130304F04Rik/NA/A630047E20Rik/Smok2a/Smok4a/LOC381390/4921509C19Rik/EG381936/Brsk1/EG382395/RP23-283M2.1/Gm318/Smok3a/EG545926/EG545929/EG620736/Smok3b/Smok3c/EG622509/EG626858/EG627035/EG627924/EG628475/EG628664/LOC631010/EG635895/EG637939/LOC640346/E…
	Module206	NOT CLASSIFIED	0.427424	Mod	2.82513	Hi	0.318037	Mod	0.803728	Hi	2.59367	Hi	Aldh6a1/Aldh1l1/Aldh7a1/Aldh1a1/Aldh2/Aldh1a2/Aldh4a1/Aldh5a1/Aldh1l2/Aldh8a1/Aldh1a7/Aldh9a1/Aldh1a3/Mtfmt/Aldh16a1/Aldh1b1
	Module88	NOT CLASSIFIED	0.293813	Lo	2.82437	Hi	0.369889	Mod	0.797798	Hi	2.4313	Mod	Fbxw11/Btrc/Fbxw10/Gemin5/Fbxw8/Wdr17/Fbxw2/Fbxw4/Fbxw7/Fbxw9/Ercc8
	Module619	NOT CLASSIFIED	1.14923	Mod	2.81563	Hi	1.94999	Hi	0.711426	Hi	2.41056	Mod	Cnn1/Cnn2/Cnn3
	Module2618	NOT CLASSIFIED	0.777289	Mod	2.81327	Hi	0.0982934	Lo	0.607509	Hi	1.5492	Mod	Ube2o/Ube2k/EG546362/EG620934/LOC635086/Ube2t/Ube2s/Ube2n
	Module43	NOT CLASSIFIED	0.385023	Mod	2.7959	Hi	0.077585	Lo	0.812532	Hi	2.12682	Mod	Dhx32/Dhx57/Dhx15/Dhx9/Dhx37/Dhx33/Dhx8/Dhx29/Ythdc2/Rdbp/Dhx38/Dhx40/Dhx16/Dhx35/Dhx34/Dhx36/Dhx30/Tdrd9/Dqx1
	Module380	NOT CLASSIFIED	0.816415	Mod	2.77991	Hi	0.216514	Mod	0.711788	Hi	1.65993	Mod	Clic1/Clic6/Clic5/Clic4/Clic3
	Module310	NOT CLASSIFIED	0.402893	Mod	2.77464	Hi	0.0219861	Lo	0.455447	Lo	1.28048	Mod	Dnahc5/Dnahc12/Dnahc1/Dync2h1/Dnahc11/Dnahc8/Dync1h1/Dnahc7l/NA/NA/NA/Dnahc7b/NA/Dnahc9/Dnahc14/NA/NA/Dnahc2/Dnahc6/Dnahc3/LOC547338/Dnahc10/Dnahc7a/LOC675570/Dnahc17/NA/Dnhd1
	Module2497	NOT CLASSIFIED	0.450689	Mod	2.76725	Hi	0.071264	Lo	0.767246	Hi	1.80901	Mod	Utp15/Wdr1/Tbl2/Prpf19/Wdr51b/Spag16/Wdr55/Prpf4/Wdr51a/NA/Wdr16/Wdsub1/Wdr47
	Module347	NOT CLASSIFIED	0.405147	Mod	2.76268	Hi	0.133562	Lo	0.762305	Hi	2.04098	Mod	Ddx1/D1Pas1/NA/Ddx3x/Ddx4/Ddx5/Ddx46/Arglu1/Ddx3y/Ddx17/Ddx59/2510012J08Rik/Tdrd12/Ddx54/Ddx42/Ddx41/Ddx23/Ddx52
	Module220	NOT CLASSIFIED	0.760547	Mod	2.75251	Hi	0.0643911	Lo	0.703629	Hi	1.35177	Mod	Brunol4/Cugbp1/Cugbp2/Rbm45/Brunol5/Brunol6/Tnrc4
	Module701	NOT CLASSIFIED	0.492336	Mod	2.74184	Hi	0.543525	Mod	0.843905	Hi	2.3148	Mod	Egf/Lrp2/Ldlr/Lrp1/Lrp5/Lrp6/Lrp8/Sorl1/Sort1/Vldlr/Lrp4/Ldlrad3/Gm501/Cd320/LOC546840/Sorcs1/Sorcs3/Sorcs2/Lrp1b
	Module3689	NOT CLASSIFIED	0.800265	Mod	2.73806	Hi	0.301976	Mod	0.6162	Hi	2.38097	Mod	Bax/Bcl2/Bcl2l1/Bcl2l2
	Module5026	CM	1.38575	Hi	2.73765	Hi	1.40671	Hi	0.914861	Hi	2.3684	Mod	Emp1/Emp2/Emp3/Pmp22
	Module938	NOT CLASSIFIED	0.432556	Mod	2.73747	Hi	0.0186689	Lo	0.765864	Hi	0.890491	Lo	AI931714/Prmt2/Prmt1/Prmt7/Prmt8/Carm1/Prmt3/Prmt6
	Module751	NOT CLASSIFIED	1.83239	Mod	2.73029	Hi	0.298484	Lo	0.323909	Lo	1.72749	Mod	Ezh1/Ezh2
	Module578	CM	5.9371	Hi	2.729	Hi	1.47612	Hi	0.953797	Hi	1.81207	Mod	Ccnd1/Ccnd2/Ccnd3
	Module11142	NOT CLASSIFIED	0.205699	Mod	2.71666	Hi	0.0430142	Lo	0.673139	Hi	2.16329	Mod	Daxx/Hrc/Ube2u/Vgf/Rhox8/EG622770/EG624918/Esf1/EG666625/EG668249/EG668484/EG668988/EG668996/LOC674093/LOC677182/Htatsf1/2900052N01Rik/Nol14/5830417I10Rik/Ars2
	Module381	NOT CLASSIFIED	0.19268	Lo	2.71655	Hi	0.291776	Mod	0.734911	Hi	2.71251	Hi	Actr5/Acta1/Actb/Actc1/Actg1/Actg2/Actl7a/Actl7b/Acta2/Actr1b/Actbl2/Gm498/Actr1a/Actr10/LOC640304/Actr2/Actr6/4921517D21Rik/NA/1700029I08Rik/Actrt2/Actrt1/Arpm1
	Module1934	NOT CLASSIFIED	1.19737	Mod	2.7102	Hi	0.0992279	Lo	0.818523	Hi	0	Lo	Dnajc1/Dnajc2/NA
	Module557	NOT CLASSIFIED	0.226532	Mod	2.70577	Hi	0.173997	Mod	0.706599	Hi	2.52407	Hi	Capn1/Capn2/Capn3/Capn5/Capn6/Capn7/Capn8/Capn10/Capn11/Capn13/Solh/Capn12/LOC639715/Capn9
	Module285	NOT CLASSIFIED	0.842335	Mod	2.70298	Hi	2.22561	Hi	0.991857	Hi	2.15734	Mod	Lmo3/Lmo1/Lmo2/Lmo4
	Module698	NOT CLASSIFIED	0.734354	Mod	2.69564	Hi	0.129916	Lo	0.883957	Hi	2.30646	Mod	Eef1a1/Eef1a2/Gspt1/Gspt2/Guf1/Tufm/Hbs1l/Eefsec
	Module1200	NOT CLASSIFIED	0.74857	Mod	2.69453	Hi	0.0949989	Lo	0.888301	Hi	1.32309	Mod	Hnrnpk/Pcbp2/Pcbp1/Pcbp4/Pcbp3
	Module667	NOT CLASSIFIED	0.301411	Mod	2.69341	Hi	0.337758	Mod	0.585604	Hi	2.31192	Mod	Diap1/Fmn1/Grid2ip/Mnt/Daam1/Fmnl3/Fhdc1/EG432838/Diap2/Fmn2/Diap3/Fmnl1/LOC674885/LOC677388/2610204M08Rik/Fmnl2/Daam2/Prcc
	Module1148	NOT CLASSIFIED	0.723152	Mod	2.69098	Hi	0.224791	Mod	0.446274	Lo	1.7216	Mod	Nfe2/Nfe2l1/Nfe2l2/Nfe2l3
	Module580	NOT CLASSIFIED	0.719169	Mod	2.68965	Hi	1.07819	Mod	0.563295	Hi	2.30407	Mod	Ccng1/Ccng2/Ccni
	Module7607	NOT CLASSIFIED	1.12087	Mod	2.68824	Hi	0.407863	Mod	0.660715	Hi	2.04841	Mod	Phlda1/Phlda2/Phlda3
	Module663	NOT CLASSIFIED	0.580879	Mod	2.68745	Hi	0.266567	Mod	0.783612	Hi	2.05976	Mod	Ddx6/Ddx19a/Eif4a1/Eif4a2/Eif4a3/Ddx19b/Ddx25/EG433225/EG434050/EG434080/Ddx20/LOC641170
	Module529	NOT CLASSIFIED	0.919111	Mod	2.68073	Hi	0.0765999	Lo	0.431953	Lo	1.57603	Mod	Blm/Recql5/Recql/Wrn/Recql4
	Module1149	CM	1.14348	Hi	2.67853	Hi	1.19574	Hi	0.60764	Hi	2.32729	Mod	Nfia/Nfib/Nfic/Nfix
	Module2356	NOT CLASSIFIED	1.6405	Mod	2.67451	Hi	0.384024	Mod	0.318233	Lo	1.52623	Mod	Pmm1/Pmm2
	Module1145	NOT CLASSIFIED	0.629196	Mod	2.66952	Hi	0.0891799	Lo	0.783092	Hi	1.39511	Mod	Nek1/Nek2/Eif2ak2/Nek11/Nek3/Nek4/Nek5/Pbk
	Module736	CG	2.73372	Hi	2.66868	Hi	0.888979	Hi	0.494017	Lo	1.87483	Mod	Fgd6/Fgd1/Fgd4/Fgd5/Fgd2/Fgd3
	Module564	NOT CLASSIFIED	0.373857	Mod	2.66615	Hi	0.367998	Mod	0.750035	Hi	2.64611	Hi	Casp2/Casp3/Casp6/Casp7/Casp8/Casp9/Cflar
	Module477	NOT CLASSIFIED	0.441352	Mod	2.66316	Hi	0.502523	Mod	0.682365	Hi	2.30711	Mod	Aqp1/Aqp2/Aqp4/Aqp5/Aqp6/Aqp8/Mip
	Module1880	NOT CLASSIFIED	1.29297	Mod	2.663	Hi	0.449284	Mod	0.888602	Hi	2.02098	Mod	Snx32/Snx5/Snx6
	Module4178	NOT CLASSIFIED	0.922682	Mod	2.6602	Hi	0.375644	Mod	0.618331	Hi	1.90655	Mod	Fkbp1a/Fkbp1b/Fkbp2
	Module1811	NOT CLASSIFIED	0.935581	Mod	2.6589	Hi	0.246455	Mod	0.140865	Lo	1.93455	Mod	Uck1/Uprt/Uckl1/Uck2
	Module2147	NOT CLASSIFIED	0.456478	Mod	2.65843	Hi	0.0376322	Lo	0.689455	Hi	0.439499	Lo	Peli3/Peli1/Peli2
	Module8992	NOT CLASSIFIED	0.473506	Mod	2.65766	Hi	2.177	Hi	0.384328	Lo	2.11379	Mod	Rgs2/Rgs1/Rgs19/Rgs21/Rgs18
	Module4816	NOT CLASSIFIED	0.912283	Mod	2.65407	Hi	0.782711	Mod	0.689847	Hi	1.75937	Mod	Laptm4b/Laptm5/Laptm4a
	Module720	NOT CLASSIFIED	0.421134	Mod	2.65162	Hi	0.517138	Mod	0.606032	Hi	1.68817	Mod	Epb4.2/Tgm1/Tgm2/Tgm3/Tgm6/Tgm4/Tgm7/LOC677564/F13a1/Tgm5
	Module668	NOT CLASSIFIED	0.417375	Mod	2.64929	Hi	0.239792	Mod	0.670079	Hi	2.45638	Mod	E330034G19Rik/Dlg1/Dlg4/Dlg2/Dlg3/Dlg5/Ush1c/Whrn
	Module5299	NOT CLASSIFIED	0.468483	Mod	2.64656	Hi	1.42397	Hi	0.665376	Hi	2.44139	Mod	S100a1/S100a10/S100a8/S100b/S100z
	Module1782	CM	1.06819	Hi	2.64628	Hi	2.17015	Hi	0.638744	Hi	2.19507	Mod	Tpm1/Tpm2/Tpm4/Tpm3
	Module193	NOT CLASSIFIED	0.383988	Mod	2.64519	Hi	0.176943	Lo	0.644839	Hi	2.11095	Mod	Wwp1/Trip12/Itch/Nedd4/Hectd1/Hace1/NA/NA/Hecw2/Huwe1/Smurf2/Wwp2/LOC676203/1110018G07Rik/Ubr5/Smurf1/Nedd4l/Hecw1
	Module706	NOT CLASSIFIED	0.301794	Mod	2.64423	Hi	0.0789426	Lo	0.721217	Hi	1.3194	Mod	Srl/Ehd1/Ehd2/Ehd3/Ehd4
	Module1283	NOT CLASSIFIED	0.729549	Mod	2.64392	Hi	0.103032	Lo	0.857543	Hi	1.05578	Mod	Psmc1/Psmc2/Psmc3/Psmc5/Psmc4/Atad2b/Psmc6/Atad2
	Module553	NOT CLASSIFIED	0.380324	Mod	2.63986	Hi	0.425897	Mod	0.767423	Hi	2.16259	Mod	Calm1/Calm2/Calm3/LOC545867/EG640703/Efcab2/Calml3/Calml4
	Module382	NOT CLASSIFIED	0.084103	Lo	2.63827	Hi	0.0644705	Lo	0.627513	Hi	2.09031	Mod	Ccdc86/Mbd5/Mbd6/EG114600/Enam/Prh1/Sf3a2/E030049G20Rik/Tfg/Sf1/Zfp207/Cherp/C230021P08Rik/Prpmp5/Prb1/Pdcd7/NA/NA/Wbp11/EG623356/Prr13/EG666515/EG667929/LOC674323/Prp2
	Module9415	NOT CLASSIFIED	1.71029	Mod	2.63367	Hi	0.228583	Lo	0.800253	Hi	0.86312	Lo	Bap1/Uchl5
	Module1217	CM	0.623592	Hi	2.63182	Hi	0.707824	Hi	0.810771	Hi	2.82771	Hi	Abcb1b/Abcb4/Abcb1a/Tap1/Tap2/Abcb11/NA/Abcb10/Abcb9/Abcb8/Abcb5
	Module962	NOT CLASSIFIED	0.384273	Mod	2.63015	Hi	0.618003	Hi	0.517681	Hi	2.26924	Mod	Ifi203/Ifi204/AI607873/Ifi205/LOC235882/Pyhin1/EG240921/Ifi202b/Mnda/Aim2/LOC434513/LOC545383/BC094916/LOC547361/LOC631105/LOC631417/LOC638301/EG666028/LOC677559
	Module3652	NOT CLASSIFIED	0.50368	Mod	2.60834	Hi	0.249921	Mod	0.446547	Lo	1.63551	Mod	Atp1b1/Atp1b2/Atp1b3/Atp4b/Atp1b4
	Module1090	NOT CLASSIFIED	1.1129	Mod	2.6051	Hi	0.53561	Mod	0.846892	Hi	0.83664	Lo	Maz/Vezf1/Patz1
	Module1026	NOT CLASSIFIED	0.389375	Mod	2.60429	Hi	0.065605	Lo	0.619357	Hi	1.4282	Mod	Llgl1/Stxbp5l/Llgl2/Stxbp5
	Module42	NOT CLASSIFIED	0.174035	Mod	2.60369	Hi	0.178084	Mod	0.709658	Hi	1.32562	Mod	Adamts9/Adamts7/Adamts6/Adamts1/Papln/Thsd4/Adamts18/NA/Adamts2/Adamts20/Adamts10/Adamtsl4/Adamts17/Adamts15/Adamts14/Adamts5/Adamts12/Adamts19/Adamts4/Adamtsl3/Adamts16/Adamts13/Adamts8/Adamts3/LOC632263/Adamtsl5/Adamtsl1/Adamtsl2
	Module1143	CM	1.35172	Hi	2.59874	Hi	1.01253	Hi	0.850418	Hi	1.80719	Mod	Ndrg1/NA/Ndrg4/Ndrg2/Ndrg3/LOC629478
	Module79	NOT CLASSIFIED	0.437201	Mod	2.59482	Hi	0.831085	Hi	0.725106	Hi	2.43045	Mod	Sept10/Sept2/Sept5/Sept4/Sept8/Sept7/Ankrd43/Sept3/Ankrd58/Ankrd57/NA/Sept11/Sept9/Sept1/Sept6/Sept12/1700016K13Rik/Ankrd56
	Module4452	CM	2.05832	Hi	2.59252	Hi	1.94792	Hi	0.811897	Hi	2.34689	Mod	Igfbp2/Igfbp4/Igfbp5/Igfbp6
	Module214	NOT CLASSIFIED	0.0755429	Mod	2.5901	Hi	0.126751	Hi	0.660541	Hi	2.08134	Mod	Celsr3/Gpr98/Pcdha1/Pcdh15/Celsr1/Pcdha4/Pcdha6/Pcdha7/Pcdha5/Pcdha11/Pcdha10/Fat1/Pcdh21/Pcdh10/Pcdh8/Pcdha9/Pcdha3/Pcdha12/Pcdhg@/Pcdh9/Pcdh17/Pcdh20/Cdh23/Dchs2/Dchs1/NA/Pcdh11x/Fat2/Pcdh24/NA/Fat3/Pcdh19/NA/Fat4/Pcdha2/Pcdha8/Pcdhac1/Pcdhac2/Pcdh12/Celsr2/Pcdh7/EG627094/LOC633332/LOC634282/Mupcdh/Pcdh18/Pcdh1/Pcdhgb1/Pcdhgb2/Pcdhgb4/Pcdhgb5/Pcdhgb6/Pcdhgb7/Pcdhgb8/Pcdhgc3/Pcdhgc4/Pcdhgc5/Pcdh…
	Module1118	NOT CLASSIFIED	1.04581	Mod	2.58409	Hi	0.254364	Mod	0.632175	Hi	1.8243	Mod	Mtap2/Mtap4/Mapt
	Module1434	NOT CLASSIFIED	0.46297	Mod	2.58356	Hi	0.276384	Mod	0.782874	Hi	2.14855	Mod	Slc1a1/Slc1a2/Slc1a3/Slc1a6/Slc1a5/Slc1a7/Slc1a4
	Module74	NOT CLASSIFIED	0.412287	Mod	2.58294	Hi	0.292257	Mod	0.694349	Hi	2.573	Hi	Slc6a20a/Slc6a8/Slc6a15/Slc6a5/Slc6a3/Slc6a12/Slc6a13/Slc6a9/Slc6a4/Slc6a2/Slc6a6/Slc6a18/Slc6a20b/Slc6a17/Slc6a1/Slc6a7/Slc6a11/Slc6a16/Slc6a14/LOC677366/Slc6a19/1700039E15Rik
	Module1459	NOT CLASSIFIED	0.627086	Mod	2.58138	Hi	0.127773	Mod	0.745726	Hi	1.3296	Mod	Sp1/Sp3/Sp4/Sp2
	Module240	NOT CLASSIFIED	1.59306	Mod	2.58069	Hi	0	Lo	0.590123	Hi	0	Lo	Mthfd1/Mthfd1l
	Module1816	NOT CLASSIFIED	1.01405	Mod	2.57746	Hi	0.0467517	Lo	0.884642	Hi	0	Lo	Lars2/Vars/Vars2
	Module988	NOT CLASSIFIED	0.109304	Lo	2.57638	Hi	0.161683	Lo	0.641663	Hi	1.38704	Mod	NA/Kcna1/Kcna2/Kcna3/Kcna4/Kcna5/Kcna6/Kcna7/Kcnb1/Kcnc1/Kcnc3/Kcnd1/Kcnd2/Kcns1/Kcns2/Kcng3/Kcns3/Kcng2/Kcnv2/Kcng1/Kcna10/Kcnc2/Kcnf1/Kcnd3/Kcng4/Kcnv1/Kcnc4
	Module1265	NOT CLASSIFIED	0.308747	Mod	2.572	Hi	0.280352	Mod	0.917957	Hi	2.10032	Mod	Ppp1ca/Ppp1cb/Ppp1cc/Ppp2ca/Ppp2cb/Ppp4c/LOC627816/LOC634933/EG668714/Ppp6c
	Module72	NOT CLASSIFIED	0.383247	Mod	2.56928	Hi	0.310056	Mod	0.931408	Hi	1.89087	Mod	Mapkapk3/Mapkapk2/Mapkapk5
	Module5137	NOT CLASSIFIED	1.60491	Mod	2.5643	Hi	0.272334	Lo	0.615765	Hi	0.999142	Mod	Ptpn13/Ptpn20
	Module752	NOT CLASSIFIED	0.301421	Mod	2.56271	Hi	0.070998	Lo	0.652945	Hi	1.50201	Mod	Ccdc122/Smc1b/Rad50/Ccdc148/Ccdc112/Smc1a/Smc4
	Module5876	CM	1.58476	Hi	2.56169	Hi	0.920744	Hi	0.693517	Hi	2.54424	Hi	Cish/Socs3/Socs1/Socs7/Socs2/Socs6
	Module3968	NOT CLASSIFIED	1.292	Mod	2.5606	Hi	0.579895	Mod	0.333343	Lo	2.01524	Mod	Dck/Dguok/Tk2
	Module227	NOT CLASSIFIED	1.29637	Mod	2.55394	Hi	0.0515658	Lo	0.665057	Hi	1.07243	Mod	Cstf2/Cstf2t
	Module14794	NOT CLASSIFIED	0.455986	Mod	2.55174	Hi	0.089877	Lo	0.727842	Hi	1.75913	Mod	Ager/Alcam/Bcam/Mcam
	Module9897	NOT CLASSIFIED	1.22903	Mod	2.55029	Hi	0.00252216	Lo	0	Lo	0	Lo	Rps11/EG623114/LOC639478
	Module105	NOT CLASSIFIED	0.24858	Mod	2.54725	Hi	0.498057	Mod	0.773509	Hi	2.10326	Mod	Adcy4/Adcy3/Adcy6/Adcy7/Adcy8/Adcy9/Adcy2/NA/Adcy5/Adcy1
	Module1314	NOT CLASSIFIED	0.699741	Mod	2.53623	Hi	0.360817	Mod	0.62897	Hi	1.94246	Mod	Rab28/Rab11b/Rab25/Rab11a/Rabl2a
	Module2899	NOT CLASSIFIED	0.461971	Mod	2.53578	Hi	0.0171464	Lo	0.658354	Hi	0.606682	Lo	Smarcd3/Smarcd2/Smarcd1
	Module1179	NOT CLASSIFIED	0.678721	Mod	2.51397	Hi	0.0933357	Lo	0.664891	Hi	1.27195	Mod	Odc1/Adc/Gm853/Azin1
	Module7480	NOT CLASSIFIED	0.848537	Mod	2.51355	Hi	0.423194	Mod	0.810239	Hi	1.24785	Mod	Zmat1/Zmat3/Zfp346/Zmat4/Krcc1
	Module7178	NOT CLASSIFIED	0.791807	Mod	2.51208	Hi	0.020724	Lo	0.889323	Hi	0.591689	Lo	Inpp1/Bpnt1/Impad1
	Module1594	NOT CLASSIFIED	0.665209	Mod	2.51041	Hi	0.250792	Mod	0.667647	Hi	1.11099	Mod	Kpnb1/Tnpo2/Tnpo1
	Module1189	NOT CLASSIFIED	0.299932	Lo	2.50944	Hi	0.00431904	Lo	0.125952	Lo	0.966619	Mod	Pabpc1/Pabpc2/Pabpc4/Pabpc4l/Pabpc1l2a/1810053B01Rik/LOC635297/Pabpc3/Puf60/Trspap1/Pabpc5
	Module3859	NOT CLASSIFIED	1.04069	Mod	2.50767	Hi	0.214286	Mod	0.470497	Lo	1.8186	Mod	Cirbp/Rbm3/Ncbp2
	Module249	NOT CLASSIFIED	1.19031	Mod	2.50738	Hi	0.566336	Mod	0.807224	Hi	1.73598	Mod	Chn1/Racgap1/Chn2
	Module71	NOT CLASSIFIED	0.217251	Mod	2.50652	Hi	0.112753	Lo	0.600313	Hi	2.04345	Mod	Slc22a13/Slc22a7/9330176C04Rik/AB056442/Slc22a6/Slc22a8/Slc22a1/Slc22a2/Slc22a3/Slc22a5/Slc22a12/Slc22a9/BC026439/BC014805/D630002G06Rik/Slc22a15/Slc22a4/C730048C13Rik/Slc22a20/Slc22a14/EG434674/Slc22a21/Slc22a16
	Module4495	NOT CLASSIFIED	0.330999	Mod	2.50376	Hi	0.386729	Mod	0.683072	Hi	2.76955	Hi	Crlf1/Csf3r/Ghr/Il12rb2/Il6st/Lepr/Prlr/Il23r/Il31ra/Il27ra
	Module1774	NOT CLASSIFIED	0.765318	Mod	2.50367	Hi	0.164363	Mod	0.6154	Hi	1.7018	Mod	Tmod1/Tmod4/Tmod3/Tmod2
	Module3709	NOT CLASSIFIED	1.07544	Mod	2.5028	Hi	0.387186	Mod	0.756932	Hi	1.90685	Mod	Fabp7/Fabp3/Fabp2
	Module591	NOT CLASSIFIED	0.592886	Mod	2.49959	Mod	0.372794	Mod	0.65655	Hi	2.87072	Hi	Cdc2a/Cdc2l1/Cdk2/Cdk4/Cdk5/Cdk6/Pctk1/Pctk3/Pftk1/Cdk10/Pctk2/Pftk2/RP23-394O9.3/LOC640611/EG666149/Cdk3
	Module1721	NOT CLASSIFIED	0.411071	Mod	2.49877	Mod	0.738305	Mod	0.537751	Hi	2.23819	Mod	Ppp2r5d/Ppp2r5b/Ppp2r5a/Ppp2r5c/Ppp2r5e
	Module1860	HAFO	1.31101	Hi	2.49789	Mod	0.222569	Mod	0.623604	Hi	2.28904	Mod	Nsf/Pex6/Vcp/NA/Spata5/Nvl/LOC675857/Trip13/Pex1
	Module989	NOT CLASSIFIED	0.382306	Mod	2.4955	Mod	0.24787	Mod	0.458287	Lo	1.24995	Mod	Akr7a5/Kcnab1/Kcnab2/Kcnab3
	Module510	NOT CLASSIFIED	0.174412	Lo	2.49462	Mod	0.266102	Mod	0.686594	Hi	2.71048	Hi	Atp8a1/Atp9a/Atp10a/Atp10d/Atp8b4/Atp10b/4930417M19Rik/Atp11c/Atp8a2/Atp11a/Atp9b/Atp8b2/NA/Atp8b1/Atp8b3/Atp11b
	Module458	HAFO	1.24915	Hi	2.49401	Mod	0.195933	Lo	0.866575	Hi	1.46902	Mod	Prdx3/Prdx1/Prdx2/Prdx4/EG637273
	Module136	NOT CLASSIFIED	0.309644	Mod	2.49215	Mod	0.272136	Mod	0.767909	Hi	2.16876	Mod	Akr1c18/Akr1c14/Akr1b3/Akr1c20/Akr1b7/Akr1b8/Akr1d1/NA/Akr1c13/Akr1c19/Akr1e1/Akr1a4/Akr1c12/2310005E10Rik/4921521F21Rik/Akr1c21/Akr1c6
	Module6935	HOFO	2.33147	Hi	2.48889	Mod	0.186359	Lo	0.261924	Lo	1.33396	Mod	Wbp5/Tceal1
	Module3264	HAFO	3.03214	Hi	2.48709	Mod	0.0288615	Lo	0.990597	Hi	0	Lo	Rfc4/Rfc2/Rfc3/Rfc5
	Module392	NOT CLASSIFIED	0.782183	Mod	2.48699	Mod	0.94832	Mod	0.405562	Lo	2.16215	Mod	Rasa2/Rasa3/Rasal1/Rasa4
	Module14428	HOFO	2.66552	Hi	2.48301	Mod	0	Lo	0.181774	Lo	0	Lo	Apex1/Apex2
	Module9048	NOT CLASSIFIED	0.978089	Mod	2.48137	Mod	1.17407	Mod	0.522725	Hi	1.80031	Mod	Kcnk1/Kcnk7/Kcnk6
	Module468	NOT CLASSIFIED	0.212329	Mod	2.47892	Mod	0.0177251	Lo	0.893059	Hi	1.20719	Mod	Ap1m1/Ap1m2/Ap2m1/Ap4m1/EG667587/NA
	Module615	HOFO	2.46262	Hi	2.47822	Mod	0.117993	Lo	0.173977	Lo	1.28705	Mod	Cnbp/Cnbp2
	Module406	NOT CLASSIFIED	0.838647	Mod	2.47682	Mod	0.92026	Mod	0.974121	Hi	0.893571	Lo	Parp1/Parp2/Parp3
	Module2342	HAFO	1.00292	Hi	2.47498	Mod	0.0560514	Lo	0.763874	Hi	0.785689	Lo	Ing4/Acrbp/Ing5/Ing3
	Module1250	HAFO	2.15627	Hi	2.47369	Mod	0.0389954	Lo	0.540329	Hi	1.27199	Mod	Pola1/Pold1/Rev3l/C77370
	Module454	NOT CLASSIFIED	0.654665	Mod	2.47203	Mod	0.176017	Mod	0.735855	Hi	2.36717	Mod	Slc25a4/Slc25a5/EG433326/EG433923/EG623402/LOC630624/Slc25a31
	Module3318	HOFO	6.7257	Hi	2.46971	Mod	0.418538	Lo	0	Lo	0.985228	Mod	Hat1
	Module1352	HAFO	1.09361	Hi	2.46796	Mod	0.481328	Mod	0.861533	Hi	1.7246	Mod	Rbmx/Rbmxrt/Rbmy1a1/Rbmxl2
	Module6010	HOFO	6.02761	Hi	2.46782	Mod	0.0138411	Lo	0	Lo	0	Lo	9030617O03Rik
	Module8902	HAFO	1.09656	Hi	2.46624	Mod	0.0135776	Lo	0.527966	Hi	0	Lo	Nhp2l1/EG434401/Nola2/LOC637555
	Module2140	NOT CLASSIFIED	0.988368	Mod	2.46587	Mod	0.89341	Mod	0.466398	Lo	2.29185	Mod	Cadm2/Cadm4/Crtam/Cadm1/Cadm3
	Module694	NOT CLASSIFIED	1.4675	Mod	2.46522	Mod	2.90672	Hi	0.458396	Lo	2.22191	Mod	Sparcl1/Sparc
	Module168	NOT CLASSIFIED	1.13262	Mod	2.46501	Mod	0.193115	Mod	0.795176	Hi	1.44662	Mod	Trip10/Fnbp1/Fnbp1l
	Module846	HAFO	0.741222	Hi	2.46011	Mod	0.373947	Mod	0.517391	Hi	2.29246	Mod	Gja1/Gja10/Gja3/Gja4/Gja5/Gja8/Gjd4/Gjd3/Gja6/D230044M03Rik
	Module11168	HAFO	3.45364	Hi	2.45933	Mod	0.110544	Lo	0.622688	Hi	0.625263	Lo	Cdca7l/Cdca7
	Module734	NOT CLASSIFIED	0.611103	Mod	2.45914	Mod	0.360554	Mod	0.797904	Hi	2.28566	Mod	Esr1/Esr2/Esrra/Esrrb/Esrrg
	Module324	NOT CLASSIFIED	0.478979	Mod	2.45653	Mod	0.168455	Lo	0.799843	Hi	1.31433	Mod	Amhr2/Acvr2a/Acvr2b/Bmpr2/Tgfbr2
	Module921	NOT CLASSIFIED	1.00675	Mod	2.45437	Mod	0.156505	Mod	0.250655	Lo	0.828056	Lo	Nr4a1/Nr4a3/Nr4a2
	Module1185	NOT CLASSIFIED	0.186981	Mod	2.45415	Mod	0.435778	Mod	0.623058	Hi	2.41258	Mod	P2rx1/P2rx4/P2rx7/P2rx6/P2rx3/P2rx2/P2rx5
	Module4527	HAFO	3.37514	Hi	2.45383	Mod	0.590508	Mod	0.967811	Hi	2.17475	Mod	F11r/Jam2/Jam3
	Module2246	NOT CLASSIFIED	1.17112	Mod	2.45236	Mod	0.0987309	Lo	0.844187	Hi	0.703582	Lo	Angptl2/Angptl6/Angptl1
	Module1622	NOT CLASSIFIED	0.526196	Mod	2.45101	Mod	0.308333	Mod	0.541993	Hi	1.98517	Mod	Tcea1/Tcea2/Tcea3/A630018P17Rik
	Module1077	NOT CLASSIFIED	0.688953	Mod	2.4494	Mod	0.136511	Lo	0.931524	Hi	1.73837	Mod	Smad1/Smad2/Smad3/Smad4/Smad5/Smad9
	Module2631	NOT CLASSIFIED	1.23437	Mod	2.44863	Mod	0	Lo	0.505136	Hi	0	Lo	Rbm38/Rbm24
	Module1329	HOFO	1.80421	Hi	2.44804	Mod	0.0788055	Lo	0.296185	Lo	0.605791	Lo	Ran/Rasl2-9/1700009N14Rik
	Module1163	HOFO	1.48928	Hi	2.44699	Mod	0.00287515	Lo	0.212262	Lo	0	Lo	Npm1/Npm2/EG434373/LOC633387
	Module2333	HAFO	2.38225	Hi	2.44424	Mod	0.390034	Mod	0.675903	Hi	1.75273	Mod	Depdc2/BC067047/NA/Depdc6
	Module1113	NOT CLASSIFIED	0.761874	Mod	2.44336	Mod	0.27083	Mod	0.44331	Lo	0.721899	Lo	Msi1/Dazap1/Msi2
	Module560	HAFO	0.818559	Hi	2.43991	Mod	0.537842	Mod	0.710633	Hi	1.81802	Mod	Car8/Car1/Car2/Car3/Car5a/Car7/EG545507/Car5b/Car13
	Module218	NOT CLASSIFIED	1.24401	Mod	2.43969	Mod	0.0162137	Lo	0.543448	Hi	0	Lo	Cdc20/Cdc20b/Fzr1
	Module4972	NOT CLASSIFIED	1.31677	Mod	2.43955	Mod	1.58305	Mod	0.527396	Hi	1.69411	Mod	Pdgfa/Pdgfb
	Module1115	NOT CLASSIFIED	0.570167	Mod	2.43613	Mod	0.410899	Mod	0.817916	Hi	1.73494	Mod	Msn/Nf2/Rdx/Ezr
	Module883	HAFO	3.13195	Hi	2.43602	Mod	0.00177259	Lo	0.642499	Hi	0	Lo	Gtf2i/Gtf2ird1
	Module2589	HAFO	2.34008	Hi	2.43566	Mod	0.22477	Mod	0.945927	Hi	1.68582	Mod	Nono/Pspc1/Sfpq
	Module6743	NOT CLASSIFIED	1.38546	Mod	2.43541	Mod	0.0161827	Lo	0.346541	Lo	0	Lo	Caprin2/Caprin1/C1qtnf4
	Module1673	NOT CLASSIFIED	0.211965	Mod	2.43335	Mod	0.083459	Lo	0.430261	Lo	1.16807	Mod	Ube2d1/Ube2z/EG546638/Ube2d2/Ube2d3/1700013N18Rik/4930524E20Rik/2210015D19Rik
	Module238	NOT CLASSIFIED	0.162548	Lo	2.43306	Mod	0.244601	Mod	0.84429	Hi	2.14201	Mod	Galnt2/Galnt7/Galntl1/Galnt1/Galnt3/Galnt4/Galnt10/Galnt6/Wbscr17/Galnt12/Galnt11/Galnt9/Galntl4/Galnt5/4930431L04Rik/Galnt13/LOC676881/Galntl5/Galnt14/Galntl2
	Module2301	NOT CLASSIFIED	0.554755	Mod	2.43304	Mod	0.382656	Mod	0.581678	Hi	1.85098	Mod	Ppp2r2c/Ppp2r2d/Ppp2r2a/Ppp2r2b
	Module108	NOT CLASSIFIED	0.188191	Lo	2.43284	Mod	0.556174	Mod	0.675351	Hi	2.40845	Mod	Rhoq/Cdc42/Rac3/Rac1/Rac2/Rhog/Rhoh/Rhoj
	Module1826	NOT CLASSIFIED	0.943723	Mod	2.4324	Mod	0.0113309	Lo	0.646755	Hi	0	Lo	Vrk3/Vrk1/Vrk2
	Module2115	NOT CLASSIFIED	0.782493	Mod	2.43176	Mod	1.14	Mod	0.877334	Hi	2.20239	Mod	Etv6/Ets1/Ets2
	Module10153	NOT CLASSIFIED	0.633472	Mod	2.43146	Mod	0.0750709	Lo	0.382721	Lo	1.29184	Mod	Hmgn1/Hmgn2/EG625514/EG626954/EG629581/LOC633596/EG633752/LOC637089
	Module2600	NOT CLASSIFIED	0.773886	Mod	2.43127	Mod	0.470895	Mod	0.673323	Hi	1.63681	Mod	Elovl2/Elovl5/Elovl4
	Module424	HOFO	1.94907	Hi	2.43126	Mod	2.14038	Hi	0.200665	Lo	1.99699	Mod	Alas1/Alas2/Gcat
	Module2563	NOT CLASSIFIED	0.52689	Mod	2.43035	Mod	0	Lo	0.782375	Hi	0	Lo	Exosc9/Exosc7/LOC675032/Exosc8
	Module1254	NOT CLASSIFIED	0.80795	Mod	2.43002	Mod	0.0333965	Lo	0.273287	Lo	0.889844	Lo	Pou2f1/Pou2f2/Pou2f3
	Module719	HAFO	0.653234	Hi	2.42805	Mod	0.440854	Mod	0.775814	Hi	2.83741	Hi	Epb4.1l1/Epb4.1l2/Epb4.1l3/Epb4.1l4a/NA/Ptpn4/Mylip/Farp1/Epb4.1l5/Farp2/Epb4.1/Epb4.1l4b/Ptpn3
	Module4370	HAFO	2.27093	Hi	2.42707	Mod	0.175717	Lo	0.540216	Hi	0.935269	Mod	Hmga1/Hmga2
	Module923	NOT CLASSIFIED	0.997622	Mod	2.42654	Mod	0.107243	Mod	0.64318	Hi	0.958712	Mod	Foxa1/Foxa2/Foxa3
	Module654	NOT CLASSIFIED	1.44661	Mod	2.42619	Mod	0.396592	Mod	0.560687	Hi	1.72216	Mod	Dab1/Dab2
	Module700	NOT CLASSIFIED	1.15589	Mod	2.42614	Mod	0.710426	Mod	0.496902	Lo	2.13965	Mod	Efnb1/Efnb2/Efnb3
	Module568	NOT CLASSIFIED	0.925557	Mod	2.42512	Mod	0.370159	Mod	0.623531	Hi	1.15894	Mod	Runx2/Runx1/Runx3
	Module10806	NOT CLASSIFIED	1.12756	Mod	2.4246	Mod	0.397461	Mod	0.440811	Lo	2.14569	Mod	Ak1/Ak5/Cmpk1
	Module725	NOT CLASSIFIED	0.15292	Lo	2.42387	Mod	0.450942	Mod	0.502915	Hi	2.55668	Hi	Stx2/Stx1a/Stx3/Stx4a/Gm379/Stx1b/LOC639554/NA
	Module5265	NOT CLASSIFIED	2.79129	Mod	2.4206	Mod	0.0432302	Lo	0	Lo	0	Lo	Rpa2
	Module2581	NOT CLASSIFIED	0.218111	Mod	2.41839	Mod	1.10782	Hi	0.674033	Hi	2.22701	Mod	Cd63/Tspan10/Tspan33/Tspan14/Tspan5/Tspan15/Tspan17
	Module1801	HAFO	1.25124	Hi	2.41787	Mod	0.407706	Mod	0.918891	Hi	2.22268	Mod	Uba1/Ube1y1/Uba6/Nae1/Sae1/Ube1l
	Module4861	NOT CLASSIFIED	0.44771	Mod	2.41735	Mod	0.278805	Mod	0.778188	Hi	1.29276	Mod	Bcl3/Nfkbia/Nfkbib/Nfkbie
	Module9971	NOT CLASSIFIED	1.67256	Mod	2.4161	Mod	0	Lo	0	Lo	0	Lo	Rps26/EG626175
	Module3407	NOT CLASSIFIED	0.578399	Mod	2.41418	Mod	0.00312648	Lo	0.38147	Lo	0	Lo	Exosc4/Exosc5/Exosc6
	Module6163	NOT CLASSIFIED	0.660112	Mod	2.41331	Mod	0.0324366	Lo	0.708696	Hi	0.954434	Mod	Uba3/Uba2
	Module12643	HOFO	1.867	Hi	2.41155	Mod	0.198192	Mod	0.472803	Lo	1.69852	Mod	Gap43/Tsga8/Basp1
	Module11356	HOFO	2.03875	Hi	2.41051	Mod	0	Lo	0.42172	Lo	0	Lo	Lsm4/Snrpd3
	Module776	NOT CLASSIFIED	0.32639	Mod	2.41033	Mod	0.474378	Mod	0.663778	Hi	2.42247	Mod	Slc7a12/Slc7a5/Slc7a7/Slc7a11/Slc7a9/Slc7a15/Slc7a6/Slc7a8/Slc7a10/EG622229/NA/Slc7a13
	Module466	NOT CLASSIFIED	0.176834	Mod	2.40637	Mod	0.128519	Mod	0.790757	Hi	1.85675	Mod	Ap1b1/Ap3b1/Ap3b2/NA/Ap4b1/Copb1/Ap2b1
	Module1742	NOT CLASSIFIED	0.221797	Mod	2.40617	Mod	1.1357	Hi	0.50143	Hi	2.36448	Mod	Serinc5/Serinc2/Ell3/Serinc3/Serinc1/RP23-433P19.11
	Module5326	NOT CLASSIFIED	0.914606	Mod	2.40568	Mod	1.48776	Hi	0.605948	Hi	2.29228	Mod	Stmn1/Stmn2/Stmn3/Stmn4
	Module3809	NOT CLASSIFIED	1.25243	Mod	2.40158	Mod	1.31476	Mod	0.740133	Hi	2.19854	Mod	Cd81/Cd9/Tspan2
	Module1710	NOT CLASSIFIED	0.252579	Mod	2.40144	Mod	0.0973422	Lo	0.748556	Hi	1.26052	Mod	Arl5c/Arl5a/Arl5b/Arfrp1
	Module2320	HOFO	4.10666	Hi	2.40113	Mod	0.229748	Lo	0.119083	Lo	1.74427	Mod	Cadps/Cadps2
	Module1264	NOT CLASSIFIED	0.213808	Mod	2.40094	Mod	0.0535166	Lo	0.750267	Hi	1.74747	Mod	Ppm1g/Ppm1a/Ppm1b/C79127/Ppm1l/Ppm1k/Ppm1d/Ilkap
	Module5061	HOFO	5.14928	Hi	2.39975	Mod	0.0445195	Lo	0	Lo	0	Lo	Prim1
	Module12237	HOFO	4.42287	Hi	2.39975	Mod	0	Lo	0	Lo	0	Lo	Ebna1bp2
	Module982	NOT CLASSIFIED	0.204217	Mod	2.39816	Mod	0.377899	Mod	0.68445	Hi	2.23005	Mod	Itpr1/Itpr2/Itpr3/NA/NA
	Module630	NOT CLASSIFIED	0.569774	Mod	2.39807	Mod	0.153192	Lo	0.847042	Hi	1.69066	Mod	Crmp1/Dpysl2/Dpysl3/Dpysl4/Dpys/Dpysl5
	Module1350	NOT CLASSIFIED	0.437699	Mod	2.39432	Mod	1.16179	Hi	0.649395	Hi	2.4474	Mod	Rb1/Rbl1/Rbl2/LOC635075
	Module9418	NOT CLASSIFIED	1.13892	Mod	2.39417	Mod	0	Lo	0.449422	Lo	0	Lo	Pnn/Acin1
	Module520	HAFO	1.2951	Hi	2.39361	Mod	1.47357	Hi	0.618044	Hi	2.49531	Mod	Bcl6b/Bcl6/Zbtb32/Zfp131
	Module7763	NOT CLASSIFIED	1.28776	Mod	2.39275	Mod	0.0842358	Lo	0.290412	Lo	1.74454	Mod	Timm8a2/Timm8b/Timm8a1
	Module674	HAFO	2.11099	Hi	2.38941	Mod	0.0896054	Lo	0.584172	Hi	1.1547	Mod	Dnmt3a/Dnmt3b/Dnmt3l/LOC668932
	Module1489	NOT CLASSIFIED	0.4928	Mod	2.38924	Mod	0.0508831	Lo	0.669383	Hi	1.53148	Mod	Btbd2/Btbd9/Btbd3/Btbd6/LOC545472/LOC677542/Btbd1
	Module387	HAFO	2.12271	Hi	2.38887	Mod	0.0424582	Lo	0.640798	Hi	1.37639	Mod	Impa2/Impa1
	Module5037	NOT CLASSIFIED	3.7937	Mod	2.38881	Mod	0.0300758	Lo	0	Lo	0	Lo	Pole2
	Module3817	NOT CLASSIFIED	3.92078	Mod	2.38881	Mod	0.0432302	Lo	0	Lo	0	Lo	Cdc25c
	Module5529	NOT CLASSIFIED	0.819903	Mod	2.38683	Mod	0.0733208	Lo	0.690613	Hi	1.39215	Mod	Stc1/Stc2
	Module5035	NOT CLASSIFIED	3.10583	Mod	2.38573	Mod	0	Lo	0	Lo	0	Lo	Pold2
	Module1387	HOFO	1.08005	Hi	2.38549	Mod	0	Lo	0	Lo	0	Lo	Rps8/EG330948/EG629732/LOC638503/NA
	Module5269	NOT CLASSIFIED	0.572992	Mod	2.385	Mod	0.00905105	Lo	0	Lo	0	Lo	Rpl22/LOC623483/LOC674400
	Module728	NOT CLASSIFIED	0.647344	Mod	2.38118	Mod	0.526034	Mod	0.360994	Lo	2.42795	Mod	Eps8/Eps8l1/Eps8l2/Eps8l3
	Module11186	NOT CLASSIFIED	1.05615	Mod	2.38016	Mod	0	Lo	0.557982	Hi	0	Lo	Npepl1/Lap3
	Module2295	NOT CLASSIFIED	0.632547	Mod	2.37954	Mod	0.141377	Mod	0.856342	Hi	2.04705	Mod	Pdzd3/Slc9a3r1/Pdzk1/Slc9a3r2
	Module2633	NOT CLASSIFIED	1.46477	Mod	2.37753	Mod	0.0390151	Lo	0.336182	Lo	0	Lo	Ddx21/Ddx50
	Module2569	NOT CLASSIFIED	1.05851	Mod	2.37706	Mod	0.244667	Mod	0.503356	Hi	1.51348	Mod	Ppp2r1a/Ppp2r1b/8430415E04Rik
	Module712	HAFO	0.979558	Hi	2.37697	Mod	0.886108	Hi	0.81434	Hi	2.75389	Hi	Emr1/Eltd1/Gpr133/Cd97/Lphn3/Lphn1/Emr4/Lphn2
	Module715	NOT CLASSIFIED	0.446864	Mod	2.37446	Mod	0.154482	Lo	0.735062	Hi	1.41299	Mod	Eno1/Eno2/Eno3/6430537H07Rik/EG433182
	Module2681	NOT CLASSIFIED	0.262221	Mod	2.37353	Mod	0	Lo	0	Lo	0	Lo	EG620439/NA/NA/EG666274/EG668457/Rps10
	Module1453	NOT CLASSIFIED	0.19815	Lo	2.37145	Mod	0.189724	Lo	0.267699	Lo	1.79614	Mod	Ccs/Sod1/Sod3/LOC545845/EG667310
	Module9024	NOT CLASSIFIED	0.764905	Mod	2.36598	Mod	1.37257	Mod	0.940073	Hi	2.33486	Mod	Ramp1/Ramp2/Ramp3
	Module894	NOT CLASSIFIED	0.264412	Mod	2.36298	Mod	0.771543	Hi	0.734776	Hi	1.5594	Mod	Cenpa/Hist2h3c1/Hist1h3f/Hist1h3c/Hist1h3d/Hist1h3b/Hist1h3e/Hist1h3h/Hist1h3i/Hist2h3b/Hist1h3a/LOC382523/Hist2h3c2/Hist1h3g
	Module2005	NOT CLASSIFIED	0.978917	Mod	2.35907	Mod	0.411641	Mod	0.461758	Lo	1.90577	Mod	Sds/Sdsl/Srr
	Module4219	HOFO	4.65749	Hi	2.35666	Mod	0	Lo	0	Lo	0	Lo	Gart
	Module2344	NOT CLASSIFIED	0.73541	Mod	2.35634	Mod	0.0214184	Lo	0.809328	Hi	1.52952	Mod	Ssb/Larp7/Larp6/NA/RP23-434B7.2
	Module782	NOT CLASSIFIED	0.814821	Mod	2.35506	Mod	0.133911	Mod	0.40161	Lo	1.32097	Mod	Fem1a/Fem1b/4931440F15Rik/Fem1c
	Module155	HAFO	2.55256	Hi	2.35482	Mod	0.403159	Mod	0.588827	Hi	1.77628	Mod	Nckap1l/Nckap1
	Module13581	NOT CLASSIFIED	1.46577	Mod	2.35431	Mod	0	Lo	0.601386	Hi	0	Lo	Hltf/Ttf2
	Module203	HAFO	0.738432	Hi	2.35403	Mod	0.204274	Mod	0.74706	Hi	2.34248	Mod	Slc12a6/Slc12a8/Slc12a1/Slc12a2/Slc12a3/Slc12a4/Slc12a7/Slc12a5/Slc12a9
	Module9403	NOT CLASSIFIED	3.33915	Mod	2.35253	Mod	0.171002	Lo	0	Lo	0.918296	Mod	Mad2l1
	Module344	NOT CLASSIFIED	0.660075	Mod	2.35251	Mod	0.193265	Lo	0.71307	Hi	2.04517	Mod	NA/Atp6v1b1/Atp5a1/Atp5b/Atp6v1a/Atp6v1b2
	Module4716	NOT CLASSIFIED	1.70149	Mod	2.35204	Mod	0.027255	Lo	0.453212	Lo	0.899744	Lo	Matr3/Rbm20
	Module190	NOT CLASSIFIED	0.66877	Mod	2.35064	Mod	0.500035	Mod	0.704828	Hi	2.70648	Hi	Ece2/Ecel1/Mme/Phex/Ece1/Kel/Mmel1
	Module1698	HOFO	3.2613	Hi	2.34675	Mod	0.275085	Lo	0.488607	Lo	1.07881	Mod	Tek/Tie1
	Module1743	HAFO	1.79579	Hi	2.34667	Mod	0.00495231	Lo	0.798598	Hi	0	Lo	Trim24/Trim28/Trim66/Trim33
	Module14652	NOT CLASSIFIED	1.29731	Mod	2.34636	Mod	0	Lo	0.551619	Hi	0	Lo	Fbxo5/Fbxo43
	Module802	NOT CLASSIFIED	0.487791	Mod	2.34537	Mod	0.73287	Mod	0.512588	Hi	2.03253	Mod	Fos/Fosb/Fosl1/Fosl2/LOC634417
	Module1887	NOT CLASSIFIED	1.90478	Mod	2.3453	Mod	0.619701	Mod	0.473357	Lo	0.979712	Mod	Yap1/Wwtr1
	Module754	NOT CLASSIFIED	0.30141	Mod	2.34478	Mod	0.0975289	Lo	0.612659	Hi	1.46573	Mod	Sfxn1/LOC677143/Sfxn2/Sfxn3/Sfxn4/Sfxn5
	Module3880	NOT CLASSIFIED	0.602402	Mod	2.34476	Mod	0.288213	Lo	0.78098	Hi	1.53665	Mod	Il6ra/Ebi3
	Module453	NOT CLASSIFIED	0.702005	Mod	2.34427	Mod	0.339341	Mod	0.57625	Hi	1.67968	Mod	Anp32a/Gm216/Anp32e/Anp32b
	Module786	NOT CLASSIFIED	0.456979	Mod	2.34374	Mod	0.720931	Mod	0.471593	Lo	2.38875	Mod	Sh3pxd2a/Ncf1/Ncf4/Sh3pxd2b/Noxo1
	Module2737	HAFO	1.97503	Hi	2.3431	Mod	0.60661	Mod	0.826676	Hi	0.99403	Mod	LOC630539/Trim13/Trim59/NA
	Module974	NOT CLASSIFIED	0.808858	Mod	2.34277	Mod	0.135544	Mod	0.307037	Lo	1.77234	Mod	Inpp5d/Inppl1/Sh2d1a
	Module1748	NOT CLASSIFIED	0.172013	Lo	2.34234	Mod	0.251588	Mod	0.776278	Hi	1.48833	Mod	Sfrs12/D4Wsu53e/Arl6ip4/2610209M04Rik/Sfrs18/2610101N10Rik/Sfrs11/Snip1
	Module1842	NOT CLASSIFIED	0.204211	Lo	2.34209	Mod	0.367521	Mod	0.847779	Hi	2.52851	Hi	Wnt1/Wnt10a/Wnt10b/Wnt11/Wnt2/Wnt2b/Wnt3/Wnt3a/Wnt4/Wnt5a/Wnt5b/Wnt6/Wnt7a/Wnt7b/Wnt16
	Module1973	NOT CLASSIFIED	0.996215	Mod	2.3402	Mod	0.510913	Mod	0.574711	Hi	1.85166	Mod	Dicer1/Ddx58/Ifih1/Dhx58
	Module4760	NOT CLASSIFIED	0.485747	Mod	2.33998	Mod	0	Lo	0.779511	Hi	0	Lo	Mlh1/Pms2
	Module755	NOT CLASSIFIED	0.104543	Lo	2.33901	Mod	0.1797	Lo	0.700629	Hi	2.46413	Mod	Plxnb2/Plxnb3/Plxna1/Plxna2/Plxna3/Plxnb1/Plxna4/Plxnc1/Plxnd1
	Module5029	NOT CLASSIFIED	0.391292	Mod	2.33763	Mod	0.0212458	Lo	0.548186	Hi	0.954434	Mod	Ppp1r14b/LOC632667/4933415F23Rik/Ppp1r14a/Ppp1r14d/Ppp1r14c
	Module492	NOT CLASSIFIED	0.276485	Mod	2.33734	Mod	0.0173274	Lo	0.734167	Hi	0.847153	Lo	Arnt/Arnt2/Arntl/Arntl2/LOC634943
	Module2135	NOT CLASSIFIED	0.228026	Mod	2.33406	Mod	0.123948	Mod	0.830743	Hi	1.3045	Mod	Pacsin1/Pacsin2/Pacsin3
	Module823	HAFO	3.17656	Hi	2.33367	Mod	0.971151	Mod	0.641386	Hi	2.40001	Mod	Gata1/Gata2/Gata3
	Module1135	NOT CLASSIFIED	0.334461	Mod	2.33279	Mod	0.0633898	Lo	0.732782	Hi	1.31483	Mod	Myt1/Myt1l/St18/Vprbp
	Module5397	NOT CLASSIFIED	2.66405	Mod	2.33265	Mod	0.151788	Lo	0	Lo	0.918296	Mod	Slbp
	Module1913	NOT CLASSIFIED	1.13885	Mod	2.32991	Mod	0.175677	Mod	0.522825	Hi	0.943422	Mod	Otc/Cps1/Cad
	Module2190	NOT CLASSIFIED	0.880356	Mod	2.32959	Mod	0.27003	Lo	0.501546	Hi	1.73741	Mod	Actr3b/Actr3
	Module598	NOT CLASSIFIED	0.506946	Mod	2.3294	Mod	0.167043	Lo	0.616997	Hi	1.98676	Mod	Cftr/Abcc2/Abcc1/Abcc8/Abcc9/Abcc10/Abcc4/Abcc12/Abcc5/Abcc6/NA/Abcc3
	Module2572	NOT CLASSIFIED	1.81866	Mod	2.32902	Mod	0.0483193	Lo	0.346269	Lo	1.2337	Mod	Ctps/Ctps2
	Module1439	NOT CLASSIFIED	0.228938	Mod	2.32616	Mod	0.51729	Mod	0.739371	Hi	2.90948	Hi	Slc4a1/Slc4a2/Slc4a3/Slc4a7/Slc4a5/Slc4a9/Slc4a11/Slc4a4/Slc4a8/Slc4a10
	Module6157	NOT CLASSIFIED	0.506983	Mod	2.32567	Mod	0.0284307	Lo	0.417586	Lo	0.696213	Lo	Txndc2/Txn1/Txnl1/Txn2/Txndc8
	Module4299	NOT CLASSIFIED	3.29972	Mod	2.3252	Mod	0	Lo	0	Lo	0	Lo	Gsg2
	Module2373	NOT CLASSIFIED	0.576396	Mod	2.32357	Mod	0.290652	Mod	0.752678	Hi	1.86864	Mod	Ppm1h/Ppm1m/Ppm1j
	Module1947	NOT CLASSIFIED	0.744462	Mod	2.32254	Mod	0.0046661	Lo	0	Lo	0	Lo	Tgif1/Tgif2/Tgif2lx/LOC625574/LOC634967
	Module4730	NOT CLASSIFIED	1.2034	Mod	2.32205	Mod	0.42097	Mod	0.54885	Hi	0.945954	Mod	Mdk/Ptn
	Module4724	NOT CLASSIFIED	2.56521	Mod	2.32181	Mod	0.327329	Lo	0	Lo	1.45915	Mod	Mcl1
	Module6175	HOFO	5.89399	Hi	2.32169	Mod	0.0036478	Lo	0	Lo	0	Lo	Ung
	Module222	NOT CLASSIFIED	0.172703	Lo	2.32082	Mod	0.0939669	Lo	0.568388	Hi	2.24024	Mod	Chrnb4/Chrnb3/Chrna3/Chrna5/Chrna2/Chrna1/Chrna4/Chrna6/Chrna7/Chrnb1/Chrnb2/Chrnd/Chrne/Chrng/Chrna9/Chrna10
	Module699	NOT CLASSIFIED	0.796956	Mod	2.31994	Mod	0.0267099	Lo	0.390152	Lo	0.811294	Lo	Eftud1/Eef2/Eftud2
	Module5453	HAFO	1.54443	Hi	2.31982	Mod	0.063502	Lo	0.549794	Hi	1.31243	Mod	Spint1/Tfpi/Tfpi2/Lrp11
	Module5612	NOT CLASSIFIED	0.545408	Mod	2.31818	Mod	0.0640148	Lo	0.771573	Hi	1.59372	Mod	Syngr1/Syngr2/Syngr3/Syngr4
	Module1009	NOT CLASSIFIED	0.37202	Mod	2.31816	Mod	9.14121e-05	Lo	0	Lo	0	Lo	Rpsa/LOC432548/EG433141/LOC433687/LOC433712/LOC633545/LOC634672/LOC636901
	Module5000	NOT CLASSIFIED	3.64097	Mod	2.31532	Mod	0	Lo	0	Lo	0	Lo	Pigf
	Module4884	NOT CLASSIFIED	1.70068	Mod	2.31481	Mod	0.0465831	Lo	0	Lo	0	Lo	Nnt
	Module1174	NOT CLASSIFIED	0.65295	Mod	2.31114	Mod	1.11356	Mod	0.585772	Hi	2.08757	Mod	Dusp8/Styx/Dusp16
	Module740	HAFO	1.92827	Hi	2.30987	Mod	0.656112	Mod	0.839515	Hi	1.78477	Mod	Enah/Evl/Vasp
	Module6090	NOT CLASSIFIED	0.971276	Mod	2.30977	Mod	0.787891	Mod	0	Lo	1.92606	Mod	Emd/Tmpo
	Module827	NOT CLASSIFIED	0.281876	Mod	2.30924	Mod	0.92488	Mod	0.625632	Hi	1.82209	Mod	Usp15/Usp4/Usp11/Usp32/Usp19
	Module915	NOT CLASSIFIED	0.141361	Mod	2.30709	Mod	0.364592	Mod	0.679227	Hi	1.73255	Mod	Hipk1/Hipk2/Hipk3/Prpf4b
	Module428	NOT CLASSIFIED	0.6395	Mod	2.30619	Mod	0.29675	Mod	0.267322	Lo	1.77965	Mod	Aldoa/Aldoc/Aldob/Aldoart1/NA
	Module359	NOT CLASSIFIED	0.325687	Mod	2.305	Mod	0.0376057	Lo	0.801377	Hi	1	Mod	Abi1/Abi2/Abi3
	Module7725	NOT CLASSIFIED	2.92373	Mod	2.30445	Mod	0	Lo	0	Lo	0	Lo	Tinf2
	Module1157	NOT CLASSIFIED	0.959329	Mod	2.30415	Mod	0.0285396	Lo	0.38047	Lo	0.852405	Lo	Nmt1/Nmt2
	Module162	NOT CLASSIFIED	0.254254	Mod	2.30363	Mod	0.346432	Mod	0.682547	Hi	2.4613	Mod	Stk38/Cit/Dmpk/Lats1/Mad1l1/Rock1/Rock2/Cdc42bpb/Cdc42bpa/Stk38l/Cdc42bpg/LOC385049/Lats2/Ccdc57
	Module7383	NOT CLASSIFIED	0.370274	Mod	2.30342	Mod	0.229596	Mod	0.75234	Hi	0.800392	Lo	ORF63/Map3k7/B230120H23Rik
	Module348	NOT CLASSIFIED	0.789962	Mod	2.30202	Mod	0	Lo	0.66783	Hi	0	Lo	Tars/Tarsl2/Mrpl39/Tars2
	Module2361	NOT CLASSIFIED	0.280208	Mod	2.30077	Mod	0.0714365	Lo	0.77002	Hi	1.51704	Mod	Usp10/Usp3/Usp39/Usp21/Usp2/Usp50/Usp8
	Module1190	NOT CLASSIFIED	0.38391	Mod	2.29956	Mod	0.0648609	Lo	0.623864	Hi	1.52718	Mod	Pafah1b2/Pafah1b3
	Module9548	NOT CLASSIFIED	0.392612	Mod	2.29901	Mod	0.00143712	Lo	0.488237	Lo	0	Lo	Trrap/Prkdc/Frap1
	Module6971	NOT CLASSIFIED	3.45176	Mod	2.29873	Mod	0	Lo	0	Lo	0	Lo	Ash2l
	Module328	NOT CLASSIFIED	0.0658603	Lo	2.29859	Mod	0.22783	Mod	0.717356	Hi	1.53507	Mod	Grik4/Gria1/Gria2/Gria4/Grid1/Grid2/Grik1/Grik2/Grik3/Grik5/Grin1/Grin2a/Grin2b/Grin2c/Grin2d/Grin3b/Gria3
	Module3784	HOFO	4.20994	Hi	2.29823	Mod	1.70659	Mod	0	Lo	1.45879	Mod	Cd24a
	Module4008	NOT CLASSIFIED	2.69714	Mod	2.29823	Mod	0.105146	Lo	0	Lo	0.998846	Mod	Dhfr
	Module1384	HOFO	1.07045	Hi	2.29752	Mod	0.00420929	Lo	0.454429	Lo	0	Lo	Rps4x/EG229746/EG627967/Rps4y2/EG668668
	Module2445	NOT CLASSIFIED	0.473745	Mod	2.29607	Mod	0.286453	Mod	0.422619	Lo	2.1931	Mod	Htra4/Htra1/Htra2/NA/Htra3
	Module2912	NOT CLASSIFIED	1.77913	Mod	2.29588	Mod	0.56281	Mod	0	Lo	0	Lo	2810022L02Rik/Spats2
	Module1218	NOT CLASSIFIED	0.201999	Mod	2.29515	Mod	0.142593	Mod	0.440168	Lo	0.721931	Lo	Phb2/Phb/1700071K01Rik
	Module414	NOT CLASSIFIED	0.480011	Mod	2.29466	Mod	0.164307	Lo	0.589013	Hi	0.809929	Lo	Afp/Alb/Gc/Afm/LOC622307/NA
	Module11458	NOT CLASSIFIED	0.970307	Mod	2.29169	Mod	0.504808	Mod	0.637075	Hi	1.51107	Mod	Tmsb10/Tmsb4x/EG666300/NA
	Module5498	HAFO	5.37526	Hi	2.28711	Mod	0.19599	Lo	0.733565	Hi	1.32311	Mod	Sms/Srm
	Module10608	NOT CLASSIFIED	1.86639	Mod	2.28668	Mod	0.010829	Lo	0	Lo	0	Lo	Rcl1/Rtcd1
	Module12047	NOT CLASSIFIED	1.70743	Mod	2.28661	Mod	0.151788	Lo	0	Lo	0.918296	Mod	Phf5a
	Module318	NOT CLASSIFIED	0.23349	Mod	2.28598	Mod	0.435081	Mod	0.3821	Lo	2.44253	Mod	Adrbk1/Grk4/Grk5/Grk1/Grk6/Adrbk2
	Module106	HAFO	3.16316	Hi	2.28225	Mod	0.00965596	Lo	0.696077	Hi	0.721948	Lo	Etv5/Etv2/Etv1/Etv4/EG432800
	Module1348	HAFO	1.03279	Hi	2.28164	Mod	0.061027	Lo	0.742886	Hi	0.589375	Lo	Grwd1/Rbbp4/Rbbp7/Tssc1
	Module628	NOT CLASSIFIED	0.708214	Mod	2.2815	Mod	0.439285	Mod	0.619799	Hi	1.45266	Mod	Bcar1/Efs/Nedd9/Cass4
	Module1101	NOT CLASSIFIED	0.300778	Mod	2.28041	Mod	0.0834642	Lo	0.704819	Hi	0.767193	Lo	Mid1/Mid2/Fsd1/Fsd1l
	Module743	NOT CLASSIFIED	0.570756	Mod	2.28014	Mod	0.0818243	Lo	0.605706	Hi	1.56984	Mod	Ext1/Ext2/Extl3/Extl1/Extl2
	Module151	NOT CLASSIFIED	1.04531	Mod	2.27972	Mod	0.84446	Mod	0.964866	Hi	2.15425	Mod	Kdelr3/Kdelr2/Kdelr1
	Module1212	NOT CLASSIFIED	0.9789	Mod	2.27935	Mod	0.458338	Mod	0.907821	Hi	2.21258	Mod	Enpp1/Enpp2/Enpp3
	Module1548	HAFO	1.47383	Hi	2.2793	Mod	0.493221	Mod	0.959063	Hi	1.61632	Mod	Lpp/Trip6/Zyx/Fblim1
	Module5426	NOT CLASSIFIED	2.69583	Mod	2.27923	Mod	0.0432302	Lo	0	Lo	0	Lo	Snrpd1
	Module5088	NOT CLASSIFIED	2.24466	Mod	2.27923	Mod	0	Lo	0	Lo	0	Lo	Psmc3ip
	Module9501	NOT CLASSIFIED	0.239512	Mod	2.27777	Mod	0.270017	Mod	0.473534	Lo	1.5065	Mod	BC048507/Dnalc4/Dynll1/EG627788/Dynll2
	Module1276	NOT CLASSIFIED	0.41828	Mod	2.27355	Mod	0.625101	Mod	0.56221	Hi	1.5358	Mod	Cfi/St14/Tmprss7/Tmprss9/Corin/Tmprss6
	Module5239	HAFO	1.08024	Hi	2.27255	Mod	0.382566	Mod	0.855724	Hi	1.5035	Mod	Bex2/Ngfrap1/Bex1/Bex6/Bex4
	Module1103	NOT CLASSIFIED	0.766814	Mod	2.27125	Mod	0.179731	Mod	0.422531	Lo	1.41897	Mod	Pias2/Pias3/Pias1/Pias4
	Module12893	HOFO	1.59315	Hi	2.27009	Mod	0.375329	Mod	0.153166	Lo	1.7039	Mod	Foxm1/Foxn2/Foxn3
	Module590	HAFO	2.00452	Hi	2.26948	Mod	0.339976	Mod	0.510738	Hi	1.5799	Mod	Cdc25a/Cdc25b
	Module6058	HAFO	2.22402	Hi	2.26924	Mod	1.06594	Hi	0.955609	Hi	2.42426	Mod	Timp4/Timp1/Timp2/Timp3
	Module1373	NOT CLASSIFIED	0.26483	Mod	2.26899	Mod	0	Lo	0	Lo	0	Lo	Rpl6/EG383462/EG432502/EG620213/EG627889
	Module690	NOT CLASSIFIED	1.20813	Mod	2.26894	Mod	0.227708	Mod	0.505239	Hi	1.28311	Mod	E2f1/E2f3/E2f2
	Module944	HOFO	2.76256	Hi	2.26518	Mod	0.00913334	Lo	0.383008	Lo	0	Lo	Hspd1/Hspd1
	Module1443	HAFO	1.44575	Hi	2.2638	Mod	0.171604	Lo	0.791608	Hi	2.19466	Mod	Jarid2/Jarid1c/Jarid1d/Jarid1a/Jarid1b
	Module393	NOT CLASSIFIED	0.195418	Mod	2.26275	Mod	0.544872	Mod	0.676901	Hi	1.75149	Mod	Acvr1/Acvr1b/Acvrl1/Bmpr1a/Bmpr1b/Tgfbr1/Acvr1c
	Module2913	NOT CLASSIFIED	0.455983	Mod	2.25986	Mod	1.39922	Mod	0.768224	Hi	2.20386	Mod	Nde1/Ndel1
	Module5062	NOT CLASSIFIED	1.46493	Mod	2.25986	Mod	0.0432302	Lo	0	Lo	0	Lo	Prim2
	Module2667	NOT CLASSIFIED	0.612994	Mod	2.25969	Mod	0.178327	Lo	0.143251	Lo	1.43551	Mod	Wsb2/Wsb1
	Module2511	NOT CLASSIFIED	0.915658	Mod	2.25903	Mod	0.0439466	Lo	0	Lo	0	Lo	Rnf133/Rnf128/Rnf148
	Module51	NOT CLASSIFIED	0.527866	Mod	2.25693	Mod	0.00585391	Lo	0.612815	Hi	0	Lo	Wtip/Jub/Limd1
	Module463	NOT CLASSIFIED	0.575921	Mod	2.2565	Mod	0.157594	Lo	0.6759	Hi	0.821971	Lo	Srgap1/Srgap2/Arhgap4/Arhgap11a/Srgap3/NA
	Module1944	NOT CLASSIFIED	1.08568	Mod	2.25586	Mod	0.793826	Mod	0.33724	Lo	1.84883	Mod	Sdcbp2/Sdcbp
	Module1455	HAFO	1.43899	Hi	2.25571	Mod	0.0521653	Lo	0.614175	Hi	0.899744	Lo	Sox16/Sox1/Sox15/Sox2/Sox3
	Module10028	NOT CLASSIFIED	0.984745	Mod	2.25503	Mod	0	Lo	0	Lo	0	Lo	EG628747/Mrpl45
	Module3718	NOT CLASSIFIED	3.12363	Mod	2.2548	Mod	0	Lo	0	Lo	0	Lo	Brca2
	Module599	NOT CLASSIFIED	0.420792	Mod	2.25473	Mod	0.51044	Mod	0.680099	Hi	2.117	Mod	Chat/Cpt1a/Cpt1b/Cpt2/Crat/Crot/Cpt1c
	Module665	HAFO	1.10625	Hi	2.25403	Mod	0.0067341	Lo	0.530682	Hi	0.954435	Mod	Slc29a2/Slc29a4/Slc29a1/Slc29a3
	Module5822	HAFO	2.35965	Hi	2.25398	Mod	0	Lo	0.542885	Hi	0	Lo	Rfc1/Chtf18
	Module2263	NOT CLASSIFIED	0.521039	Mod	2.25368	Mod	0.062393	Lo	0.887402	Hi	1.18182	Mod	Cul3/Cul1/Cul2/Cul4b/Cul5/Cul4a
	Module5290	NOT CLASSIFIED	2.3413	Mod	2.25355	Mod	0.151788	Lo	0	Lo	0.918296	Mod	Rrm1
	Module1382	NOT CLASSIFIED	0.454495	Mod	2.25335	Mod	0.00071856	Lo	0	Lo	0	Lo	Rps24/EG225058/EG383815/EG547267/EG629116/LOC677113
	Module470	NOT CLASSIFIED	0.152877	Mod	2.25318	Mod	0.234462	Mod	0.766314	Hi	1.31222	Mod	Apba2/Apba1/Apba3
	Module436	NOT CLASSIFIED	0.303747	Mod	2.2511	Mod	0.0715319	Lo	0.800067	Hi	0	Lo	Mta1/Mta3/Mta2
	Module2784	NOT CLASSIFIED	1.33738	Mod	2.2511	Mod	0.469521	Mod	0.752701	Hi	1.6976	Mod	Xpo4/Xpo7/Ranbp17
	Module13253	NOT CLASSIFIED	2.70082	Mod	2.25	Mod	0.0492202	Lo	0	Lo	0.918296	Mod	Lin9
	Module1055	NOT CLASSIFIED	0.201146	Lo	2.24985	Mod	0.375607	Mod	0.403949	Lo	2.55308	Hi	Mtmr4/Mtm1/Mtmr9/Mtmr6/Zfyve28/EG232930/Mtmr1/Mtmr7/Zfyve21/Mtmr3/Mtmr2
	Module237	NOT CLASSIFIED	0.260836	Mod	2.24977	Mod	0.0838905	Lo	0.770343	Hi	0	Lo	Taf9/Taf9b/LOC545600/NA
	Module2669	NOT CLASSIFIED	0.829744	Mod	2.24605	Mod	0.448409	Mod	0	Lo	1.79219	Mod	Nek10/Nek7/Nek6
	Module6201	NOT CLASSIFIED	0.480221	Mod	2.24501	Mod	0.224291	Mod	0.411486	Lo	1.13065	Mod	Pgf/Vegfa/Vegfb
	Module1889	NOT CLASSIFIED	0.744373	Mod	2.24385	Mod	0.0397137	Lo	0.683186	Hi	0	Lo	Ybx1/Ybx2/Csda
	Module10807	NOT CLASSIFIED	1.61909	Mod	2.24134	Mod	0	Lo	0.338801	Lo	0	Lo	Ube2v1/Ube2v2
	Module6	NOT CLASSIFIED	0.0796988	Mod	2.24071	Mod	0.141513	Hi	0.660158	Hi	2.46917	Mod	Cyp2j11/Cyp2c50/Cyp17a1/Cyp1a1/Cyp1a2/Cyp1b1/Cyp21a1/Cyp2a12/Cyp2a4/Cyp2a5/Cyp2b10/Cyp2b13/Cyp2b19/NA/Cyp2b9/Cyp2c29/Cyp2c37/Cyp2c38/Cyp2c39/Cyp2c40/Cyp2d10/Cyp2d9/Cyp2e1/Cyp2f2/Cyp2g1/Cyp2j5/Cyp2j6/Cyp2d34/Cyp2ab1/Cyp2c70/Cyp2c44/Cyp2j13/Cyp2a22/Cyp2j12/Cyp2b23/Cyp2r1/Cyp2a21-ps/Cyp2d12/Cyp2t4/Cyp2c54/Cyp2c68/Cyp2d11/Cyp2c67/Cyp2w1/Cyp2j7/Cyp2d22/LOC639008/LOC639023/Cyp2j8/Cyp2d13/Cyp2c66/Cyp2u1…
	Module1065	NOT CLASSIFIED	0.507363	Mod	2.2383	Mod	0.571947	Mod	0.423274	Lo	0.891476	Lo	Tram2/Tram1l1/Tram1
	Module2090	NOT CLASSIFIED	0.373061	Mod	2.23801	Mod	0.0952009	Lo	0.518901	Hi	0.997111	Mod	Sh3rf31/Sh3rf2/Sh3rf1
	Module2923	NOT CLASSIFIED	1.20037	Mod	2.23732	Mod	0.341903	Mod	0.236088	Lo	1.33048	Mod	Plxdc2/Plxdc1
	Module4347	NOT CLASSIFIED	0.619205	Mod	2.23577	Mod	0.246242	Mod	0.816901	Hi	1.73443	Mod	Hes1/Hes2/Hes3/Hes5/Hes6/Hes7
	Module5470	NOT CLASSIFIED	0.366574	Mod	2.23575	Mod	0.0371971	Lo	0.558961	Hi	1.85429	Mod	Smcp/Sprr2a/Sprr2b/Sprr2d/Sprr2h/Sprr2k/Zdbf2
	Module1768	HAFO	1.03383	Hi	2.23534	Mod	0.126241	Lo	0.714898	Hi	0.937786	Mod	Zmym5/Zmym3/Zmym4/Qrich1/Zmym2
	Module785	HAFO	1.13897	Hi	2.23434	Mod	0.367454	Mod	0.630113	Hi	1.70841	Mod	Fhl1/Fhl2/Fhl3/Fhl4/Fhl5
	Module1261	NOT CLASSIFIED	1.08584	Mod	2.23365	Mod	0.0148455	Lo	0.547287	Hi	0.619383	Lo	Ppfibp2/Ppfibp1
	Module2318	NOT CLASSIFIED	0.546817	Mod	2.23099	Mod	0.1912	Lo	0.723858	Hi	1.75024	Mod	Irf5/A130010J15Rik/Irf7/Irf3/Irf6
	Module483	NOT CLASSIFIED	0.327295	Mod	2.22949	Mod	0.0933725	Lo	0.439257	Lo	1.10779	Mod	Gje1/Gjc2/Gjc1/Gjd2
	Module538	NOT CLASSIFIED	0.304408	Mod	2.22771	Mod	0.412251	Mod	0.523039	Hi	1.86164	Mod	Zfp36l1/Zfp36l2/Zfp36/Zfp36l3
	Module10486	NOT CLASSIFIED	0.931506	Mod	2.22709	Mod	0	Lo	0	Lo	0	Lo	Tomm7
	Module10039	NOT CLASSIFIED	0.690235	Mod	2.22644	Mod	0.0560414	Lo	0.7688	Hi	1.30601	Mod	Dek/Chaf1a/EG629032/EG639545/EG640142/EG665045/Ccdc80/Ccdc34
	Module2645	HOFO	2.67324	Hi	2.22525	Mod	0.0712349	Lo	0	Lo	1.50124	Mod	Actl6a/Actl6b
	Module7598	NOT CLASSIFIED	1.04908	Mod	2.2243	Mod	2.15055	Hi	0.71189	Hi	1.90698	Mod	Plek2/Plek
	Module1209	NOT CLASSIFIED	1.24045	Mod	2.22421	Mod	0.180557	Mod	0.730552	Hi	1.21594	Mod	Bckdha/Pdha1/Pdha2
	Module788	NOT CLASSIFIED	0.665487	Mod	2.22405	Mod	0.115219	Lo	0.733737	Hi	1.84833	Mod	Fkbp4/Fkbp5/Fkbp8/Fkbpl/Fkbp6
	Module825	HOFO	2.43333	Hi	2.22347	Mod	0.203903	Lo	0.474489	Lo	1.07243	Mod	Gbas/Nipsnap1
	Module2260	HAFO	1.37204	Hi	2.22249	Mod	0.0137263	Lo	0.888134	Hi	1.37878	Mod	Psma2/Psma3/Psma1/Psma4/Psma6/Psma7/Psma8
	Module7450	HOFO	5.06256	Hi	2.22195	Mod	0.0495117	Lo	0	Lo	0	Lo	Cenph
	Module1430	NOT CLASSIFIED	1.4123	Mod	2.22194	Mod	0.0614272	Lo	0.743736	Hi	0	Lo	Ski/Skil
	Module1449	NOT CLASSIFIED	0.47889	Mod	2.22168	Mod	0.0169164	Lo	0.431103	Lo	0	Lo	Snrpb/Snrpn/Snurf
	Module2235	NOT CLASSIFIED	0.26143	Mod	2.22142	Mod	0.227418	Mod	0.755352	Hi	1.82231	Mod	Dnd1/Rbm47/NA/Syncrip/EG633285/A1cf/Hnrnpr
	Module3858	HOFO	2.41117	Hi	2.2168	Mod	0.0710377	Lo	0.362334	Lo	0.591673	Lo	Elovl3/Elovl6
	Module2508	HAFO	2.71764	Hi	2.21504	Mod	0.0050248	Lo	0.649366	Hi	0	Lo	Gm1947/Nol5/Nol5a/Prpf31
	Module1312	NOT CLASSIFIED	0.479766	Mod	2.21467	Mod	0.436447	Mod	0.727432	Hi	1.80342	Mod	NA/Arhgef19/Arhgef16/Arhgef15/Ngef/Arhgef5/4631416L12Rik/LOC638799
	Module535	NOT CLASSIFIED	0.236768	Mod	2.21464	Mod	0.643231	Mod	0.534717	Hi	2.08694	Mod	Bnip2/Atcay/Bnipl/NA/A230083H22Rik
	Module9199	HOFO	4.44655	Hi	2.21425	Mod	0	Lo	0	Lo	0	Lo	Gnpnat1
	Module2742	NOT CLASSIFIED	0.250758	Mod	2.21021	Mod	1.05733	Hi	0.597655	Hi	2.4055	Mod	Ifitm6/EG384622/LOC631287/Ifitm3/Ifitm2
	Module658	NOT CLASSIFIED	0.350514	Mod	2.2094	Mod	0.077505	Lo	0.688232	Hi	1.31802	Mod	Dclk1/Dcx/Dclk3/Dclk2
	Module3720	NOT CLASSIFIED	0.977621	Mod	2.2087	Mod	1.54472	Hi	0.42242	Lo	2.49285	Mod	Bsg/Emb/Nptn
	Module2592	NOT CLASSIFIED	0.986735	Mod	2.20843	Mod	0.0103493	Lo	0.605651	Hi	0	Lo	Bat1a/Ddx39
	Module2466	NOT CLASSIFIED	0.589998	Mod	2.20725	Mod	0.760678	Mod	0.438683	Lo	2.29893	Mod	Acss3/Acss2/Acss1/Aacs
	Module1349	HAFO	1.32868	Hi	2.20724	Mod	0.425056	Mod	0.802639	Hi	0.998116	Mod	Robo3/Robo1/Robo2/Robo4
	Module81	NOT CLASSIFIED	0.120709	Mod	2.20511	Mod	0.268602	Mod	0.670472	Hi	2.74476	Hi	Rdh9/Rdh1/Hsd11b2/Hsd17b2/Rdh5/Rdh16/Rdh19/BC089597/Dhrs9/Hsd17b6/Rdh18/Rdh7/Rdh20/Bdh1
	Module7364	NOT CLASSIFIED	0.605693	Mod	2.2043	Mod	0.0233709	Lo	0.584893	Hi	0.413817	Lo	Tubgcp3/Tubgcp4/Tubgcp2
	Module7458	NOT CLASSIFIED	1.75162	Mod	2.20347	Mod	0.0100496	Lo	0.599954	Hi	0	Lo	Cops4/Psmd12
	Module474	NOT CLASSIFIED	0.516948	Mod	2.20302	Mod	0.206669	Mod	0.642349	Hi	2.15229	Mod	Birc3/Birc2/Xiap/Birc7
	Module1381	NOT CLASSIFIED	0.1036	Lo	2.20287	Mod	0	Lo	0	Lo	0	Lo	Rps19/EG225416/LOC269365/LOC277692/EG625929/LOC631247/LOC633908/EG667525/LOC676948
	Module1757	NOT CLASSIFIED	0.238187	Mod	2.20079	Mod	0.0421566	Lo	0.167696	Lo	1.23373	Mod	Tkt/Tktl2/Tktl1
	Module2975	NOT CLASSIFIED	0.537131	Mod	2.20019	Mod	0.168795	Lo	0.545352	Hi	1.55832	Mod	Sycp1/Nuf2/NA/4930534B04Rik/Ccdc46
	Module2632	HAFO	1.24024	Hi	2.19936	Mod	0.379234	Mod	0.848908	Hi	1.51475	Mod	Ndn/Magel2/Tro/LOC675577/Dmkn/Mageh1/Maged2/Maged1
	Module1607	NOT CLASSIFIED	1.04247	Mod	2.19706	Mod	0.925076	Mod	0.579892	Hi	1.85749	Mod	Tagln/Tagln2/Tagln3
	Module1049	NOT CLASSIFIED	0.707483	Mod	2.19638	Mod	0.35098	Mod	0.613908	Hi	0.82518	Lo	Mfn2/Mfn1
	Module1813	HOFO	5.32712	Hi	2.19569	Mod	0.171152	Lo	0.176024	Lo	1.64148	Mod	Upp1/Upp2
	Module1817	NOT CLASSIFIED	0.290805	Mod	2.19533	Mod	0.379586	Mod	0.633892	Hi	1.21785	Mod	Vav1/Vav2/Vav3
	Module2130	NOT CLASSIFIED	0.677734	Mod	2.19503	Mod	0.0696345	Lo	0.650585	Hi	1.42095	Mod	Mbc2/D9Ertd280e/D12Ertd551e
	Module3579	NOT CLASSIFIED	2.75236	Mod	2.19326	Mod	0	Lo	0	Lo	0	Lo	Gfer
	Module1301	NOT CLASSIFIED	0.174286	Lo	2.19309	Mod	0.884881	Mod	0.666071	Hi	2.28599	Mod	Ptp4a1/Ptp4a2/Ptp4a3/LOC622019/EG667723
	Module641	HOFO	1.57364	Hi	2.19297	Mod	0.160622	Mod	0.395323	Lo	1.38137	Mod	Smc3/Smc2/Smc6
	Module119	NOT CLASSIFIED	0.666545	Mod	2.19249	Mod	0.251503	Mod	0.680486	Hi	1.46818	Mod	Cnot6/Ccrn4l/E430028B21Rik/Cnot6l
	Module2314	NOT CLASSIFIED	0.412722	Mod	2.19235	Mod	0.00236996	Lo	0.264195	Lo	0	Lo	9530096D07Rik/Rab39/Rab39b
	Module1167	NOT CLASSIFIED	0.895711	Mod	2.19232	Mod	0.142073	Lo	0.468345	Lo	1.28408	Mod	Nr1i2/Vdr
	Module804	HAFO	1.56726	Hi	2.19203	Mod	0.59314	Mod	0.663293	Hi	1.37432	Mod	Frat1/Frat2/Peg12
	Module639	NOT CLASSIFIED	0.856079	Mod	2.19134	Mod	0.179406	Mod	0.449897	Lo	1.20158	Mod	Csnk2a1/NA/Csnk2a2
	Module1234	NOT CLASSIFIED	0.455793	Mod	2.19006	Mod	0.104396	Lo	0.397381	Lo	1.43218	Mod	Pkd1l1/Pkd2/Pkdrej/Pkd2l1/Pkd2l2
	Module1029	NOT CLASSIFIED	0.259937	Lo	2.18996	Mod	1.21159	Mod	0.758936	Hi	1.9523	Mod	Psmb9/Psmb6
	Module4866	NOT CLASSIFIED	0.6698	Mod	2.1899	Mod	0.0317832	Lo	0.686325	Hi	0.852405	Lo	Nfyc/Pole4
	Module1778	NOT CLASSIFIED	0.579269	Mod	2.18961	Mod	0.962685	Mod	0.447356	Lo	2.25604	Mod	Tnnt1/Tnnt2/Tnnt3
	Module1317	NOT CLASSIFIED	0.324455	Mod	2.18925	Mod	0.846175	Hi	0.743252	Hi	2.2332	Mod	Rab23/Rab3a/Rab3d/9830134C10Rik/Rab3c/Rab3b
	Module410	NOT CLASSIFIED	0.992054	Mod	2.18925	Mod	1.5912	Mod	0.290921	Lo	1.64287	Mod	Adssl1/Adss
	Module2553	NOT CLASSIFIED	0.848513	Mod	2.18911	Mod	0.0548895	Lo	0.260344	Lo	1.23734	Mod	Nsdhl/EG436008/4632417N05Rik
	Module4469	NOT CLASSIFIED	0.179573	Mod	2.18829	Mod	1.11491	Hi	0.718409	Hi	2.15645	Mod	Il13ra1/Il13ra2/Il2rg/Il5ra
	Module3849	NOT CLASSIFIED	1.07083	Mod	2.18789	Mod	1.57391	Mod	0.252357	Lo	2.03567	Mod	Ch25h/Sc4mol
	Module828	NOT CLASSIFIED	0.413253	Mod	2.18668	Mod	0.244889	Mod	0.572934	Hi	2.01386	Mod	Gcn5l2/Pcaf/Bptf/2210018M11Rik/Taf1/EG330129/Cecr2
	Module526	HOFO	2.82218	Hi	2.18636	Mod	0.815754	Mod	0.434627	Lo	1.94935	Mod	Bgn/Dcn/Aspn
	Module5287	NOT CLASSIFIED	1.80044	Mod	2.18628	Mod	0	Lo	0	Lo	0	Lo	Rps5
	Module2897	NOT CLASSIFIED	0.964985	Mod	2.1846	Mod	1.16335	Mod	0.636272	Hi	2.11029	Mod	Ssbp2/Ssbp3/Ssbp4
	Module5310	NOT CLASSIFIED	0.471002	Mod	2.18258	Mod	0.0212963	Lo	0.673608	Hi	0.986632	Mod	Prrx1/Prrx2/Mixl1/Rhox12
	Module5427	NOT CLASSIFIED	2.1253	Mod	2.18121	Mod	0.0330082	Lo	0	Lo	0	Lo	Snrpe
	Module997	NOT CLASSIFIED	0.596221	Mod	2.18106	Mod	0.198764	Lo	0.46158	Lo	1.61241	Mod	Kifc1/Kifc2/Kifc3/NA/NA/Kifc5c
	Module4910	HAFO	1.08448	Hi	2.18085	Mod	0.0380067	Lo	0.678076	Hi	0.570172	Lo	Bdnf/Ngf/Ntf3/Ntf5
	Module651	NOT CLASSIFIED	0.407234	Mod	2.17953	Mod	0.200768	Mod	0.365235	Lo	0.845351	Lo	Cyp26a1/Cyp51/Cyp26b1/Cyp26c1/LOC638794
	Module9636	NOT CLASSIFIED	2.64593	Mod	2.17772	Mod	0.183093	Lo	0	Lo	0.978449	Mod	Gmnn
	Module2782	NOT CLASSIFIED	0.604161	Mod	2.17766	Mod	0.347352	Mod	0.582396	Hi	1.39237	Mod	Sirt2/Sirt3/Sirt1
	Module11104	HOFO	1.05379	Hi	2.1773	Mod	0.190958	Mod	0.448354	Lo	1.3222	Mod	Stra8/4921510H08Rik/EG667601/Rbm13
	Module1804	NOT CLASSIFIED	0.388637	Mod	2.17692	Mod	0.328153	Mod	0.480254	Lo	1.53086	Mod	Usp30/Usp12/Usp46
	Module1704	HAFO	1.17266	Hi	2.1769	Mod	0.910876	Mod	0.707532	Hi	2.27802	Mod	Trim25/Trim47/NA/Trim8
	Module1122	NOT CLASSIFIED	0.214579	Mod	2.17682	Mod	0.358099	Mod	0.697184	Hi	1.429	Mod	Mast2/Mast4/Mast3/Mast1/Mastl
	Module1056	HAFO	2.89184	Hi	2.1761	Mod	0.654887	Mod	0.708632	Hi	0.998846	Mod	Tacstd1/Tacstd2
	Module1853	NOT CLASSIFIED	0.421671	Mod	2.17596	Mod	0.579807	Mod	0.465233	Lo	1.31443	Mod	Ldlrap1/Anks1/Gulp1/Nos1ap/Anks1b
	Module3683	NOT CLASSIFIED	1.74206	Mod	2.17589	Mod	0.0640697	Lo	0.382705	Lo	0.811258	Lo	Bckdhb/Pdhb
	Module10648	NOT CLASSIFIED	0.994326	Mod	2.17506	Mod	0.987026	Mod	0.282543	Lo	2.1168	Mod	Cyb5/Fa2h/Cyb5b
	Module4179	NOT CLASSIFIED	1.66342	Mod	2.17377	Mod	0.0588586	Lo	0.509605	Hi	0.97095	Mod	Fkbp3/Fkbp11
	Module221	NOT CLASSIFIED	0.869609	Mod	2.1732	Mod	0.414324	Mod	0.411556	Lo	1.52623	Mod	Sfrs9/Sfrs1
	Module1086	NOT CLASSIFIED	0.793624	Mod	2.17162	Mod	0.113763	Mod	0.106418	Lo	1.60881	Mod	Mak/Rage/Ick
	Module6490	NOT CLASSIFIED	0.481449	Mod	2.17029	Mod	0.111554	Mod	0.661181	Hi	0.371233	Lo	Atp5g1/Atp5g3/Atp5g2
	Module4255	NOT CLASSIFIED	1.94137	Mod	2.17014	Mod	1.04179	Mod	0	Lo	1.22439	Mod	Gclm
	Module1171	NOT CLASSIFIED	0.888108	Mod	2.1701	Mod	0.264472	Mod	0.52424	Hi	0.826093	Lo	Musk/Ror1/Ror2
	Module1239	NOT CLASSIFIED	0.783852	Mod	2.16919	Mod	0.668733	Mod	0.346398	Lo	1.89085	Mod	Serpine1/Serpine2/E130113E03Rik
	Module1080	NOT CLASSIFIED	1.22749	Mod	2.16892	Mod	0.281926	Lo	0.454387	Lo	1.54859	Mod	Smad6/Smad7
	Module7297	NOT CLASSIFIED	1.81175	Mod	2.1683	Mod	0	Lo	0.506023	Hi	0	Lo	Rnps1/Sfrs2
	Module22	NOT CLASSIFIED	0.06573	Lo	2.16733	Mod	0.601203	Hi	0.345147	Lo	2.47729	Mod	Ugt2b38/Ugt2b34/Ugt3a1/Ugt2b37/Ugt1a2/Ugt2b5/Ugt8a/Ugt3a2/Ugt2b36/Ugt2b35/Ugt1a@/Ugt1a7c/Ugt1a5/Ugt1a9/Ugt1a6b/Ugt1a1/Ugt2a2/LOC632269/LOC632297/Ugt2b1/Ugt2a3/Ugt2a1/Ugt1a6a
	Module2636	NOT CLASSIFIED	0.347626	Mod	2.16721	Mod	0.356877	Mod	0.709161	Hi	2.15542	Mod	Dnajb5/Dnajb4/Dnajb13/Dnajb1/Dnaja3
	Module4779	NOT CLASSIFIED	0.920018	Mod	2.16694	Mod	0.0634812	Lo	0.512061	Hi	0.987004	Mod	Mpzl2/Mpz/Mpzl1
	Module5399	NOT CLASSIFIED	0.664729	Mod	2.16681	Mod	0.712639	Mod	0	Lo	2.33555	Mod	Slc31a1/Slc31a2
	Module2965	NOT CLASSIFIED	0.711826	Mod	2.16681	Mod	0.362076	Mod	0	Lo	0.999989	Mod	Ogfrl1/Ogfr
	Module6464	NOT CLASSIFIED	0.950447	Mod	2.16613	Mod	0.0230989	Lo	0.459235	Lo	0	Lo	Trub2/Dkc1/Trub1
	Module4415	NOT CLASSIFIED	0.549079	Mod	2.1653	Mod	0.745515	Mod	0.851015	Hi	2.05201	Mod	Hsd17b4/Scp2/1700010M22Rik
	Module880	NOT CLASSIFIED	0.500565	Mod	2.16487	Mod	0.401166	Mod	0.556488	Hi	2.10934	Mod	Gstm1/Gstm2/Gstm3/Gstm4/Gstm5/Gstm6/EG226472/EG626327/Gstm7
	Module12	NOT CLASSIFIED	0.419328	Mod	2.16469	Mod	0.52537	Mod	0.691507	Hi	2.16196	Mod	Zmym6/Ndg2/Chchd2/EG245651/NA/LOC433806/EG621381/LOC630170/LOC665367/Zmym1/2410018M08Rik/Prkrir
	Module1188	NOT CLASSIFIED	0.193327	Mod	2.16421	Mod	0.106289	Mod	0.36105	Lo	1.06707	Mod	P4hb/Erp27/Pdia2/1700007B13Rik
	Module1739	NOT CLASSIFIED	1.06265	Mod	2.16372	Mod	0.386138	Mod	0.752091	Hi	1.78021	Mod	Tiam1/Tiam2
	Module1512	HAFO	0.867959	Hi	2.1635	Mod	0.40599	Mod	0.53118	Hi	2.36641	Mod	Dock3/Dock4/NA/NA/Dock1/LOC638531/Dock5/Dock2
	Module12675	HOFO	5.12059	Hi	2.16236	Mod	0	Lo	0	Lo	0	Lo	Wdr77
	Module4781	HOFO	4.88509	Hi	2.16152	Mod	0	Lo	0	Lo	0	Lo	Mre11a
	Module1938	HAFO	1.01091	Hi	2.16068	Mod	0.225586	Mod	0.80172	Hi	1.82393	Mod	4833423E24Rik/Fads2/Fads3/Fads1
	Module499	NOT CLASSIFIED	1.15028	Mod	2.15932	Mod	0.197567	Lo	0.528419	Hi	0.865823	Lo	Rab27a/Rab27b
	Module2221	NOT CLASSIFIED	1.93042	Mod	2.15896	Mod	1.14089	Mod	0.254017	Lo	1.82279	Mod	Prss35/Prss23
	Module707	HOFO	0.892968	Hi	2.15888	Mod	0.0345555	Lo	0.431417	Lo	1.07579	Mod	Eif1a/EG435337/EG544883/LOC630607/LOC640794/LOC641136/Eif1ay/EG666806/EG666862
	Module879	HAFO	1.63372	Hi	2.15888	Mod	0.214171	Mod	0.583398	Hi	2.13042	Mod	Gsta1/Gsta2/Gsta3/Gsta4/NA/Ptgds2/EG666383
	Module11395	HAFO	0.8693	Hi	2.15755	Mod	0.608684	Mod	0.65053	Hi	2.3325	Mod	Chgb/Incenp/Mtap9/Nsbp1/Ccdc91/4922501L14Rik/Gtf2f1
	Module503	NOT CLASSIFIED	0.289961	Mod	2.15643	Mod	0.03423	Lo	0.727633	Hi	0.770629	Lo	Atf2/Atf7/Creb5/9430076C15Rik
	Module787	NOT CLASSIFIED	0.882984	Mod	2.15624	Mod	1.05991	Hi	0.682236	Hi	2.43241	Mod	Ctgf/Cyr61/Nov/Wisp1/Wisp2
	Module13217	HOFO	4.98872	Hi	2.15591	Mod	0	Lo	0	Lo	0	Lo	Sgol1
	Module154	NOT CLASSIFIED	0.312713	Mod	2.15578	Mod	0.136594	Mod	0.731318	Hi	0.851846	Lo	Card10/Card11/Card14/Card9
	Module966	NOT CLASSIFIED	0.305116	Mod	2.15392	Mod	0.333849	Mod	0.759136	Hi	1.97579	Mod	Igf1r/Insr/Insrr
	Module1228	NOT CLASSIFIED	0.236746	Lo	2.15285	Mod	0.604278	Mod	0.404695	Lo	1.91681	Mod	Pitpna/Pitpnb
	Module2974	NOT CLASSIFIED	0.227848	Mod	2.15153	Mod	0.310041	Mod	0.850536	Hi	1.56317	Mod	NA/Arhgap26/9030420J04Rik/Arhgap10/Ophn1
	Module1785	NOT CLASSIFIED	0.417112	Mod	2.15146	Mod	0.170618	Lo	0.379182	Lo	2.25871	Mod	Traf1/Traf2/Traf3/Traf4/Traf5/Traf6
	Module1305	NOT CLASSIFIED	0.173968	Mod	2.15136	Mod	0.64094	Mod	0.458154	Lo	2.00663	Mod	Ptpn5/Ptprr/Ptpn7
	Module13873	NOT CLASSIFIED	0.247499	Mod	2.1504	Mod	0.0938838	Lo	0.839298	Hi	0.898345	Lo	Rsph1/BC023055/Setd7/Morn3/4930526H21Rik/Morn1
	Module149	NOT CLASSIFIED	0.175413	Lo	2.14994	Mod	0.614587	Mod	0.662343	Hi	2.53969	Hi	Slc38a1/Slc38a5/Slc38a9/Slc38a11/Slc38a6/Slc38a2/Slc38a4/Slc38a10/Slc38a3
	Module1033	NOT CLASSIFIED	1.86486	Mod	2.14833	Mod	0.838713	Mod	0.122125	Lo	1.85772	Mod	Lrrfip1/Lrrfip2
	Module144	NOT CLASSIFIED	0.742542	Mod	2.14818	Mod	1.19103	Mod	0.632686	Hi	2.31182	Mod	Mbnl2/Mbnl3/Mbnl1
	Module784	NOT CLASSIFIED	0.14963	Lo	2.14773	Mod	0.144504	Lo	0.436944	Lo	1.5814	Mod	Fgf1/Fgf2/Fgf5/Fgf9/Fgf20/Fgf16
	Module1790	NOT CLASSIFIED	0.628737	Mod	2.14656	Mod	0.0499699	Lo	0	Lo	0	Lo	Tpt1/EG627798
	Module574	NOT CLASSIFIED	0.591131	Mod	2.14624	Mod	0.0557465	Lo	0.518772	Hi	0.899744	Lo	Cbx1/Cbx3/Cbx5/EG382769/EG544944/EG628648/LOC632383/LOC633016/NA
	Module277	NOT CLASSIFIED	0.161103	Lo	2.14576	Mod	0.176838	Lo	0.637761	Hi	2.29456	Mod	Srcrb4d/Cd5l/Bmp1/Cd5/Cd6/Dmbt1/Cuzd1/Prss12/Tll1/Tnfaip6/Tll2/Cdcp2/Cd163l1/5830411N06Rik/A430110N23Rik/NA/Cubn/5430419D17Rik/Cd163
	Module942	NOT CLASSIFIED	0.403318	Mod	2.14561	Mod	0.296335	Mod	0.606684	Hi	2.41282	Mod	Dnaja1/Dnaja2/Dnaja4/EG665839/Dnajb11
	Module525	NOT CLASSIFIED	0.530046	Mod	2.1451	Mod	0.0041955	Lo	0.436863	Lo	0	Lo	Glb1/Glb1l2/Gm1110/Glb1l3/Glb1l
	Module3680	NOT CLASSIFIED	0.401717	Mod	2.14507	Mod	0.0122053	Lo	0.507866	Hi	0.696213	Lo	Bcap29/Bcap31
	Module5110	NOT CLASSIFIED	0.191078	Lo	2.14273	Mod	0.498512	Mod	0.716659	Hi	2.25108	Mod	Ptger1/Ptger3/Ptger4/Ptgfr/Ptgir/Tbxa2r
	Module2603	NOT CLASSIFIED	0.513276	Mod	2.14244	Mod	0.434679	Mod	0.750677	Hi	1.51246	Mod	Ints9/Cpsf2/Cpsf3/Cpsf3l
	Module2187	NOT CLASSIFIED	0.406045	Mod	2.14219	Mod	0	Lo	0.262864	Lo	0	Lo	Wasf2/Wasf3/Wasf1
	Module1500	NOT CLASSIFIED	0.401484	Mod	2.14068	Mod	0.223648	Mod	0.345915	Lo	2.10052	Mod	Sult1e1/Sult1a1/Sult1c1/Sult4a1/Gm766/Sult1d1/Sult1b1/Sult1c2/Sult6b1
	Module9388	NOT CLASSIFIED	1.61339	Mod	2.13989	Mod	1.83201	Mod	0	Lo	1.71561	Mod	Samhd1
	Module2062	NOT CLASSIFIED	0.879684	Mod	2.13959	Mod	0.0377704	Lo	0.589461	Hi	1.37878	Mod	Dbt/Dlat/Pdhx/Dlst
	Module1951	NOT CLASSIFIED	0.34102	Mod	2.13917	Mod	0.43933	Mod	0.652427	Hi	2.88459	Hi	Osbpl2/Osbpl1a/Osbpl7/Osbpl3/Osbp2/Osbp/Osbpl6
	Module2290	NOT CLASSIFIED	1.35866	Mod	2.13897	Mod	0.498902	Mod	0.69139	Hi	0.998846	Mod	H2afy/H2afy2/H2afy3
	Module1224	NOT CLASSIFIED	0.291535	Mod	2.13858	Mod	0.396493	Mod	0.81981	Hi	1.6773	Mod	Pik3r1/Pik3r2/Pik3r3
	Module1446	NOT CLASSIFIED	0.0520193	Mod	2.13832	Mod	0.103855	Hi	0.355653	Lo	1.78284	Mod	Ssty1/Spin1/EG231736/Spin4/Spin2/LOC382131/LOC382133/LOC385536/LOC434721/MGC107098/LOC434960/EG546176/EG546205/LOC639341/LOC665128/LOC665276/LOC665301/LOC665346/LOC665406/LOC665471/LOC665687/LOC665698/LOC665746/LOC665918/LOC665985/LOC666126/EG667379/LOC668961/Ssty2/4930408F14Rik
	Module4283	NOT CLASSIFIED	0.163637	Mod	2.13808	Mod	0.00760261	Lo	0.394468	Lo	0	Lo	Cmklr1/Gpr33/Gpr1
	Module1121	NOT CLASSIFIED	1.92501	Mod	2.13726	Mod	1.09678	Mod	0	Lo	0.97095	Mod	Mthfd2/1110019K23Rik
	Module10348	NOT CLASSIFIED	4.09396	Mod	2.13684	Mod	0	Lo	0	Lo	0	Lo	Polr1e
	Module3957	HOFO	4.7788	Hi	2.136	Mod	0.435996	Lo	0	Lo	1.47844	Mod	Dag1
	Module6315	NOT CLASSIFIED	0.48299	Mod	2.13495	Mod	0.406715	Mod	0.257902	Lo	1.98982	Mod	Lycat/Lpgat1/Agpat5
	Module2775	NOT CLASSIFIED	0.752712	Mod	2.13468	Mod	0.147544	Mod	0.282705	Lo	1.67815	Mod	Bves/Popdc2/Popdc3
	Module6126	NOT CLASSIFIED	0.46763	Mod	2.1333	Mod	0.438084	Mod	0.642846	Hi	1.63235	Mod	Tpd52/Tpd52l1/Tpd52l2/Trpd52l3
	Module1950	NOT CLASSIFIED	0.128364	Mod	2.13299	Mod	0.0391568	Lo	0.452888	Lo	0.989993	Mod	Zfp217/Zfp536/Zfp516/Zfp219
	Module11330	NOT CLASSIFIED	0.554032	Mod	2.13088	Mod	0.503234	Mod	0.731599	Hi	1.91564	Mod	Plp2/Cmtm5/Cmtm3
	Module1993	NOT CLASSIFIED	0.703518	Mod	2.13086	Mod	0.130059	Mod	0.415865	Lo	1.6252	Mod	Fbxo44/Fbxo2/1190020J12Rik/Fbxo6
	Module2993	NOT CLASSIFIED	0.665962	Mod	2.13078	Mod	0.388654	Mod	0.870524	Hi	1.5066	Mod	Dhcr7/Tm7sf2/Lbr
	Module2067	NOT CLASSIFIED	0.818961	Mod	2.1294	Mod	0.699829	Mod	0.801631	Hi	2.02856	Mod	Dusp7/Dusp10/LOC674944/Dusp6/Dusp9
	Module247	NOT CLASSIFIED	0.139705	Lo	2.12912	Mod	0.182149	Lo	0.427682	Lo	1.81371	Mod	Ccdc88a/Odf2/NA/Ccdc147/Ccdc39/Ccdc88c/4921528I01Rik/4930506M07Rik/Ccdc88b
	Module11856	NOT CLASSIFIED	0.641328	Mod	2.12833	Mod	0.0384406	Lo	0	Lo	0	Lo	Pold3
	Module1202	NOT CLASSIFIED	1.23483	Mod	2.12816	Mod	0.0412624	Lo	0.455346	Lo	0	Lo	Pcnt/Nup85/LOC639470
	Module2598	NOT CLASSIFIED	0.377178	Mod	2.1278	Mod	0.117719	Lo	0.702091	Hi	1.557	Mod	Snx3/Snx12
	Module2813	NOT CLASSIFIED	0.435966	Mod	2.12469	Mod	0.0444698	Lo	0.424051	Lo	0	Lo	Immp1l/EG666465/LOC676779/Immp2l
	Module2519	NOT CLASSIFIED	1.32484	Mod	2.12468	Mod	0	Lo	0.717412	Hi	0	Lo	Ccdc111/Mlf1ip
	Module6997	NOT CLASSIFIED	2.2289	Mod	2.12404	Mod	0.0936702	Lo	0	Lo	0	Lo	Farsb
	Module2098	HAFO	1.04826	Hi	2.1229	Mod	0.00104662	Lo	0.690001	Hi	0	Lo	Ercc2/Brip1/Rtel1/Ddx11
	Module63	NOT CLASSIFIED	0.558044	Mod	2.12259	Mod	0.0466111	Lo	0.822626	Hi	0	Lo	Taf5l/Wdr18/Wdr79/Taf5
	Module12666	NOT CLASSIFIED	0.633579	Mod	2.12191	Mod	1.03784	Mod	0	Lo	1.23431	Mod	Tbcel/Tbce
	Module1282	NOT CLASSIFIED	1.22229	Mod	2.12191	Mod	0.919892	Mod	0.45113	Lo	1.93628	Mod	Psmb10/Psmb7
	Module2104	NOT CLASSIFIED	0.384246	Mod	2.12181	Mod	0.191566	Mod	0.538636	Hi	1.75279	Mod	Arih1/Arih2/Park2/Ankib1
	Module1727	NOT CLASSIFIED	0.381373	Mod	2.12118	Mod	0.706903	Mod	0.498452	Lo	1.98548	Mod	Rin3/Rin1/5830482F20Rik/Rin2
	Module2955	NOT CLASSIFIED	0.784005	Mod	2.12028	Mod	0.0484688	Lo	0.503306	Hi	0.811278	Lo	Ubap2/Ubap2l
	Module1285	NOT CLASSIFIED	0.298765	Mod	2.11932	Mod	0.131647	Lo	0.684322	Hi	1.30535	Mod	Ptbp1/Rod1/LOC436185/Ptbp2/LOC668971
	Module1313	NOT CLASSIFIED	0.115856	Mod	2.11928	Mod	0.407452	Mod	0.443399	Lo	2.56027	Hi	Rab1/Rab19/Rabl4/Rab43/Rab30/Rab1b/Rab35
	Module267	HOFO	2.46298	Hi	2.11835	Mod	0.34414	Mod	0	Lo	1.50124	Mod	Uhrf2/Uhrf1/EG434907
	Module9731	NOT CLASSIFIED	3.50499	Mod	2.11835	Mod	0.0200992	Lo	0	Lo	0	Lo	Rrs1
	Module987	NOT CLASSIFIED	0.251503	Mod	2.11817	Mod	1.45649	Hi	0.538717	Hi	2.07254	Mod	Jun/Junb/Jund
	Module1623	NOT CLASSIFIED	0.279976	Mod	2.11763	Mod	0.805937	Mod	0.789871	Hi	1.83737	Mod	Centg3/Centg1/Centg2
	Module1518	NOT CLASSIFIED	0.574207	Mod	2.11762	Mod	0	Lo	0.764471	Hi	0	Lo	Zfp280c/Pogz/Suhw4/Zfp280b/Pogk
	Module5179	NOT CLASSIFIED	0.405585	Mod	2.11502	Mod	0.0744967	Lo	0.392848	Lo	1.34707	Mod	Rad21/Rec8/OTTMUSG00000015829
	Module909	HOFO	1.24717	Hi	2.11439	Mod	1.09339	Hi	0.117849	Lo	2.03572	Mod	Hey1/Hey2/Helt/Heyl
	Module476	NOT CLASSIFIED	0.143093	Lo	2.11371	Mod	0.240796	Mod	0.811608	Hi	2.2012	Mod	Nr2f2/Nr2f6/Nr2f1/Hnf4a/Rxra/Rxrb/Rxrg/Nr2e1/Nr2e3/Hnf4g
	Module2597	NOT CLASSIFIED	0.859548	Mod	2.11349	Mod	0.0492257	Lo	0.860192	Hi	0.949848	Mod	Akap8l/Zfp326/Akap8
	Module2124	HOFO	1.46613	Hi	2.11307	Mod	0.0516576	Lo	0.498178	Lo	0	Lo	Pnma2/Pnma3/Moap1/Pnma1/Pnmal1
	Module45	NOT CLASSIFIED	0.0699197	Lo	2.11218	Mod	0.766879	Hi	0.711761	Hi	2.41866	Mod	Slco2b1/Slco1a5/Slco4a1/Slco3a1/Slco4c1/Slco2a1/Slco5a1/Slco1a1/Slco1a4/Slco1b2/Slco1a6/EG435927/Slco1c1/EG625716/EG634331/EG634346/Slco6b1/Slco6d1/Slco6c1
	Module444	NOT CLASSIFIED	0.00935343	Mod	2.11047	Mod	0.0170207	Mod	0.575301	Hi	1.68027	Mod	Olfr73/Olfr74/Olfr138/Olfr10/Olfr13/Olfr15/Olfr16/Olfr17/Olfr18/Olfr19/Olfr2/NA/NA/NA/Olfr23/Olfr24/Olfr25/Olfr26/NA/Olfr28/NA/Olfr3/Olfr30/Olfr31/Olfr32/Olfr42/NA/Olfr44/Olfr45/Olfr46/Olfr47/Olfr48/Olfr49/Olfr5/Olfr50/Olfr51/Olfr52/NA/Olfr54/NA/Olfr56/Olfr57/Olfr58/Olfr59/Olfr60/Olfr61/Olfr62/Olfr8/Olfr9/Olfr386/Olfr707/Srst/Olfr1373/Olfr320/Wdr60/Olfr11/Olfr358/Olfr1102/Olfr1283/Olfr6/Olfr952/O…
	Module486	NOT CLASSIFIED	1.84562	Mod	2.11044	Mod	0.134442	Lo	0.795195	Hi	0.998636	Mod	Arhgap5/Grlf1
	Module1793	NOT CLASSIFIED	0.982672	Mod	2.11041	Mod	0	Lo	0	Lo	0	Lo	Rpl13a/EG433251/LOC638236/LOC639918
	Module297	NOT CLASSIFIED	0.152203	Lo	2.1104	Mod	0.15814	Lo	0.599127	Hi	1.58782	Mod	Pgc/Ctsd/Ctse/Napsa/Ren1/Ren2/Gm131/Pga5/LOC634449
	Module480	NOT CLASSIFIED	0.433362	Mod	2.10843	Mod	0	Lo	0	Lo	0	Lo	Arbp/Rplp0/EG667618/EG668300
	Module1204	NOT CLASSIFIED	0.0940121	Lo	2.10789	Mod	0.479606	Mod	0.572851	Hi	2.60119	Hi	Cspg4/Pcsk1/Pcsk2/Furin/Pcsk4/Pcsk5/Pcsk6/Pcsk7/Fras1/Frem2/Frem1/Frem3
	Module300	NOT CLASSIFIED	0.40777	Mod	2.10778	Mod	0.090731	Lo	0.365333	Lo	0.918296	Mod	Cbr3/Cbr1/LOC386400/EG435489
	Module2845	NOT CLASSIFIED	1.34118	Mod	2.10759	Mod	0.0532331	Lo	0.684238	Hi	0.923311	Mod	Eef1b2/Eef1d/NA
	Module228	NOT CLASSIFIED	0.0047705	Mod	2.10739	Mod	0.00762077	Mod	0.339177	Lo	1.39229	Mod	Grm2/Grm3/Grm5/Grm6/Grm7/Tas1r1/Vmn2r-ps57/Casr/Gprc2a-rs4/NA/Grm1/Grm8/LOC195691/Vmn2r-ps88/Gprc6a/Vmn2r111/Vmn2r15/Vmn2r81/V2r1/Vmn2r89/NA/NA/NA/Vmn2r37/Vmn2r30/Vmn2r10/Vmn2r122/NA/Vmn2r42/Vmn2r32/Vmn2r107/Vmn2r104/V2r8/V2r9/Vmn2r98/Vmn2r102/Vmn2r106/Vmn2r120/Vmn2r14/Vmn2r19/Vmn2r66/Vmn2r71/Gm398/Vmn2r24/Vmn2r72/Grm4/Vmn2r57/Vmn2r-ps11/Vmn2r7/Vmn2r95/Vmn2r43/Vmn2r11/Vmn2r16/EG384486/Vmn2r52/Vmn…
	Module850	HAFO	0.92328	Hi	2.10726	Mod	0.159197	Lo	0.691373	Hi	0.980645	Mod	Gli1/Gli2/Gli3/Glis3/Glis1/Glis2
	Module1949	NOT CLASSIFIED	0.406483	Mod	2.1072	Mod	0.0628713	Lo	0.643212	Hi	1.68697	Mod	Ddx27/Ddx49/Ddx24/Ddx56/Ddx47/Ddx51/Ddx28
	Module1578	HAFO	1.21606	Hi	2.10668	Mod	0.503782	Mod	0.713903	Hi	1.80015	Mod	Trib1/Trib2/Trib3/Stk40
	Module4093	NOT CLASSIFIED	0.90733	Mod	2.10629	Mod	0	Lo	0.125779	Lo	0	Lo	Erh/EG629036/1700018B24Rik
	Module1131	NOT CLASSIFIED	0.301656	Mod	2.10559	Mod	0.181013	Lo	0	Lo	0.945661	Mod	Myl6/EG433297/LOC433688/EG546101/EG667952/LOC676975
	Module1416	NOT CLASSIFIED	0.520894	Mod	2.10514	Mod	0.540049	Mod	0.569067	Hi	1.60076	Mod	Sh3gl2/Sh3gl1/Sh3gl3
	Module815	HAFO	2.38111	Hi	2.1051	Mod	0.145957	Mod	0.610413	Hi	1.42136	Mod	Gab1/Gab2/Gab3
	Module1327	NOT CLASSIFIED	1.2372	Mod	2.10437	Mod	0.0435306	Lo	0.374334	Lo	0.997753	Mod	Rab34/Rab36
	Module971	NOT CLASSIFIED	0.106462	Lo	2.10414	Mod	0.267556	Mod	0.635727	Hi	1.39894	Mod	Igfals/Lrig1/Lrig2/Lrig3/Nepn/NA
	Module1039	NOT CLASSIFIED	0.187844	Lo	2.104	Mod	0.256563	Mod	0.431849	Lo	1.85625	Mod	Cntnap4/Cntnap3/C230078M14Rik/Cntnap1/Cntnap5c/Cntnap5a/Cntnap2/Gypc
	Module2894	NOT CLASSIFIED	1.82159	Mod	2.10362	Mod	0.240971	Lo	0	Lo	1.3633	Mod	Narg1l/Narg1
	Module14735	NOT CLASSIFIED	0.1668	Mod	2.10198	Mod	0.0792848	Lo	0.745653	Hi	0.905201	Mod	Poli/Polk/Polh
	Module1304	NOT CLASSIFIED	1.40292	Mod	2.10173	Mod	0.14229	Lo	0.608979	Hi	1.42507	Mod	Ptpn14/Ptpn21
	Module4318	NOT CLASSIFIED	3.04646	Mod	2.10148	Mod	0.673435	Mod	0	Lo	0.71726	Lo	H19
	Module1302	NOT CLASSIFIED	1.39574	Mod	2.101	Mod	0.313851	Mod	0.811787	Hi	1.51906	Mod	Ptpn1/Ptpn2
	Module6107	NOT CLASSIFIED	0.10858	Mod	2.10089	Mod	0.22093	Mod	0.696942	Hi	1.68671	Mod	Tnfrsf11b/Tnfrsf11a/Cd40/Tnfrsf14
	Module1808	NOT CLASSIFIED	0.449928	Mod	2.10078	Mod	0.271426	Mod	0.187981	Lo	1.8706	Mod	Slc35a2/Slc35a3/Slc35a1/Slc35a4/Slc35a5
	Module839	NOT CLASSIFIED	0.317228	Mod	2.09974	Mod	0.471854	Mod	0.415847	Lo	2.06051	Mod	Gfra1/Gfra2/Gfra3/Gfra4/Gfral
	Module1902	NOT CLASSIFIED	0.278543	Mod	2.0992	Mod	0.0824821	Lo	0.543987	Hi	0.818876	Lo	Rasa1/Rasal2/Syngap1/Dapp1/NA/A430107D22Rik/Dab2ip
	Module2556	HOFO	1.06161	Hi	2.09802	Mod	0.285671	Mod	0.371261	Lo	1.48515	Mod	Cbx2/Cbx8/Cbx6/NA
	Module1689	NOT CLASSIFIED	0.863741	Mod	2.09639	Mod	0.117019	Mod	0.657634	Hi	1.32541	Mod	Tead1/Tead2/Tead3/Tead4
	Module809	NOT CLASSIFIED	0.594287	Mod	2.09611	Mod	0.0551002	Lo	0.676531	Hi	1	Mod	Fut4/Fut7/Fut9
	Module13250	NOT CLASSIFIED	1.27317	Mod	2.0951	Mod	0.0949074	Lo	0.154129	Lo	1.73225	Mod	Hsd17b3/Hsd17b12/Hsdl1
	Module9738	NOT CLASSIFIED	0.481807	Mod	2.09469	Mod	0	Lo	0.890128	Hi	0	Lo	Cops5/Psmd14/Eif3h
	Module2195	NOT CLASSIFIED	0.684205	Mod	2.09402	Mod	0.290801	Lo	0.196758	Lo	0	Lo	Grip2/Grip1
	Module14246	NOT CLASSIFIED	0.891324	Mod	2.09389	Mod	0.380334	Mod	0.225943	Lo	0.591673	Lo	Ipo9/Ipo11
	Module2629	NOT CLASSIFIED	0.550942	Mod	2.09291	Mod	0	Lo	0.6525	Hi	0	Lo	Tcerg1/NA/Tcerg1l
	Module2687	NOT CLASSIFIED	0.657102	Mod	2.0924	Mod	0.15506	Mod	0.790405	Hi	1.19556	Mod	RP23-233B9.8/Cox7b/Cox7b2
	Module1750	HOFO	2.48071	Hi	2.08924	Mod	0.019596	Lo	0.45111	Lo	0	Lo	Depdc7/Depdc1b/Depdc1a
	Module848	HAFO	1.53067	Hi	2.08914	Mod	0.00666717	Lo	0.653182	Hi	0	Lo	Gjb3/Gjb4/Gjb5
	Module243	NOT CLASSIFIED	0.140456	Lo	2.08788	Mod	0.610707	Mod	0.618779	Hi	1.55474	Mod	Foxp1/Foxp2/Ivl/Foxp3/Foxp4
	Module11939	NOT CLASSIFIED	0.881251	Mod	2.08777	Mod	0.104271	Lo	0.582967	Hi	1.51605	Mod	Rpl39/Rpl39l
	Module1603	NOT CLASSIFIED	0.143728	Mod	2.08689	Mod	0.00953598	Lo	0.684538	Hi	0.591674	Lo	Rrh/Tacr1/Tacr2/Tacr3
	Module14765	NOT CLASSIFIED	0.157131	Mod	2.08658	Mod	0.067687	Lo	0.659878	Hi	0.836641	Lo	Plekha8/Gltp/Col4a3bp/Plekha3
	Module1769	NOT CLASSIFIED	1.49774	Mod	2.08657	Mod	1.02606	Mod	0.311262	Lo	2.01771	Mod	Tspan7/Tspan6
	Module872	NOT CLASSIFIED	0.348551	Mod	2.08629	Mod	0.228495	Mod	0.62447	Hi	2.35214	Mod	Dld/Gsr/Txnrd3/Txnrd2/Txnrd1/LOC630729/Glrx2
	Module7694	NOT CLASSIFIED	0.914789	Mod	2.08603	Mod	0.176588	Mod	0.586367	Hi	0.995731	Mod	Nup62/Nup62cl/Nupl1
	Module1206	NOT CLASSIFIED	0.579722	Mod	2.08584	Mod	0.178413	Lo	0.553335	Hi	0.918296	Mod	Pde3b/Pde3a
	Module361	NOT CLASSIFIED	0.502987	Mod	2.08499	Mod	0.591549	Mod	0.860768	Hi	2.49375	Mod	Acadl/Acadm/Acads/Gcdh/Ivd/Acadsb/Acad8
	Module4872	NOT CLASSIFIED	0.163853	Lo	2.08275	Mod	0.178388	Lo	0.645436	Hi	1.72354	Mod	Ninj1/Ninj2
	Module127	NOT CLASSIFIED	0.153602	Lo	2.08135	Mod	0.162306	Lo	0.501882	Hi	2.13079	Mod	Rdh14/Rdh13/Hsd17b7/Rdh11/Dhrsx/Dhrs13/Rdh12/Wwox
	Module4796	NOT CLASSIFIED	0.620633	Mod	2.08135	Mod	0.0136043	Lo	0.181272	Lo	0	Lo	Grpel1/Grpel2
	Module1626	NOT CLASSIFIED	0.966945	Mod	2.08062	Mod	0.394326	Mod	0.463022	Lo	1.49052	Mod	Tcf12/Tcf4/Tcfe2a
	Module12561	NOT CLASSIFIED	2.6059	Mod	2.07964	Mod	0.0870869	Lo	0	Lo	0	Lo	Mcm10
	Module2680	NOT CLASSIFIED	0.927587	Mod	2.07916	Mod	0	Lo	0	Lo	0	Lo	EG621705/Gemin6
	Module9542	NOT CLASSIFIED	0.155403	Mod	2.07788	Mod	0.233847	Mod	0.513684	Hi	1.34934	Mod	Cdc42ep1/Cdc42ep4/Cdc42ep5
	Module1249	NOT CLASSIFIED	0.617198	Mod	2.07751	Mod	1.14572	Mod	0.506951	Hi	2.3493	Mod	Pnp1/Pnp2/Mtap
	Module4684	NOT CLASSIFIED	0.247391	Mod	2.07526	Mod	1.10801	Hi	0.78753	Hi	2.20117	Mod	Mxd1/Mxd3/Mxd4/Mxi1
	Module6029	NOT CLASSIFIED	0.393817	Mod	2.07415	Mod	0.885969	Mod	0.738282	Hi	2.63602	Hi	Tsc22d3/Tsc22d1/Tsc22d2/Arid2/Tsc22d4
	Module2628	NOT CLASSIFIED	0.531102	Mod	2.07268	Mod	0.25481	Lo	0.394127	Lo	1.25651	Mod	Rala/Ralb
	Module400	NOT CLASSIFIED	0.0806881	Lo	2.07221	Mod	0.163034	Lo	0.623144	Hi	1.97817	Mod	Adcyap1r1/Gcgr/Ghrhr/Glp1r/Pthr1/Pth2r/Vipr1/Vipr2/Sctr/Gipr/LOC633778/Glp2r
	Module1693	NOT CLASSIFIED	0.347277	Mod	2.07209	Mod	0.00815076	Lo	0.265662	Lo	0.988521	Mod	Tom1l2/Tom1/EG545878/Tom1l1
	Module1600	HOFO	1.67698	Hi	2.07204	Mod	0.315559	Mod	0.379659	Lo	1.73058	Mod	Fstl1/Fstl5/Fstl4
	Module908	NOT CLASSIFIED	0.347152	Mod	2.07179	Mod	0.195865	Lo	0.419963	Lo	1.57914	Mod	Hexa/Hexb
	Module2908	NOT CLASSIFIED	0.152851	Mod	2.07135	Mod	1.57222	Hi	0.183457	Lo	1.76525	Mod	Hap1/Trak1/Trak2
	Module1374	NOT CLASSIFIED	1.12193	Mod	2.07123	Mod	0.207795	Lo	0	Lo	0	Lo	Rpl7/EG268809
	Module769	NOT CLASSIFIED	0.191764	Lo	2.07024	Mod	0.00209325	Lo	0.310462	Lo	0	Lo	Ptk2/Ptk2b
	Module183	NOT CLASSIFIED	0.385191	Mod	2.06973	Mod	0.181318	Lo	0.61437	Hi	2.11012	Mod	Tm9sf3/Gm364/Tm9sf2/Tm9sf1/Tm9sf4
	Module13550	NOT CLASSIFIED	0.15954	Mod	2.06861	Mod	0.619898	Mod	0.489458	Lo	1.81094	Mod	Irak2/Irak1/Irak4/Irak3
	Module697	HAFO	2.32683	Hi	2.06603	Mod	0.0980584	Lo	0.917009	Hi	0	Lo	Phc1/Phc3/NA/Phc2
	Module549	NOT CLASSIFIED	0.533668	Mod	2.06592	Mod	0.320361	Mod	0.901508	Hi	2.27885	Mod	Txndc5/Pdia4/Pdia3/Dnajc10/Pdia6/Pdia5/Txndc4
	Module4990	NOT CLASSIFIED	0.413257	Mod	2.06574	Mod	0.0559215	Lo	0.514822	Hi	0	Lo	Pfn1/Pfn2/LOC675747/Pfn3
	Module710	NOT CLASSIFIED	0.121344	Mod	2.06572	Mod	0.105232	Mod	0.684079	Hi	0.753079	Lo	Elk1/Elk3/Elk4/NA
	Module1319	NOT CLASSIFIED	0.137745	Lo	2.06503	Mod	0.422258	Mod	0.737517	Hi	2.73381	Hi	Rab17/Rab20/Rab24/Rab5b/Rab5c/Rab21/Rab5a/LOC433464/LOC640369
	Module2567	NOT CLASSIFIED	0.408359	Mod	2.06503	Mod	0.814374	Mod	0.511843	Hi	2.30703	Mod	Tnk2/Errfi1/Tnk1
	Module709	NOT CLASSIFIED	0.441244	Mod	2.06476	Mod	0.236523	Mod	0.34758	Lo	0.961744	Mod	Elf1/Elf4/Elf2
	Module2922	HOFO	2.46067	Hi	2.0646	Mod	0.00979386	Lo	0	Lo	0	Lo	LOC674321/Gcsh
	Module10791	NOT CLASSIFIED	2.84713	Mod	2.06398	Mod	0	Lo	0	Lo	0	Lo	Cenpm
	Module4541	NOT CLASSIFIED	0.872548	Mod	2.06377	Mod	0.0668944	Lo	0	Lo	0.899744	Lo	Kifap3
	Module4435	NOT CLASSIFIED	1.02914	Mod	2.06376	Mod	0.609426	Mod	0.426645	Lo	2.19175	Mod	Ier2/Ier5/Ier5l
	Module624	NOT CLASSIFIED	0.230698	Mod	2.06239	Mod	0.545656	Mod	0.728617	Hi	2.45075	Mod	Cp/Edil3/F5/F8/Heph/Mfge8/Hephl1
	Module6367	HOFO	5.29052	Hi	2.06219	Mod	0.214373	Lo	0	Lo	0.309544	Lo	Xrcc5
	Module6159	NOT CLASSIFIED	2.35208	Mod	2.06211	Mod	0.0355683	Lo	0	Lo	0	Lo	Tyms
	Module441	NOT CLASSIFIED	0.387774	Mod	2.0618	Mod	0.144953	Mod	0.303773	Lo	0.591673	Lo	Slc19a2/Slc19a1/Slc19a3
	Module6055	NOT CLASSIFIED	1.986	Mod	2.06144	Mod	0.129011	Lo	0	Lo	0	Lo	Timeless
	Module5439	NOT CLASSIFIED	0.327348	Mod	2.06082	Mod	1.11306	Hi	0.810295	Hi	2.25817	Mod	Sox17/Sox18/Sox7/Sox30
	Module11335	NOT CLASSIFIED	1.08782	Mod	2.05945	Mod	0	Lo	0	Lo	0	Lo	Rpl37
	Module9508	NOT CLASSIFIED	1.64349	Mod	2.05808	Mod	0	Lo	0.202482	Lo	0	Lo	Nxt2/Nxt1
	Module10645	HOFO	5.07949	Hi	2.05735	Mod	0	Lo	0	Lo	0	Lo	2410015N17Rik
	Module1540	NOT CLASSIFIED	0.106719	Lo	2.05707	Mod	0.172798	Lo	0.753671	Hi	1.75347	Mod	Syt17/Syt12/Syt1/Syt2/Syt3/Syt15/Syt5/Syt6/Syt7/Syt10/Syt8/Syt9/Syt13
	Module13640	NOT CLASSIFIED	1.42506	Mod	2.05678	Mod	0	Lo	0	Lo	0	Lo	Xpo6
	Module7485	NOT CLASSIFIED	0.485947	Mod	2.05504	Mod	0.106359	Lo	0.673434	Hi	0.97095	Mod	Aifm1/Aifm3
	Module7669	NOT CLASSIFIED	2.89684	Mod	2.05374	Mod	0	Lo	0	Lo	0	Lo	Lsm2
	Module11870	NOT CLASSIFIED	1.02411	Mod	2.05374	Mod	0	Lo	0	Lo	0	Lo	EG666609/Snrpg
	Module40	NOT CLASSIFIED	0.714712	Mod	2.05374	Mod	0.0781577	Lo	0.48496	Lo	0.918296	Mod	Tra2a/Sfrs10
	Module2374	NOT CLASSIFIED	1.00542	Mod	2.05331	Mod	0.0506964	Lo	0.622142	Hi	0	Lo	Idi1/Idi2/LOC674541
	Module7242	NOT CLASSIFIED	1.20741	Mod	2.05112	Mod	1.64745	Mod	0.678121	Hi	2.17833	Mod	Nfkbid/Nfkbiz
	Module419	NOT CLASSIFIED	0.52069	Mod	2.0505	Mod	0.0357803	Lo	0.457983	Lo	0.721929	Lo	Ahr/Ahrr
	Module745	NOT CLASSIFIED	0.297866	Mod	2.04921	Mod	0.705975	Mod	0.898428	Hi	2.26778	Mod	Man2a2/Man2a1/Man2b1/Man2b2
	Module211	NOT CLASSIFIED	0.0960398	Lo	2.04782	Mod	0.100451	Lo	0.644041	Hi	1.49651	Mod	Prl2c5/Prl2c2/Prl2c3/Prl4a1/Prl2a1/LOC630663/Prl2b1/OTTMUSG00000000651
	Module4709	NOT CLASSIFIED	0.190565	Mod	2.04777	Mod	0.153003	Mod	0.899518	Hi	1.33282	Mod	Nme7/Nme6/LOC623534/Nme5
	Module1315	NOT CLASSIFIED	0.866807	Mod	2.04765	Mod	0.045798	Lo	0.471342	Lo	0	Lo	Rab33a/Rab33b
	Module671	NOT CLASSIFIED	0.439378	Mod	2.04753	Mod	0	Lo	0.470772	Lo	0	Lo	Tmc1/Tmc2/Tmc3
	Module508	NOT CLASSIFIED	0.270271	Mod	2.04722	Mod	0.785234	Mod	0.408992	Lo	2.37151	Mod	Atp6v0a1/Atp6v0a4/Atp6v0a2/Tcirg1
	Module9165	NOT CLASSIFIED	1.6708	Mod	2.04708	Mod	0	Lo	0	Lo	0	Lo	Nudt5
	Module567	NOT CLASSIFIED	0.530574	Mod	2.04509	Mod	0.0103493	Lo	0.447899	Lo	0	Lo	Ctnnb1/Jup
	Module12240	NOT CLASSIFIED	0.716295	Mod	2.04366	Mod	0.224244	Lo	0.699808	Hi	1.32312	Mod	Cops2/Psmd11
	Module4166	NOT CLASSIFIED	0.334194	Mod	2.04127	Mod	0.0130806	Lo	0.772846	Hi	0	Lo	Fgf10/Fgf3/Fgf7/Fgf22
	Module2504	NOT CLASSIFIED	0.365177	Mod	2.0408	Mod	0.320094	Mod	0.600723	Hi	1.82432	Mod	Ephx2/Abhd7/Abhd8/Abhd9
	Module1634	NOT CLASSIFIED	0.855081	Mod	2.04007	Mod	0.191541	Mod	0	Lo	1.23369	Mod	Tcfcp2/Ubp1/D230015P20Rik/Tcfcp2l1
	Module14180	NOT CLASSIFIED	0.118795	Lo	2.03991	Mod	0.202262	Mod	0.56451	Hi	2.34438	Mod	Gmds/Tsta3/Uxs1/Gale/Tgds
	Module1521	NOT CLASSIFIED	0.201211	Mod	2.03986	Mod	0.473815	Mod	0.758734	Hi	2.19969	Mod	Pten/Tenc1/Tns4/Tns1/Tpte/Tns3/NA
	Module4025	NOT CLASSIFIED	2.50663	Mod	2.039	Mod	0.0297639	Lo	0	Lo	0	Lo	Dnmt1
	Module167	NOT CLASSIFIED	0.0499185	Lo	2.03769	Mod	0.681393	Mod	0.510317	Hi	2.18005	Mod	Ankrd32/Ankrd12/Ostf1/LOC625662/Ankrd12-like/Nfkbil2/Ankrd11
	Module1420	NOT CLASSIFIED	0.283996	Mod	2.03681	Mod	0.0404962	Lo	0.361428	Lo	0.696214	Lo	Siah1a/Siah1b/Siah2/Gm912
	Module936	NOT CLASSIFIED	0.801454	Mod	2.03411	Mod	0.0932627	Lo	0.721348	Hi	1.43555	Mod	Hras1/Kras/Nras/Eras
	Module1929	HAFO	1.47551	Hi	2.03358	Mod	0.0811511	Lo	0.770051	Hi	1.73498	Mod	Zic1/Zic2/Zic3/Zic4/LOC624168/Zic5/LOC676464
	Module1798	NOT CLASSIFIED	0.108039	Lo	2.03354	Mod	0.127399	Lo	0.892312	Hi	1.46045	Mod	Nedd8/Ubb/Ubc/Ubd/Isg15/EG667759
	Module354	NOT CLASSIFIED	0.0948038	Lo	2.03329	Mod	0.916455	Hi	0.771489	Hi	2.21303	Mod	Pzp/C3/C4b/Hc/Mug1/Mug2/A2m/BC048546/Cd109/C4a/EG640530/LOC675521/AI182371
	Module2248	NOT CLASSIFIED	0.375299	Mod	2.03299	Mod	0.00283368	Lo	0.77847	Hi	0	Lo	Cetn3/Cetn1/Cetn2/2610021K21Rik
	Module2542	NOT CLASSIFIED	0.958026	Mod	2.02975	Mod	0	Lo	0	Lo	0	Lo	EG433862/LOC621504/Ppid
	Module705	HAFO	1.29952	Hi	2.02756	Mod	0.259145	Mod	0.69358	Hi	2.09259	Mod	Egr1/Egr2/Egr3/Egr4
	Module2086	HOFO	1.36504	Hi	2.02704	Mod	0	Lo	0.0870251	Lo	0	Lo	Mtg1/Gnl2/Gnl3l/Gnl3
	Module4418	NOT CLASSIFIED	0.692606	Mod	2.02634	Mod	0.0100496	Lo	0	Lo	0	Lo	Hspe1/EG628438
	Module9498	NOT CLASSIFIED	2.38949	Mod	2.02571	Mod	0.0234071	Lo	0	Lo	0	Lo	Orc6l
	Module992	NOT CLASSIFIED	0.18666	Mod	2.02452	Mod	0.0678158	Lo	0.461645	Lo	1.07209	Mod	Kcnk2/Kcnk4/Kcnk10/Kcnk16
	Module2055	NOT CLASSIFIED	0.0616018	Lo	2.02268	Mod	0.185214	Lo	0.543561	Hi	1.77966	Mod	Mos/Ripk5/BC021891/NA/Map3k11/Map3k12/Map3k10/Map3k9/Map3k13/Mlkl
	Module2254	NOT CLASSIFIED	0.233922	Mod	2.02266	Mod	0.32172	Mod	0.839944	Hi	1.8516	Mod	Ysk4/Map3k1/Map3k2/Map3k3/Map3k4
	Module12604	NOT CLASSIFIED	0.781309	Mod	2.02239	Mod	0.0582136	Lo	0.857169	Hi	1.38066	Mod	Dars/Dars2/Nars2/Nars
	Module421	NOT CLASSIFIED	0.794422	Mod	2.0222	Mod	0.119055	Lo	0.641224	Hi	1.8823	Mod	Ak2/Ak3l1/Ak3/LOC635960/1190002A17Rik
	Module3715	NOT CLASSIFIED	0.786413	Mod	2.02088	Mod	0	Lo	0	Lo	0	Lo	Bop1
	Module1017	NOT CLASSIFIED	0.323151	Mod	2.01985	Mod	0.122434	Mod	0.419345	Lo	1.80421	Mod	Lfng/Mfng/Rfng/B3galtl
	Module2274	NOT CLASSIFIED	0.511554	Mod	2.01955	Mod	0.563712	Mod	0.270404	Lo	1.76707	Mod	NA/Iqgap1/Iqgap3/Iqgap2
	Module9444	NOT CLASSIFIED	3.98256	Mod	2.01823	Mod	0.0200992	Lo	0	Lo	0	Lo	Tera
	Module1445	NOT CLASSIFIED	0.0488087	Lo	2.01762	Mod	0.0573973	Lo	0.476608	Lo	1.81689	Mod	Sstr1/Sstr2/Sstr3/Sstr4/Sstr5/Mchr1/Uts2r/Npbwr1
	Module13906	NOT CLASSIFIED	0.172075	Mod	2.01727	Mod	0.0652433	Lo	0.169059	Lo	0.749595	Lo	Ppp1r1b/Ppp1r1a/Ppp1r1c
	Module3536	HOFO	5.56757	Hi	2.01723	Mod	2.60065	Mod	0	Lo	1.80833	Mod	Pawr
	Module10877	NOT CLASSIFIED	1.79927	Mod	2.0168	Mod	0	Lo	0	Lo	0	Lo	Ctnnbl1
	Module1756	HAFO	1.48799	Hi	2.01641	Mod	0.291361	Mod	0.626967	Hi	1.48757	Mod	Ube2e2/Ube2e3/Ube2e1/Ube2w
	Module2039	NOT CLASSIFIED	0.263462	Mod	2.01635	Mod	0.0925653	Lo	0.730706	Hi	0.591702	Lo	Cse1l/Ipo7/Ipo8
	Module8982	NOT CLASSIFIED	1.19662	Mod	2.01596	Mod	0.0169041	Lo	0.222499	Lo	0	Lo	Sap30l/Sap30
	Module1766	NOT CLASSIFIED	0.404657	Mod	2.01516	Mod	0.0152296	Lo	0.492755	Lo	0.918296	Mod	Hhex/Tlx1/Tlx2/Tlx3
	Module9922	NOT CLASSIFIED	0.297251	Mod	2.01502	Mod	0.0284101	Lo	0.201001	Lo	1.19275	Mod	Ptma/OTTMUSG00000007209/EG626797/Ptms
	Module229	NOT CLASSIFIED	0.262441	Lo	2.01452	Mod	0	Lo	0.605626	Hi	0	Lo	Skiv2l/Skiv2l2
	Module959	NOT CLASSIFIED	0.533712	Mod	2.01452	Mod	0.124496	Mod	0.576235	Hi	1.92126	Mod	Idh3g/Idh3b/4933405O20Rik/Idh3a
	Module1450	NOT CLASSIFIED	0.353217	Mod	2.01414	Mod	0.0221848	Lo	0.650204	Hi	0	Lo	Snrpb2/EG381065/EG382099/Snrpa/LOC631981/EG667350
	Module1369	NOT CLASSIFIED	0.373573	Mod	2.01388	Mod	0.0904182	Lo	0	Lo	0.591673	Lo	Rpl26/EG217600/EG433050
	Module886	NOT CLASSIFIED	0.172537	Mod	2.01372	Mod	0.197701	Mod	0.443746	Lo	1.40568	Mod	Nkx6-2/Mnx1/Nkx6-1/Nkx6-3
	Module2515	NOT CLASSIFIED	0.311646	Mod	2.0127	Mod	0.112333	Lo	0.587579	Hi	1.32412	Mod	Higd1c/Ubie/LOC554292/Higd1a/ENSMUSG00000058057/Mettl7a1/Mettl7b/Higd1b
	Module9304	NOT CLASSIFIED	0.236741	Mod	2.01016	Mod	0.0753665	Lo	0.609268	Hi	1.49664	Mod	Ubtf/Tfam/B020006M18Rik
	Module4589	NOT CLASSIFIED	2.08035	Mod	2.00917	Mod	0.209142	Lo	0	Lo	0	Lo	Lig1
	Module61	NOT CLASSIFIED	0.274529	Mod	2.00913	Mod	0.0460399	Lo	0.27542	Lo	0.81128	Lo	Phkb/Phka2/Phka1
	Module790	NOT CLASSIFIED	0.315244	Mod	2.00828	Mod	0.0861154	Lo	0	Lo	0.997575	Mod	Foxi1/Foxg1/LOC232077/Foxi2
	Module11432	NOT CLASSIFIED	0.823331	Mod	2.00608	Mod	0.26786	Mod	0.586856	Hi	1.88999	Mod	Ergic3/Ergic2/Ergic1
	Module810	NOT CLASSIFIED	0.437514	Mod	2.0036	Mod	0.615713	Mod	0.522822	Hi	1.83062	Mod	Dtx1/Dtx4/Dtx2
	Module6720	NOT CLASSIFIED	1.09253	Mod	2.00277	Mod	0.119784	Lo	0.354677	Lo	1.36536	Mod	Paip2b/Paip2
	Module2963	NOT CLASSIFIED	0.198733	Lo	1.99926	Mod	0.406706	Mod	0.695228	Hi	1.69397	Mod	Nkiras1/Nkiras2
	Module4066	NOT CLASSIFIED	0.863133	Mod	1.99738	Mod	0.0965519	Lo	0.561777	Hi	0.918314	Mod	Eif4ebp3/Eif4ebp1/Eif4ebp2
	Module952	HAFO	1.10239	Hi	1.99683	Mod	0.0144154	Lo	0.67456	Hi	0.992267	Mod	Elavl1/Elavl2/Elavl3/Elavl4
	Module2797	NOT CLASSIFIED	0.984137	Mod	1.9949	Mod	0.247552	Lo	0.660429	Hi	1.4871	Mod	Asf1a/Asf1b
	Module6249	NOT CLASSIFIED	0.215519	Mod	1.99438	Mod	0.43859	Mod	0.821408	Hi	0.893852	Lo	Barx2/Dbx1/Hlx/Dbx2
	Module1814	NOT CLASSIFIED	0.199262	Mod	1.99381	Mod	0.212969	Mod	0.288304	Lo	0.591674	Lo	Uqcrc1/Gripap1/Pmpca/Pmpcb
	Module12857	HAFO	1.28372	Hi	1.9937	Mod	0.23519	Mod	0.647802	Hi	1.61562	Mod	Eed/Wdr37/Tbl3/Wdr3/Wdr31
	Module3972	NOT CLASSIFIED	0.0957875	Lo	1.99364	Mod	0.0435982	Lo	0.2321	Lo	0	Lo	Sf3b3/Ddb1/Cpsf1
	Module90	NOT CLASSIFIED	0.252067	Mod	1.99328	Mod	0.126932	Mod	0.435246	Lo	1.41362	Mod	Tmed4/1810008K16Rik/Tmed9
	Module1729	NOT CLASSIFIED	0.549316	Mod	1.99286	Mod	0.0572733	Lo	0.553384	Hi	1.03063	Mod	Rapgef5/Rapgef3/Rapgefl1/Rapgef4
	Module2596	NOT CLASSIFIED	0.591665	Mod	1.9923	Mod	0.254479	Lo	0.15616	Lo	1.17243	Mod	Copg2/Copg
	Module4547	NOT CLASSIFIED	0.906985	Mod	1.99181	Mod	0.8458	Mod	0.864396	Hi	2.03069	Mod	Klf1/Klf2/Klf4
	Module9771	NOT CLASSIFIED	3.1083	Mod	1.99145	Mod	0.16831	Lo	0	Lo	0.949452	Mod	Cenpk
	Module730	NOT CLASSIFIED	0.737629	Mod	1.99121	Mod	0.0072507	Lo	0.25168	Lo	0.749596	Lo	Erf/EG232974/Etv3
	Module1754	HAFO	1.48141	Hi	1.9904	Mod	0.191021	Mod	0.768958	Hi	1.4644	Mod	Tjp1/Tjp2/Tjp3
	Module2437	NOT CLASSIFIED	0.134432	Mod	1.99007	Mod	0.305397	Mod	0.0763246	Lo	2.09127	Mod	Foxo6/Foxo4/Foxo1/Foxo3a
	Module652	NOT CLASSIFIED	0.0949282	Lo	1.9878	Mod	0.0501465	Lo	0.713408	Hi	1.37878	Mod	Cyp3a11/Cyp3a13/Cyp3a16/Cyp46a1/Tbxas1/Cyp3a44/Cyp3a41a/Cyp3a25
	Module2942	NOT CLASSIFIED	0.92515	Mod	1.98733	Mod	0.0459346	Lo	0.534056	Hi	0	Lo	Ppa1/Ppa2
	Module3610	NOT CLASSIFIED	0.573807	Mod	1.98633	Mod	0.152546	Mod	0.723776	Hi	1.16497	Mod	Apoa1/Apoa4/Apoe/Apoa5
	Module1136	NOT CLASSIFIED	1.03966	Mod	1.98596	Mod	0.509721	Mod	0.575087	Hi	2.01712	Mod	Nab1/Nab2
	Module2258	NOT CLASSIFIED	0.346446	Mod	1.98564	Mod	0.00312493	Lo	0.277109	Lo	0	Lo	Nubp1/Nubp2/Nubpl
	Module2644	NOT CLASSIFIED	0.821815	Mod	1.98532	Mod	0.507176	Mod	0.440155	Lo	1.93069	Mod	Snx1/Snx2
	Module1010	NOT CLASSIFIED	0.641618	Mod	1.98441	Mod	0.147127	Mod	0.967191	Hi	0.750369	Lo	B3gnt1/Large/Gyltl1b/AI480653
	Module609	NOT CLASSIFIED	0.0815513	Lo	1.98281	Mod	0.444669	Mod	0.663994	Hi	1.73809	Mod	Cldn16/Cldn1/Cldn11/Cldn19/Cldn7/Cldn18/Cldn10/Cldn15
	Module434	NOT CLASSIFIED	0.293575	Mod	1.98269	Mod	0.0851907	Lo	0.386205	Lo	0.749595	Lo	Baz2a/NA/Baz2b
	Module9722	NOT CLASSIFIED	0.858427	Mod	1.98136	Mod	0.365165	Mod	0.966634	Hi	1.99729	Mod	Dr1/Nfyb/Pole3
	Module1268	NOT CLASSIFIED	0.123558	Mod	1.98083	Mod	0.792733	Mod	0.434463	Lo	1.89011	Mod	Ppp3ca/Ppp3cb/Ppp3cc
	Module14917	HAFO	1.11418	Hi	1.98079	Mod	0.317598	Mod	0.542315	Hi	1.94369	Mod	Prr12/Naf1/Tbkbp1/Sept14/Qser1
	Module4813	NOT CLASSIFIED	1.5719	Mod	1.97972	Mod	0	Lo	0	Lo	0	Lo	Nudt1
	Module1153	NOT CLASSIFIED	0.293604	Mod	1.97946	Mod	0.155547	Mod	0	Lo	1.54274	Mod	Nktr/Ppig/Casp8ap2/Ppil6
	Module1454	NOT CLASSIFIED	0.632509	Mod	1.97927	Mod	0.717772	Mod	0.392984	Lo	1.37881	Mod	Sos1/Sos2
	Module977	NOT CLASSIFIED	0.620172	Mod	1.9784	Mod	0.624904	Mod	0.562896	Hi	0	Lo	Irx2/Irx5
	Module1293	NOT CLASSIFIED	0.333275	Mod	1.97832	Mod	1.24845	Mod	0.577936	Hi	1.76365	Mod	Ash1l/Setbp1
	Module1147	NOT CLASSIFIED	0.673134	Mod	1.97809	Mod	0.525167	Mod	0.788721	Hi	1.67358	Mod	Nfatc1/Nfatc2/Nfatc3/Nfat5/Nfatc4
	Module150	NOT CLASSIFIED	0.189815	Lo	1.97795	Mod	0.0993436	Lo	0.727028	Hi	0.999996	Mod	Scrib/Lrrc1/Lrrc7/4932412H11Rik/Mfhas1/Shoc2/Lrdd/Erbb2ip/4930558O21Rik/Ppil5/Lrrc59
	Module485	NOT CLASSIFIED	0.252179	Mod	1.97709	Mod	0.276163	Mod	0.412789	Lo	1.5175	Mod	Rhoa/Rhob/Rhoc/LOC433749/LOC631743/4930544G11Rik
	Module1655	NOT CLASSIFIED	1.89794	Mod	1.97457	Mod	0.263271	Lo	0.481295	Lo	0	Lo	Slc35f1/Slc35f2
	Module1839	HOFO	1.95005	Hi	1.97456	Mod	0.0057558	Lo	0	Lo	0	Lo	Wee1/Pkmyt1/Wee2
	Module7018	NOT CLASSIFIED	0.299882	Lo	1.97247	Mod	0.225634	Lo	0.986574	Hi	0	Lo	Rhod/Rhof
	Module904	NOT CLASSIFIED	0.410568	Mod	1.96805	Mod	0.051075	Lo	0.667872	Hi	1.79314	Mod	Hdac1-ps/Hdac2/Hdac3/Hdac11/Hdac1/EG634881/Hdac8
	Module948	NOT CLASSIFIED	0.0908355	Lo	1.96803	Mod	0.0165669	Lo	0.476277	Lo	0.989537	Mod	Htr1a/Htr1b/Htr1d/Htr1f/Gpr101
	Module1215	NOT CLASSIFIED	0.668748	Mod	1.96672	Mod	0.798073	Mod	0.867814	Hi	2.07219	Mod	Pfkl/Pfkm/Pfkp
	Module1142	NOT CLASSIFIED	1.17666	Mod	1.96476	Mod	0.0766344	Lo	0.951211	Hi	0.935269	Mod	Ncoa1/Ncoa2/Ncoa3
	Module867	NOT CLASSIFIED	0.132484	Mod	1.96455	Mod	1.77442	Hi	0.514958	Hi	1.88098	Mod	Gpr56/Gpr114/Gpr97
	Module6102	NOT CLASSIFIED	0.184854	Mod	1.96203	Mod	0.110201	Mod	0.133891	Lo	1.46276	Mod	Ltbr/Tnfrsf18/Tnfrsf9/Tnfrsf4
	Module2016	NOT CLASSIFIED	0.148865	Lo	1.96057	Mod	0.171872	Lo	0.741847	Hi	1.91224	Mod	Wnk1/NA/Wnk3/Wnk4/Wnk2
	Module4056	NOT CLASSIFIED	0.83552	Mod	1.96051	Mod	0.851131	Mod	0.758895	Hi	2.06144	Mod	Efna1/Efna3/Efna4
	Module666	NOT CLASSIFIED	0.45248	Mod	1.95792	Mod	0.182123	Mod	0.125558	Lo	1.44894	Mod	Dhh/Ihh/Shh
	Module2296	NOT CLASSIFIED	0.544986	Mod	1.95763	Mod	0.0984312	Lo	0.613809	Hi	1.58838	Mod	Stip1/Spag1/Tomm70a/Ttc1/Tomm34/St13/Rpap3
	Module1339	HOFO	1.86022	Hi	1.95683	Mod	1.37692	Mod	0	Lo	1.49491	Mod	Klf11/Klf10/NA
	Module1658	NOT CLASSIFIED	0.968324	Mod	1.95425	Mod	0.887436	Mod	0.577139	Hi	1.76401	Mod	Hip1/Hip1r
	Module4829	NOT CLASSIFIED	0.571087	Mod	1.95313	Mod	2.27757	Hi	0.532669	Hi	2.3387	Mod	Gadd45a/Gadd45b/Gadd45g
	Module721	NOT CLASSIFIED	0.259105	Mod	1.95292	Mod	1.55907	Hi	0.584682	Hi	2.12013	Mod	Epb4.9/Ablim1/Ablim2/Ablim3
	Module1532	NOT CLASSIFIED	0.26486	Mod	1.95288	Mod	0.217379	Mod	0.618802	Hi	1.35975	Mod	Sycp3/Chpt1/Gm773/1700013H16Rik/Cept1
	Module5383	NOT CLASSIFIED	1.18202	Mod	1.95249	Mod	0.0247559	Lo	0.573179	Hi	0	Lo	Shcbp1/1700012A16Rik
	Module1406	NOT CLASSIFIED	0.468374	Mod	1.95175	Mod	0.556444	Mod	0.346559	Lo	2.45976	Mod	Cr1l/Sele/Sell/Selp
	Module12464	NOT CLASSIFIED	2.39294	Mod	1.94968	Mod	0	Lo	0	Lo	0	Lo	Ndufaf1
	Module2328	NOT CLASSIFIED	0.576733	Mod	1.94949	Mod	0.069721	Lo	0.144892	Lo	1	Mod	Rpl3/Rpl3l/LOC674810
	Module1353	NOT CLASSIFIED	1.84458	Mod	1.94822	Mod	0.0113217	Lo	0.609008	Hi	0	Lo	Rbpms/Rbpms2
	Module1270	NOT CLASSIFIED	0.189693	Lo	1.94787	Mod	0.520759	Mod	0.498084	Lo	2.22375	Mod	Prkar1a/Prkar1b
	Module11762	NOT CLASSIFIED	0.124706	Mod	1.94787	Mod	0.132014	Mod	0.0885535	Lo	1.79463	Mod	LOC629364/LOC674274/Arpc5/Arpc5l
	Module504	NOT CLASSIFIED	0.171848	Lo	1.94785	Mod	0.0488657	Lo	0.789548	Hi	1.53823	Mod	Ferd3l/Neurod6/Neurod4/Neurod1/Neurod2/Atoh7
	Module2968	NOT CLASSIFIED	0.540764	Mod	1.94711	Mod	0.10998	Lo	0.661688	Hi	1.77641	Mod	Ankrd35/Fank1/Ankrd24/Uaca/Anks3/Rai14
	Module293	NOT CLASSIFIED	0.104426	Lo	1.94566	Mod	0.204822	Mod	0.731387	Hi	1.61055	Mod	Cpa1/Cpa3/Cpa2/Cpa6/Cpb2/Cpa4/Cpa5/Cpb1
	Module1186	NOT CLASSIFIED	0.062834	Lo	1.94564	Mod	0.247833	Mod	0.546008	Hi	1.9673	Mod	Gpr18/P2ry1/P2ry2/Gm412/P2ry6/Oxgr1/Ebi2/P2ry4/Gpr17/Sucnr1
	Module1201	NOT CLASSIFIED	0.516648	Mod	1.94532	Mod	0.037983	Lo	0.446692	Lo	0.705036	Lo	Pck1/Pck2
	Module14749	NOT CLASSIFIED	0.755883	Mod	1.94475	Mod	1.26348	Mod	0.291228	Lo	2.2316	Mod	Atf3/Jdp2
	Module4513	NOT CLASSIFIED	0.693909	Mod	1.94462	Mod	0.0511327	Lo	0	Lo	0	Lo	Eif3e
	Module11449	NOT CLASSIFIED	0.331193	Mod	1.94401	Mod	0.186312	Mod	0.695426	Hi	1.72616	Mod	Mtfr1/2610016C23Rik/2410166I05Rik
	Module10365	NOT CLASSIFIED	0.903219	Mod	1.94401	Mod	0.0980512	Lo	0	Lo	0	Lo	Rpl23
	Module7394	NOT CLASSIFIED	0.744802	Mod	1.94301	Mod	0.0494104	Lo	0.489323	Lo	1.44391	Mod	Psmb1/Psmb3
	Module5351	NOT CLASSIFIED	3.15698	Mod	1.94277	Mod	0.723452	Mod	0	Lo	1.79248	Mod	Cx3cl1
	Module622	NOT CLASSIFIED	0.114614	Lo	1.94277	Mod	0.455492	Mod	0.654379	Hi	1.72792	Mod	Comp/Thbs1/Thbs2/Thbs3/Thbs4/LOC640441
	Module294	NOT CLASSIFIED	0.0828096	Lo	1.94273	Mod	0.263555	Mod	0.373818	Lo	2.15887	Mod	Itga1/Itga2/Itgae/Itgal/Itgam/Itgax/Itga10/Itga11/NA/Itgad
	Module467	NOT CLASSIFIED	0.118733	Lo	1.94255	Mod	0.211532	Mod	0.340976	Lo	1.83111	Mod	Ap4e1/Ap1g1/Ap1g2/Ap2a1/Ap2a2/Ap3d1
	Module4257	NOT CLASSIFIED	0.754687	Mod	1.94255	Mod	1.02728	Mod	0	Lo	1.76712	Mod	Glul
	Module2036	NOT CLASSIFIED	0.556222	Mod	1.94248	Mod	0.203578	Mod	0.442637	Lo	1.51581	Mod	Zfp592/Zfp532/Zfp687
	Module569	NOT CLASSIFIED	0.836158	Mod	1.94227	Mod	0.449931	Mod	0.635945	Hi	2.12028	Mod	Runx1t1/Cbfa2t2/Cbfa2t3
	Module1018	NOT CLASSIFIED	0.0790468	Lo	1.94111	Mod	0.672737	Mod	0.580701	Hi	2.50275	Hi	Lgals3/Lgals4/Lgals6/Lgals7/Lgals9/Lgals8/Lgals12/Grifin
	Module2352	NOT CLASSIFIED	1.33666	Mod	1.93983	Mod	0.211846	Lo	0	Lo	0	Lo	D10Wsu102e/NA
	Module52	NOT CLASSIFIED	0.240856	Mod	1.93888	Mod	0.0628287	Lo	0.666521	Hi	2.29052	Mod	Nlrp6/Rnh1/Nlrp1a/Nlrp4b/Nlrp3/Nlrp2/Nlrp9a/Nlrp4g/Nlrp5/Nlrp9b/Nlrp4a/Nlrp10/Nlrp9c/Nlrp12/Nlrp4e/B430211C08Rik/Nlrp1c/Nlrp1b/LOC637534/Nlrp14/NA/Nlrp4c/Nlrp4f
	Module291	NOT CLASSIFIED	0.0867954	Lo	1.9384	Mod	0.016465	Lo	0.324358	Lo	0.912441	Mod	Hyal3/Hyal1/Hyal2/Spam1/Hyal6/Hyal5/Hyal4
	Module9081	NOT CLASSIFIED	1.18327	Mod	1.93774	Mod	0.151788	Lo	0	Lo	0.918296	Mod	Suz12
	Module3481	NOT CLASSIFIED	0.285106	Mod	1.93762	Mod	0.610443	Mod	0.317945	Lo	2.28656	Mod	9030619P08Rik/Ly6a/Ly6c1/Ly6f/Ly6h/I830127L07Rik/Ly6i
	Module13539	HAFO	1.10258	Hi	1.93717	Mod	0.0785759	Lo	0.643127	Hi	0.426841	Lo	9030611O19Rik/1700012H17Rik/Grrp1/5430432M24Rik
	Module1137	NOT CLASSIFIED	0.166442	Lo	1.93674	Mod	0.292754	Mod	0.641201	Hi	1.46634	Mod	Naip1/Naip2/Naip5/Birc1f/Nlrc4
	Module2877	NOT CLASSIFIED	0.568129	Mod	1.93628	Mod	0	Lo	0	Lo	0	Lo	EG668455/Mrto4
	Module524	NOT CLASSIFIED	0.24391	Mod	1.93626	Mod	0.353727	Mod	0.452854	Lo	1.81541	Mod	Opn1sw/Opn3/Opn1mw/Rho
	Module3321	NOT CLASSIFIED	0.57176	Mod	1.93602	Mod	0.484297	Mod	0.200604	Lo	1.92399	Mod	Atf5/Atf4
	Module2654	NOT CLASSIFIED	0.31505	Mod	1.93552	Mod	0.602151	Mod	0.560396	Hi	1.88401	Mod	Slc15a1/Slc15a2
	Module397	NOT CLASSIFIED	0.262838	Mod	1.93487	Mod	0.293698	Mod	0.608032	Hi	2.39044	Mod	Plcz1/Plcb1/Plcb2/Plcb3/Plcb4/Plcd1/Plcd4/NA/Plcl2/Plch1/Plch2/Plcd3/Plce1
	Module860	NOT CLASSIFIED	0.551122	Mod	1.93441	Mod	0.846619	Mod	0.917955	Hi	2.51605	Hi	Gpc1/Gpc4/Gpc6/Gpc2
	Module793	NOT CLASSIFIED	0.614378	Mod	1.93399	Mod	0.800827	Mod	0.727176	Hi	2.11442	Mod	Lpin1/Lpin2/Lpin3
	Module799	NOT CLASSIFIED	0.0464876	Lo	1.93224	Mod	0.203496	Mod	0.668909	Hi	1.49894	Mod	Slc34a3/Slc34a1/Slc34a2
	Module7803	NOT CLASSIFIED	0.397669	Mod	1.93112	Mod	0.0752082	Lo	0.359893	Lo	0.918297	Mod	Hist2h2aa1/H2afx/Hist1h2aa/Hist2h2ac/Hist2h2ab
	Module623	NOT CLASSIFIED	0.985671	Mod	1.93081	Mod	0.0804147	Lo	0.512004	Hi	0.371233	Lo	Copa/Copb2
	Module10659	NOT CLASSIFIED	0.473364	Lo	1.92946	Mod	0.0911912	Lo	0	Lo	0	Lo	Cyc1
	Module2992	NOT CLASSIFIED	0.11757	Lo	1.92946	Mod	0.000699331	Lo	0.639256	Hi	0	Lo	Kremen2/Kremen1
	Module1324	NOT CLASSIFIED	0.174275	Lo	1.92862	Mod	0	Lo	0.527035	Hi	0	Lo	Rad23a/Rad23b
	Module1856	NOT CLASSIFIED	0.367934	Mod	1.92823	Mod	0.0110667	Lo	0.537076	Hi	0.899744	Lo	Abcf1/Abcf3/Abcf2
	Module3128	NOT CLASSIFIED	0.38837	Mod	1.92724	Mod	0.0661353	Lo	0.561602	Hi	1.14847	Mod	Lrrc49/Ppp1r7/4930418G15Rik/Cep97/Lrrc9
	Module9134	NOT CLASSIFIED	2.25959	Mod	1.9267	Mod	0.0834094	Lo	0	Lo	0	Lo	Bysl
	Module11687	NOT CLASSIFIED	3.62118	Mod	1.9267	Mod	0.0504006	Lo	0	Lo	0	Lo	Wfdc2
	Module502	NOT CLASSIFIED	0.358275	Mod	1.92609	Mod	0.298081	Mod	0.699119	Hi	1.2068	Mod	Atf1/Creb1/Crem
	Module2643	NOT CLASSIFIED	0.508736	Mod	1.92605	Mod	0.142272	Lo	0.369973	Lo	0.936667	Mod	Mtch2/Mtch1
	Module13208	NOT CLASSIFIED	0.270372	Mod	1.92538	Mod	1.08823	Mod	0.584466	Hi	1.79215	Mod	Plac8/Plac8l1/Cnfn
	Module1632	NOT CLASSIFIED	1.02679	Mod	1.92447	Mod	0.400549	Mod	0.452325	Lo	1.42437	Mod	Zeb1/Zeb2
	Module2831	NOT CLASSIFIED	0.209005	Mod	1.92371	Mod	0.175002	Mod	0.524591	Hi	1.87518	Mod	Agps/Ldhd/EG666009/D2hgdh
	Module1925	HAFO	1.36768	Hi	1.92348	Mod	0.0494231	Lo	0.732816	Hi	0	Lo	Ddx31/Ddx18/Ddx55/Ddx10
	Module9089	NOT CLASSIFIED	0.448611	Mod	1.92345	Mod	0	Lo	0.867423	Hi	0	Lo	Cpsf4l/Cpsf4
	Module895	NOT CLASSIFIED	0.194523	Lo	1.9232	Mod	0.0879586	Lo	0.243271	Lo	1.5717	Mod	H3f3a/H3f3b/EG238836/EG620119/EG620848/EG623365/LOC625328/LOC626150/EG627371/LOC633468/LOC667250/NA
	Module1120	HOFO	2.42279	Hi	1.92217	Mod	0.0207428	Lo	0.440961	Lo	0.889845	Lo	Mtf2/Phf1/AA619741/Phf19
	Module335	NOT CLASSIFIED	0.250223	Mod	1.92194	Mod	0.158119	Mod	0.597828	Hi	1.11975	Mod	Etfb/LOC634990/NA
	Module4028	NOT CLASSIFIED	1.63691	Mod	1.92187	Mod	0.942811	Mod	0	Lo	1.51201	Mod	Cdk2ap1/Cdk2ap2
	Module4732	NOT CLASSIFIED	0.586265	Mod	1.92105	Mod	0.023021	Lo	0.729211	Hi	0	Lo	Mdm2/Mdm4
	Module2926	NOT CLASSIFIED	0.378502	Mod	1.91955	Mod	0.929905	Mod	0.869362	Hi	1.88339	Mod	Mmd/Mmd2
	Module1854	NOT CLASSIFIED	0.451033	Mod	1.91875	Mod	0.242827	Mod	0.733194	Hi	1.15956	Mod	Slc37a4/Slc37a1/Slc37a2/Slc37a3
	Module617	NOT CLASSIFIED	0.518519	Mod	1.91848	Mod	0.337132	Mod	0.689581	Hi	1.36481	Mod	Cnih/Cnih2/Cnih3
	Module1428	NOT CLASSIFIED	0.0657899	Lo	1.91817	Mod	0.0841384	Lo	0.471382	Lo	1.59959	Mod	Sipa1/Sipa1l1/Sipa1l2/Sipa1l3/Garnl3
	Module571	NOT CLASSIFIED	0.291992	Mod	1.91691	Mod	0.0657261	Lo	0.438801	Lo	0.911939	Mod	Cbl/Cblb/Cblc
	Module3734	NOT CLASSIFIED	2.37521	Mod	1.91678	Mod	0.048516	Lo	0	Lo	0.371233	Lo	C1qbp
	Module2986	NOT CLASSIFIED	0.309134	Mod	1.91627	Mod	0.0891733	Lo	0.219585	Lo	0.996738	Mod	Amn1/Lrrc29/Fbxl4/Skp2/Fbxl13/Fbxl7/Fbxl15/Fbxl2/Fbxl20/Fbxl22
	Module84	NOT CLASSIFIED	0.114588	Lo	1.91624	Mod	0.182735	Lo	0.831073	Hi	1.8937	Mod	Csnk1g2/Csnk1d/Ttbk2/Csnk1g1/Csnk1e/NA/Csnk1g3/Csnk1a1
	Module339	NOT CLASSIFIED	0.0531649	Lo	1.91614	Mod	0.23562	Mod	0.674547	Hi	2.11342	Mod	Scn2a1/Scn4a/Cacna1a/Cacna1b/Cacna1c/Cacna1d/Cacna1e/Cacna1g/Cacna1s/Scn10a/Scn1a/Scn3a/Scn5a/Scn7a/Scn8a/Scn9a/Cacna1i/Scn11a/NA/Cacna1f/Cacna1h
	Module6325	NOT CLASSIFIED	1.2532	Mod	1.91545	Mod	0.00209325	Lo	0.316019	Lo	0	Lo	A530050D06Rik/Clpb
	Module12142	NOT CLASSIFIED	2.07453	Mod	1.91269	Mod	0.491555	Lo	0	Lo	0.721929	Lo	Anln
	Module6147	NOT CLASSIFIED	0.749348	Mod	1.91244	Mod	0.0490256	Lo	0.213671	Lo	0	Lo	Psmd3/Cops3
	Module807	NOT CLASSIFIED	0.0635009	Lo	1.91209	Mod	0.000132352	Lo	0	Lo	0	Lo	Ftl1/Ftl2/EG383891/LOC434624/LOC545679/LOC630762/mCG_17237
	Module943	NOT CLASSIFIED	0.351825	Mod	1.91121	Mod	0.45011	Mod	0.483239	Lo	2.26095	Mod	Dnajb3/EG227061/Dnajb6/Dnajb8/Dnajb2/Dnajb7/4930503B20Rik
	Module9469	NOT CLASSIFIED	1.47065	Mod	1.9107	Mod	0.0206986	Lo	0	Lo	0	Lo	1110004F10Rik
	Module4940	NOT CLASSIFIED	1.80917	Mod	1.91003	Mod	0	Lo	0	Lo	0	Lo	Orc2l
	Module1542	NOT CLASSIFIED	0.300747	Mod	1.90837	Mod	0.229268	Mod	0.793572	Hi	0.619384	Lo	Syt4/Syt11/Tc2n
	Module314	NOT CLASSIFIED	0.0397721	Lo	1.90819	Mod	0.183688	Mod	0.829765	Hi	1.71391	Mod	Glra3/Gabra5/Gabra1/Gabra2/Gabra3/Gabra4/Gabra6/Gabrb1/Gabrb2/Gabrb3/Gabrd/Gabre/Gabrg1/Gabrg2/Gabrg3/Gabrr1/Gabrr2/Glra1/Glra4/Glrb/Gabrp/Ahdc1/Glra2/NA/Gabrr3/Gabrq/LOC666749/Nol3
	Module532	NOT CLASSIFIED	0.541798	Mod	1.90759	Mod	0.0248029	Lo	0.898965	Hi	0	Lo	Bmp2/Bmp4
	Module9721	NOT CLASSIFIED	0.271245	Mod	1.90564	Mod	0.0791551	Lo	0.64593	Hi	1.04197	Mod	Cd200/Pvrl1/Pvrl3/Pvrl4
	Module1388	NOT CLASSIFIED	0.431178	Mod	1.90547	Mod	0.411638	Mod	0.528409	Hi	2.16125	Mod	Mras/Rras/Rras2
	Module10416	HOFO	2.2132	Hi	1.90453	Mod	0.599083	Mod	0.495143	Lo	1.51577	Mod	Tmem176b/Tmem176a
	Module3002	NOT CLASSIFIED	0.34139	Mod	1.90268	Mod	0.332286	Mod	0	Lo	1.94575	Mod	Hadh/Cryl1/Ehhadh/Hadha
	Module967	NOT CLASSIFIED	0.885559	Mod	1.90237	Mod	1.20068	Mod	0.71971	Hi	1.62595	Mod	Cntfr/Il11ra1/Il11ra2
	Module2133	NOT CLASSIFIED	0.263034	Mod	1.90222	Mod	0.20713	Mod	0.676397	Hi	1.78201	Mod	Itgbl1/Odz1/Odz2/Odz3/Odz4
	Module797	NOT CLASSIFIED	0.546078	Mod	1.90186	Mod	0.0415104	Lo	0.391107	Lo	1.34707	Mod	Fmr1/Fxr1/Fxr2
	Module519	NOT CLASSIFIED	0.189969	Mod	1.90142	Mod	0.028982	Lo	0.455051	Lo	0.413818	Lo	Bak1/Zbtb9/Ggnbp1
	Module6027	NOT CLASSIFIED	0.453591	Mod	1.89989	Mod	0.0742508	Lo	0.518135	Hi	1.38177	Mod	Btc/Ereg/Tgfa
	Module1777	NOT CLASSIFIED	0.0854922	Lo	1.89982	Mod	0.705582	Mod	0.40816	Lo	2.14142	Mod	Tnfsf12/Tnfsf13b/Tnfsf12-tnfsf13/Tnfsf13
	Module11793	NOT CLASSIFIED	3.12297	Mod	1.89982	Mod	0.106938	Lo	0	Lo	0	Lo	Cdca5
	Module11848	NOT CLASSIFIED	2.88634	Mod	1.89965	Mod	0	Lo	0	Lo	0	Lo	Mki67ip
	Module85	NOT CLASSIFIED	0.37102	Mod	1.89946	Mod	0.0551443	Lo	0.121985	Lo	1.94401	Mod	Nt5dc3/Nt5dc1/Nt5dc2/Nt5c2
	Module1378	NOT CLASSIFIED	0.1449	Lo	1.89941	Mod	0	Lo	0	Lo	0	Lo	Rps12/EG237433/EG432865/EG434843/EG626048/EG665463/EG665522/EG665579/EG665611
	Module4806	NOT CLASSIFIED	0.86818	Mod	1.8991	Mod	0.799806	Mod	0.712536	Hi	1.49869	Mod	Mt1/Mt2
	Module14266	NOT CLASSIFIED	0.507346	Mod	1.89892	Mod	0.0813716	Lo	0.517669	Hi	0.566509	Lo	Mdh1/Mdh1b
	Module41	NOT CLASSIFIED	0.146659	Lo	1.89873	Mod	0.21821	Mod	0.444347	Lo	1.77124	Mod	Dyrk4/Dyrk1a/Dyrk1b/Dyrk1c/Dyrk3/Dyrk2
	Module2126	NOT CLASSIFIED	0.189642	Lo	1.89769	Mod	0.119627	Lo	0.582185	Hi	0.994863	Mod	Slitrk6/Slitrk4/Slitrk2/Slitrk3/Slitrk5/Slitrk1
	Module1460	NOT CLASSIFIED	0.759373	Mod	1.89759	Mod	0.15229	Mod	0.94194	Hi	0	Lo	Sall3/Sall2/Sall1/Sall4
	Module2343	NOT CLASSIFIED	1.42816	Mod	1.89694	Mod	0.0792465	Lo	0.166906	Lo	0	Lo	Gfm1/Gfm2
	Module1865	NOT CLASSIFIED	0.443378	Mod	1.89598	Mod	0.114158	Lo	0.62428	Hi	1.45864	Mod	Dlgap5/Dlgap1/Dlgap4/Dlgap3/Dlgap2/NA
	Module1362	NOT CLASSIFIED	0.209152	Mod	1.89564	Mod	0.376039	Mod	0.466363	Lo	1.49289	Mod	Rit2/Rit1/Rerg
	Module1909	NOT CLASSIFIED	0.138399	Lo	1.89555	Mod	0.0348516	Lo	0.0824641	Lo	1.54483	Mod	Ormdl1/EG433874/LOC619973/Ormdl3/Ormdl2
	Module7789	NOT CLASSIFIED	1.44972	Mod	1.89546	Mod	0	Lo	0	Lo	0	Lo	Siva1
	Module402	NOT CLASSIFIED	0.199944	Mod	1.89461	Mod	0.429822	Mod	0.541948	Hi	0.997919	Mod	Plin/Adfp/M6prbp1/2310076L09Rik
	Module1975	NOT CLASSIFIED	0.876032	Mod	1.89396	Mod	0.462505	Mod	0.624501	Hi	1.89106	Mod	Tmeff1/Tmeff2
	Module7072	NOT CLASSIFIED	0.425075	Lo	1.89245	Mod	0.0487023	Lo	0	Lo	0	Lo	Psmd13
	Module5667	NOT CLASSIFIED	0.851521	Mod	1.89242	Mod	0.00764042	Lo	0.655828	Hi	0	Lo	Vstm2a/Vstm2l/Vstm2b
	Module829	NOT CLASSIFIED	0.107215	Lo	1.89231	Mod	0.728456	Mod	0.269167	Lo	1.96088	Mod	Gcnt1/Gcnt2/LOC635918/Gcnt7/Gcnt3
	Module1669	NOT CLASSIFIED	0.846897	Mod	1.89175	Mod	0.0214578	Lo	0.63281	Hi	0.811279	Lo	Rlbp1/Rlbp1l2/Ttpa/Rlbp1l1/5830472M02Rik
	Module1899	NOT CLASSIFIED	0.172523	Lo	1.89158	Mod	0.10024	Lo	0.319459	Lo	0.640945	Lo	Zfa/Zfx/Zfy1/Zfy2/Zfp711/Zfp639
	Module1436	NOT CLASSIFIED	0.219534	Mod	1.8915	Mod	0.298702	Mod	0.540376	Hi	1.99306	Mod	Slc23a1/Slc23a3/2010107G12Rik/Slc23a2
	Module9777	NOT CLASSIFIED	1.8721	Mod	1.89124	Mod	0	Lo	0	Lo	0	Lo	Wtap
	Module5279	NOT CLASSIFIED	0.410364	Mod	1.89124	Mod	0.00218734	Lo	0.129239	Lo	0	Lo	Rpo1-1/Polr2c
	Module1260	NOT CLASSIFIED	0.0994335	Lo	1.89106	Mod	0.0498689	Lo	0.473039	Lo	0.591674	Lo	Ppef2/Ppp5c/Ppef1
	Module11994	NOT CLASSIFIED	1.74601	Mod	1.8908	Mod	0.0452676	Lo	0	Lo	0	Lo	Rpa1
	Module1226	NOT CLASSIFIED	0.165654	Mod	1.88982	Mod	0.710967	Mod	0.565583	Hi	2.75598	Hi	Pip5k1c/Pip5k1b/Pip5k1a/Pip5kl1
	Module4266	NOT CLASSIFIED	0.347561	Mod	1.88925	Mod	0.0346453	Lo	0.423258	Lo	0	Lo	Gng2/Gng3/Gng4/Gng8
	Module1344	HAFO	1.08431	Hi	1.88913	Mod	0.0443113	Lo	0.630757	Hi	0.982859	Mod	NA/Cttnbp2/Mphosph8/Cttnbp2nl
	Module9369	NOT CLASSIFIED	2.71366	Mod	1.88877	Mod	0	Lo	0	Lo	0	Lo	Eif3d
	Module783	NOT CLASSIFIED	0.431354	Mod	1.88873	Mod	0.185271	Mod	0.785627	Hi	1.07932	Mod	Fgf11/Fgf12/Fgf13/Fgf14
	Module606	NOT CLASSIFIED	0.242269	Mod	1.88803	Mod	0.322099	Mod	0.925772	Hi	2.23005	Mod	Clca1/Clca4/Clca5/Clca3/EG622139/Clca2/Clca6/AI747448
	Module13331	NOT CLASSIFIED	0.46304	Mod	1.88757	Mod	0.108801	Lo	0.80783	Hi	0.811278	Lo	Macrod2/NA
	Module3600	NOT CLASSIFIED	1.02538	Mod	1.88725	Mod	0.154555	Lo	0	Lo	0.721929	Lo	Helb
	Module13742	NOT CLASSIFIED	0.338088	Mod	1.88713	Mod	0.615679	Mod	0	Lo	1.8924	Mod	Snx10/Snx11
	Module2910	NOT CLASSIFIED	0.472984	Mod	1.88591	Mod	0.591409	Mod	0.722012	Hi	1.63803	Mod	Gpr55/Gpr20/Lpar5/Gpr35/P2ry5/Lpar4
	Module201	NOT CLASSIFIED	0.0852251	Lo	1.88579	Mod	0.616236	Mod	0.73806	Hi	2.19564	Mod	Coro2a/Coro1a/Coro6/Coro2b/Coro1b/Coro1c/2010001K21Rik/Coro7
	Module1151	NOT CLASSIFIED	1.00631	Mod	1.88534	Mod	0.183099	Mod	0.487813	Lo	1.30951	Mod	Nid1/Nid2/LOC630776
	Module1404	NOT CLASSIFIED	0.398738	Mod	1.88477	Mod	0.0958287	Lo	0.532066	Hi	1.10536	Mod	Sec23a/Sec23b
	Module4949	NOT CLASSIFIED	3.44235	Mod	1.88444	Mod	0	Lo	0	Lo	0	Lo	Mybbp1a
	Module2588	NOT CLASSIFIED	0.287496	Lo	1.88401	Mod	0.239379	Lo	0.571249	Hi	0.985228	Mod	Sec61a1/Sec61a2
	Module301	NOT CLASSIFIED	0.250295	Mod	1.88373	Mod	0.0854239	Lo	0.790668	Hi	0.873981	Lo	Braf/Raf1/Araf
	Module2593	NOT CLASSIFIED	0.239058	Mod	1.88279	Mod	0.111794	Mod	0.582491	Hi	1.71727	Mod	Rcan2/Rcan3/Rcan1
	Module3949	NOT CLASSIFIED	0.165043	Lo	1.88251	Mod	0.0459346	Lo	0.574967	Hi	0	Lo	Cycs/Cyct
	Module1597	NOT CLASSIFIED	0.441807	Mod	1.8823	Mod	0.210169	Mod	0.400524	Lo	1.85999	Mod	Cdkl3/Cdkl4/Cdkl5/Cdkl2/Cdkl1
	Module12974	NOT CLASSIFIED	1.4525	Mod	1.88128	Mod	0	Lo	0	Lo	0	Lo	Lrwd1
	Module1271	NOT CLASSIFIED	0.141472	Lo	1.87755	Mod	0.826138	Mod	0.646906	Hi	1.78099	Mod	Prkar2a/Prkar2b
	Module5377	NOT CLASSIFIED	0.265372	Lo	1.87754	Mod	0.825933	Mod	0	Lo	1.41424	Mod	Scg5
	Module1784	NOT CLASSIFIED	0.363607	Mod	1.87754	Mod	0	Lo	0	Lo	0	Lo	Nr2c1/Nr2c2
	Module14753	NOT CLASSIFIED	0.787985	Mod	1.87739	Mod	0.987625	Mod	0	Lo	1.58395	Mod	Sf3b1
	Module550	NOT CLASSIFIED	0.372572	Mod	1.87739	Mod	0.367517	Mod	0	Lo	1.52193	Mod	Ddr1/Ddr2
	Module945	NOT CLASSIFIED	0.248107	Mod	1.87605	Mod	0.255673	Mod	0.561706	Hi	1.92763	Mod	Hsp90ab1/Hsp90aa1/Hsp90b1/Trap1
	Module5879	NOT CLASSIFIED	0.0768752	Lo	1.87604	Mod	0.0843194	Lo	0.662141	Hi	1.93835	Mod	Prrxl1/Alx3/Alx4/Arx/Nobox/Otp/Prop1/Rax/Shox2/Alx1/Isx
	Module1457	NOT CLASSIFIED	0.209444	Mod	1.87544	Mod	0.318601	Mod	0.756989	Hi	1.57986	Mod	Sox13/Sox5/Sox6
	Module3465	NOT CLASSIFIED	0.533456	Mod	1.8748	Mod	0.0692257	Lo	0.42425	Lo	0.721928	Lo	Nsun5/Nol1/Nsun2/Nsun7/Nsun6
	Module9607	NOT CLASSIFIED	0.48011	Lo	1.87395	Mod	0	Lo	0	Lo	0	Lo	Park7
	Module2682	NOT CLASSIFIED	1.56559	Mod	1.87189	Mod	0	Lo	0	Lo	0	Lo	LOC621832/Nutf2
	Module5181	NOT CLASSIFIED	1.31874	Mod	1.87171	Mod	0.212391	Lo	0.347932	Lo	1.53049	Mod	Rad51ap1/Nucks1
	Module3836	NOT CLASSIFIED	2.78036	Mod	1.87135	Mod	0.221359	Lo	0	Lo	0.918296	Mod	Cebpz
	Module604	NOT CLASSIFIED	0.671224	Mod	1.87089	Mod	0.574519	Mod	0.513157	Hi	1.44701	Mod	Inadl/Mpdz/EG435601
	Module253	NOT CLASSIFIED	0.198651	Lo	1.8701	Mod	0.209531	Mod	0.90997	Hi	2.14578	Mod	Calr4/Calr/Canx/Clgn/Calr3
	Module5432	NOT CLASSIFIED	0.724023	Mod	1.86997	Mod	0.317144	Mod	0.761893	Hi	1.2852	Mod	Sox11/Sox12/Sox19/Sox4
	Module12585	NOT CLASSIFIED	0.130555	Lo	1.8695	Mod	0.487608	Mod	0.69398	Hi	1.46826	Mod	Nmi/Ifi35
	Module1492	NOT CLASSIFIED	0.355198	Mod	1.86804	Mod	0.487581	Mod	0.753173	Hi	1.99815	Mod	Stag1/Stag2/Stag3
	Module116	NOT CLASSIFIED	0.396561	Mod	1.86801	Mod	0.143631	Mod	0.300436	Lo	1.71976	Mod	Dgkz/Dgkg/Dgkq/Dgka/Dgkb/Dgki/Dgke
	Module2626	NOT CLASSIFIED	0.0993997	Lo	1.86739	Mod	0.181591	Lo	0.639031	Hi	1.39627	Mod	Nhlrc1/Trim45/Trim56/Trim3/F430201B04Rik/Trim71/Trim32/Trim2
	Module2449	NOT CLASSIFIED	0.749207	Mod	1.86734	Mod	0	Lo	0.706109	Hi	0	Lo	Gm347/EG331392/Nolc1
	Module309	NOT CLASSIFIED	0.331024	Mod	1.86688	Mod	1.03802	Mod	0.662713	Hi	2.10081	Mod	Pygb/Pygl/Pygm
	Module10802	NOT CLASSIFIED	0.246547	Mod	1.86638	Mod	0.715321	Mod	0.261285	Lo	1.80287	Mod	Rbbp5/Tep1/Wdr23/Dtl
	Module2409	NOT CLASSIFIED	0.378349	Mod	1.8655	Mod	0.0320233	Lo	0.743359	Hi	0	Lo	9830001H06Rik/LOC384261/LOC632847/6330407J23Rik/1110012J17Rik/1700080G18Rik
	Module11614	NOT CLASSIFIED	1.93309	Mod	1.86544	Mod	0.83591	Mod	0	Lo	0	Lo	Spc24
	Module1094	NOT CLASSIFIED	0.359741	Mod	1.86544	Mod	0.0833742	Lo	0.295997	Lo	0	Lo	Mgrn1/Rnf157
	Module1289	NOT CLASSIFIED	0.118333	Mod	1.86544	Mod	0.0616425	Lo	0.502315	Hi	0	Lo	NA/Flna/Flnb/Flnc
	Module1595	NOT CLASSIFIED	0.609394	Mod	1.8653	Mod	0.905274	Mod	0.706259	Hi	1.09612	Mod	Slc39a14/Slc39a8
	Module738	NOT CLASSIFIED	0.114301	Lo	1.86497	Mod	0.26831	Mod	0.306703	Lo	2.25178	Mod	Evi5/Evi5l/Rabgap1/Rabgap1l/NA
	Module331	NOT CLASSIFIED	0.106807	Mod	1.86387	Mod	0.103319	Mod	0.665216	Hi	2.20814	Mod	Adam33/Adam11/Adam12/Adam15/Adam19/Adam2/Adam22/Adam3/Adam4/Adam5/Adam7/Adam8/Adam9/Adam28/Adam18/Adam26a/Adam24/U06147/EG214321/Adam23/Adam25/4930523C11Rik/Adam6/Adam29/Adam34/Adam1b/Adam1a/Adam32/Adam26b/Adam38/EG384813/EG384814/Adam39/Adam21/Adamdec1/Adam30
	Module2881	NOT CLASSIFIED	0.857758	Mod	1.8624	Mod	4.6433	Hi	0	Lo	2.13566	Mod	1100001H23Rik/1300012G16Rik
	Module9318	NOT CLASSIFIED	1.05708	Mod	1.86204	Mod	0	Lo	0.202644	Lo	0	Lo	Ftsj1/Ftsj3/Ftsj2
	Module1183	NOT CLASSIFIED	0.495188	Mod	1.86083	Mod	0.0494972	Lo	0	Lo	0	Lo	Slc25a15/Slc25a2
	Module2616	NOT CLASSIFIED	0.435643	Mod	1.86072	Mod	0.474581	Mod	0.365086	Lo	1.56869	Mod	Pdgfc/Pdgfd
	Module99	NOT CLASSIFIED	0.212494	Mod	1.85913	Mod	0.859533	Mod	0.68632	Hi	2.32839	Mod	Rtn1/Rtn2/Rtn4
	Module10646	NOT CLASSIFIED	2.12882	Mod	1.85885	Mod	0.0284836	Lo	0	Lo	0	Lo	2410022L05Rik
	Module1417	NOT CLASSIFIED	0.38468	Mod	1.85863	Mod	0.437811	Mod	0.723513	Hi	1.52467	Mod	Sorbs3/Sorbs1/Sorbs2
	Module12268	NOT CLASSIFIED	0.714736	Mod	1.85777	Mod	0.340311	Mod	0	Lo	0.970966	Mod	Rheb/Rhebl1
	Module2867	NOT CLASSIFIED	0.293264	Mod	1.85719	Mod	0.258268	Mod	0.596705	Hi	2.23632	Mod	Mtf1/Prdm13/Gtf3a/Zxdb/NA/Zxdc
	Module4236	NOT CLASSIFIED	2.16137	Mod	1.85647	Mod	0.439084	Lo	0	Lo	1.51006	Mod	Gdap10
	Module2105	NOT CLASSIFIED	0.348357	Mod	1.85641	Mod	0.949835	Mod	0.461094	Lo	2.35076	Mod	Bace1/Bace2
	Module370	NOT CLASSIFIED	0.294195	Mod	1.8564	Mod	0.385123	Mod	0.341815	Lo	2.05307	Mod	Npnt/Egfl6/Vwce
	Module1356	NOT CLASSIFIED	0.103694	Mod	1.85606	Mod	0.522634	Mod	0.68052	Hi	2.40994	Mod	Rel/Rela/Relb
	Module1360	NOT CLASSIFIED	0.197407	Mod	1.85587	Mod	0.0633341	Lo	0.540786	Hi	1.04609	Mod	Rgs9/Rgs7/Rgs6/Rgs11
	Module98	HAFO	1.3085	Hi	1.85473	Mod	0.300607	Mod	0.592951	Hi	0.989747	Mod	Gck/Hk1/Hk2/Hk3/Hkdc1
	Module1225	NOT CLASSIFIED	0.964598	Mod	1.85462	Mod	0.487051	Mod	0.40587	Lo	1.79307	Mod	Pim1/Pim2/Pim3
	Module3021	NOT CLASSIFIED	0.155054	Mod	1.85414	Mod	0.0748254	Lo	0.775653	Hi	0.650023	Lo	Cnnm1/Cnnm3/Cnnm2/Cnnm4
	Module4343	NOT CLASSIFIED	0.722313	Mod	1.85405	Mod	0.00390766	Lo	0	Lo	0	Lo	Htt
	Module2395	HAFO	2.19701	Hi	1.85379	Mod	0.141033	Mod	0.642723	Hi	0.99403	Mod	Tacc3/Tacc1/Tacc2
	Module11878	NOT CLASSIFIED	1.47243	Mod	1.85205	Mod	0.93477	Mod	0	Lo	1.58685	Mod	LOC433368/2810417H13Rik
	Module1719	NOT CLASSIFIED	0.344675	Mod	1.85191	Mod	0.114977	Lo	0.446778	Lo	1.63099	Mod	Morf4l1/EG225228/Morf4l2/A730098P11Rik/EG627352
	Module11906	NOT CLASSIFIED	0.479363	Mod	1.85085	Mod	0.0649269	Lo	0.388145	Lo	0.918295	Mod	Dcakd/Coasy
	Module2665	NOT CLASSIFIED	0.297997	Mod	1.84876	Mod	0.296297	Mod	0.676592	Hi	1.50562	Mod	Rab12/Rab18/Rab2a/Rab2b
	Module2568	NOT CLASSIFIED	0.27955	Mod	1.84848	Mod	3.80534	Hi	0.628703	Hi	2.2836	Mod	Rgs14/Rgs10/Rgs12
	Module1129	NOT CLASSIFIED	1.4092	Mod	1.84753	Mod	0.288118	Lo	0.593042	Hi	1.07211	Mod	Myef2/Hnrnpm
	Module10923	NOT CLASSIFIED	0.947407	Mod	1.84667	Mod	0.0165041	Lo	0.7459	Hi	0	Lo	Bub3/Rae1
	Module6105	NOT CLASSIFIED	0.119667	Lo	1.84644	Mod	1.71675	Mod	0.458874	Lo	1.68223	Mod	Tnfrsf1a/Tnfrsf25
	Module1694	NOT CLASSIFIED	0.905954	Mod	1.84634	Mod	0.0873205	Lo	0.771234	Hi	1.35723	Mod	Usp22/Usp27x/Usp14
	Module703	NOT CLASSIFIED	0.328157	Mod	1.84627	Mod	0.428789	Mod	0.54242	Hi	1.60687	Mod	Egfr/Erbb2/Erbb3/Erbb4
	Module1442	NOT CLASSIFIED	0.399009	Mod	1.84626	Mod	0.13868	Lo	0	Lo	1.36803	Mod	Smarcc1/Smarcc2
	Module1877	NOT CLASSIFIED	0.547776	Mod	1.84538	Mod	0.366274	Mod	0.366211	Lo	2.35105	Mod	Slc27a6/Slc27a1/Slc27a2/Slc27a5/Slc27a3/Slc27a4
	Module12564	NOT CLASSIFIED	0.697753	Mod	1.84532	Mod	0.156446	Lo	0.378122	Lo	1.44732	Mod	Pllp/Cmtm8
	Module5483	NOT CLASSIFIED	0.742935	Mod	1.84503	Mod	0.175773	Mod	0.571021	Hi	0.468996	Lo	Bzrap1/Rimbp2/Rimbp3
	Module9435	NOT CLASSIFIED	0.164221	Mod	1.84486	Mod	0.883136	Mod	0.600877	Hi	2.24138	Mod	Rassf3/Rassf5/Rassf1
	Module398	NOT CLASSIFIED	0.384339	Mod	1.84475	Mod	0.823169	Hi	0.585717	Hi	2.09797	Mod	NA/H2-Ab1/H2-Eb1/H2-Ob/H2-Eb2/LOC641240
	Module11706	NOT CLASSIFIED	0.680571	Mod	1.84468	Mod	0.00669973	Lo	0	Lo	0	Lo	EG619959/EG628080/Wdr43
	Module9203	NOT CLASSIFIED	2.14124	Mod	1.84468	Mod	0.24523	Lo	0	Lo	1.48935	Mod	Rpp30
	Module10338	NOT CLASSIFIED	0.15188	Lo	1.8442	Mod	3.91689	Hi	0.301604	Lo	2.39288	Mod	Mgst1/Ptges
	Module2354	NOT CLASSIFIED	0.254172	Mod	1.84386	Mod	0.713915	Mod	0.636349	Hi	2.65073	Hi	Hpgd/BC022224/Dhrs4/Bdh2/Dhrs2
	Module1100	NOT CLASSIFIED	1.35023	Mod	1.84351	Mod	0.803738	Mod	0.618091	Hi	2.30691	Mod	Met/Mst1r/Ryk
	Module718	NOT CLASSIFIED	0.130525	Lo	1.84293	Mod	0.136526	Lo	0.841433	Hi	2.45534	Mod	Epas1/Hif1a/Npas1/Sim1/Sim2/Npas4/Npas3/Hif3a/LOC641092
	Module1627	NOT CLASSIFIED	0.164743	Lo	1.84253	Mod	0.275704	Mod	0.752184	Hi	1.99081	Mod	Chga/Slc24a1/Slc24a4/Slc24a2/Slc24a3
	Module1885	NOT CLASSIFIED	0.780921	Mod	1.84134	Mod	0.00412282	Lo	0.441382	Lo	0	Lo	Xrcc1/2310033E01Rik
	Module375	NOT CLASSIFIED	0.541369	Mod	1.84133	Mod	0.210297	Lo	0	Lo	0.834649	Lo	Acp1/LOC631286
	Module771	NOT CLASSIFIED	0.255447	Mod	1.841	Mod	0.0583852	Lo	0.875738	Hi	1.03064	Mod	Ibtk/Nek8/Nek9/Sergef
	Module731	NOT CLASSIFIED	0.562422	Mod	1.83994	Mod	0.285336	Mod	0.456395	Lo	1.86324	Mod	Erg/Fli1/Gabpa/Fev
	Module621	NOT CLASSIFIED	0.849893	Mod	1.8396	Mod	0.90458	Mod	0.29238	Lo	2.00572	Mod	Coch/Vit
	Module13229	NOT CLASSIFIED	3.35259	Mod	1.83663	Mod	0	Lo	0	Lo	0	Lo	Rrp1b
	Module14331	NOT CLASSIFIED	0.944247	Mod	1.83647	Mod	0.323175	Mod	0.478135	Lo	1.3923	Mod	Plaur/Lypd3/Lypd5
	Module11191	NOT CLASSIFIED	1.29119	Mod	1.83573	Mod	0	Lo	0	Lo	0	Lo	Psmd5
	Module2551	NOT CLASSIFIED	0.13767	Mod	1.83393	Mod	0.487662	Mod	0	Lo	1.90268	Mod	EG435376/Atp6ap1/LOC636466
	Module6841	NOT CLASSIFIED	0.264825	Mod	1.83393	Mod	0.0170547	Lo	0.416524	Lo	0.927927	Mod	H2-Ke6/Hsd17b10/Cbr4
	Module6591	NOT CLASSIFIED	0.552157	Mod	1.83393	Mod	0.116787	Lo	0.484003	Lo	0.918296	Mod	Frrs1/6430704M03Rik
	Module1371	NOT CLASSIFIED	0.0294824	Lo	1.83393	Mod	0.00021919	Lo	0	Lo	0	Lo	Rpl29/EG234159/EG240110/EG382371/EG382974/EG383080/LOC383770/EG432721/LOC545683/LOC545718/EG621685/LOC622707/RP23-54E4.8/NA/LOC634411/LOC665032/EG666111/EG666642/EG667148/NA
	Module1058	NOT CLASSIFIED	0.0455548	Lo	1.83393	Mod	0.0983927	Lo	0.631057	Hi	1.32607	Mod	Atp13a1/Atp13a4/Atp13a3/Atp13a5/LOC676620/Atp13a2
	Module11841	NOT CLASSIFIED	0.346855	Mod	1.83392	Mod	0.12814	Lo	0.514997	Hi	1.1547	Mod	Rps27/Rps27l
	Module6980	NOT CLASSIFIED	0.353059	Mod	1.83362	Mod	0.137117	Mod	0.724889	Hi	1.42415	Mod	Car6/Car9/Car14/Car12
	Module2686	NOT CLASSIFIED	0.253973	Mod	1.8334	Mod	0.0433844	Lo	0.48732	Lo	0	Lo	LOC622491/LOC633406/Fcf1/D530033C11Rik
	Module4914	NOT CLASSIFIED	0.293607	Mod	1.83266	Mod	0.593121	Mod	0.367702	Lo	0.746806	Lo	Nxn/Nxnl1/Nxnl2
	Module592	NOT CLASSIFIED	0.22341	Mod	1.83239	Mod	0.0386423	Lo	0.548234	Hi	0.650044	Lo	Cdgap/Arhgap30/Snx26/Grit
	Module1223	NOT CLASSIFIED	0.0712357	Lo	1.83002	Mod	0.396556	Mod	0.230703	Lo	2.40648	Mod	Pi4kb/Pik3c2a/Pik3c2g/Pik3ca/Pik3cd/Pi4ka/Pik3c3/Pik3c2b/Pik3cg/Pik3cb
	Module3692	NOT CLASSIFIED	0.23901	Mod	1.82973	Mod	0.0182681	Lo	0.328781	Lo	0.622041	Lo	Bcl7b/Bcl7c/Bcl7a
	Module24	HAFO	0.866397	Hi	1.82856	Mod	0.0636682	Lo	0.684297	Hi	0.905623	Mod	NA/Trp53bp1/NA/A230054D04Rik/2310022M17Rik/Akap12
	Module514	NOT CLASSIFIED	0.145299	Lo	1.82815	Mod	0.160938	Lo	0.794707	Hi	2.37554	Mod	Auh/Dci/Ech1/Echdc2/Echdc1/Echs1
	Module1523	NOT CLASSIFIED	0.245167	Mod	1.82785	Mod	0.289162	Mod	0.677432	Hi	2.21461	Mod	Stxbp1/Stxbp2/Stxbp3a/Vps45/Nsfl1c/EG433885/3110003A22Rik/Scfd1
	Module209	NOT CLASSIFIED	0.0491849	Lo	1.8265	Mod	0.738921	Mod	0.627745	Hi	1.54227	Mod	Whsc1/Nsd1/Whsc1l1/Setd2/Zcwpw1
	Module2639	NOT CLASSIFIED	0.267574	Lo	1.82605	Mod	1.80249	Mod	0.739134	Hi	2.03053	Mod	Net1/Arhgef3
	Module521	HAFO	3.64062	Hi	1.82603	Mod	0.0124426	Lo	0.565503	Hi	0.696213	Lo	Bcat1/Bcat2
	Module3574	NOT CLASSIFIED	0.545821	Mod	1.82591	Mod	1.77784	Hi	0.546169	Hi	2.27117	Mod	Alox5ap/Ltc4s/Mgst2
	Module1066	HOFO	1.58542	Hi	1.82561	Mod	0.298955	Mod	0.301719	Lo	0.991267	Mod	Hook2/Hook3/Hook1
	Module13694	NOT CLASSIFIED	0.794619	Mod	1.82397	Mod	0.0638939	Lo	0.590985	Hi	1.41527	Mod	Lrrc23/Snrpa1/Lrguk
	Module12309	NOT CLASSIFIED	0.562109	Mod	1.82319	Mod	0	Lo	0	Lo	0	Lo	Tesc/1700008P20Rik
	Module1753	NOT CLASSIFIED	0.424145	Mod	1.82319	Mod	0.038264	Lo	0	Lo	0	Lo	Paip1/LOC676674
	Module12714	HOFO	5.25678	Hi	1.82307	Mod	0	Lo	0	Lo	0	Lo	Oip5
	Module1493	NOT CLASSIFIED	0.368182	Mod	1.82297	Mod	0.31885	Mod	0	Lo	1.5844	Mod	Hgs/Stam/Stam2
	Module635	NOT CLASSIFIED	0.137896	Lo	1.82239	Mod	0.171096	Lo	0.872598	Hi	2.22135	Mod	Cryga/Crygb/Crygc/Crygd/Cryge/Crygf/Crygs/Crygn
	Module778	NOT CLASSIFIED	1.2945	Mod	1.82239	Mod	0.116941	Mod	0.355922	Lo	0.566511	Lo	Fbp2/Fbp1/Fbp3
	Module2259	NOT CLASSIFIED	0.54724	Mod	1.82151	Mod	0	Lo	0	Lo	0	Lo	Psma5/EG666974/LOC676113
	Module4372	NOT CLASSIFIED	0.171791	Lo	1.82032	Mod	0.0760095	Lo	0.47181	Lo	0.890833	Lo	Hmox1/Hmox2
	Module4746	NOT CLASSIFIED	2.20444	Mod	1.82032	Mod	0.229083	Lo	0	Lo	0.56651	Lo	Mest
	Module13033	NOT CLASSIFIED	0.632953	Mod	1.82012	Mod	0.205615	Mod	0.305652	Lo	0.322757	Lo	Mns1/Ccdc19/4930578N16Rik
	Module2184	NOT CLASSIFIED	0.915782	Mod	1.81929	Mod	0.125372	Mod	0.391861	Lo	1.50997	Mod	Fdx1/Raver2/Fdx1l/Raver1
	Module1525	NOT CLASSIFIED	1.21137	Mod	1.81925	Mod	0.377789	Mod	0.293581	Lo	1.69975	Mod	Sucla2/Suclg2
	Module7739	NOT CLASSIFIED	0.337687	Mod	1.81806	Mod	0.00190878	Lo	0	Lo	0	Lo	Bag3/Bag4
	Module1008	NOT CLASSIFIED	0.393015	Mod	1.81762	Mod	0.705843	Mod	0.478662	Lo	2.90541	Hi	Ktn1/Selplg/Efcab5/4930407I10Rik/Ms4a14/Rrbp1
	Module1429	NOT CLASSIFIED	0.487542	Mod	1.81739	Mod	0.0843287	Lo	0.755854	Hi	1.35501	Mod	Six1/Six2/Six3/Six4/Six5/Six6/LOC675809
	Module462	NOT CLASSIFIED	0.0984806	Lo	1.81514	Mod	0.0152502	Lo	0.626778	Hi	0	Lo	B3galt6/LOC634148/B3galnt2
	Module1069	NOT CLASSIFIED	0.33386	Mod	1.81512	Mod	0.517144	Mod	0.503334	Hi	1.60409	Mod	Lalba/Lyz2/Lyz1/Lyzl1/9530003J23Rik
	Module296	NOT CLASSIFIED	0.144811	Lo	1.81353	Mod	0.245795	Mod	0.381812	Lo	2.05055	Mod	Cyb5r3/2810410C14Rik/Cyb5r4/Cyb5r2/Cyb5r1
	Module1472	NOT CLASSIFIED	0.111484	Lo	1.81147	Mod	0.14756	Lo	0.502297	Hi	1.79445	Mod	A030004J04Rik/Mtap6/Sprr1a/Sprr1b/Sprr3/Map6d1/Sprr4/Mdc1/NA
	Module2381	NOT CLASSIFIED	0.192617	Mod	1.81129	Mod	0.423621	Mod	0.455451	Lo	0.905454	Mod	Slc25a38/Slc25a40/Slc25a39
	Module2799	NOT CLASSIFIED	0.329796	Mod	1.81128	Mod	0	Lo	0	Lo	0	Lo	Rps23/EG667414
	Module4213	NOT CLASSIFIED	0.398878	Lo	1.81119	Mod	0.00120838	Lo	0	Lo	0	Lo	Gal
	Module415	NOT CLASSIFIED	0.265018	Mod	1.81015	Mod	0.00534196	Lo	0.794031	Hi	0	Lo	Acan/Bcan/Vcan/Ncan
	Module5076	NOT CLASSIFIED	0.904174	Mod	1.8092	Mod	0.303591	Mod	0	Lo	1.45743	Mod	Prodh/Prodh2
	Module1359	NOT CLASSIFIED	0.183385	Mod	1.80848	Mod	0.106483	Mod	0.613765	Hi	1.58171	Mod	Ralgds/Rgl1/Rgl2/Rgl3
	Module1211	NOT CLASSIFIED	0.774636	Mod	1.80774	Mod	0.164326	Lo	0.651238	Hi	1.98083	Mod	Bckdk/Pdk2/Pdk1/Pdk3/Pdk4
	Module1498	NOT CLASSIFIED	0.118669	Lo	1.80758	Mod	0.0388982	Lo	0.483854	Lo	1.16742	Mod	Sult2a1/C730007P19Rik/EG434121/Sult2b1/Sult5a1/EG629203/EG629219/EG638251/2810007J24Rik
	Module7096	NOT CLASSIFIED	0.283958	Lo	1.80671	Mod	0.0563626	Lo	0.469909	Lo	0	Lo	Adnp/Adnp2
	Module3012	NOT CLASSIFIED	0.468731	Mod	1.80671	Mod	0.20264	Mod	0.262767	Lo	1.80049	Mod	Cep350/Clip3/Clip4
	Module646	NOT CLASSIFIED	0.153254	Mod	1.80657	Mod	0.391363	Mod	0.696963	Hi	2.44755	Mod	Pcyt1a/Pcyt1b/Pcyt2
	Module5087	NOT CLASSIFIED	1.22955	Mod	1.80602	Mod	0.0041865	Lo	0	Lo	0	Lo	Psmb4
	Module1032	NOT CLASSIFIED	0.154918	Mod	1.80561	Mod	0.0630673	Lo	0	Lo	0	Lo	Loxl3/Loxl4/LOC675778/Loxl2
	Module235	NOT CLASSIFIED	0.158534	Mod	1.8056	Mod	0.395911	Mod	0.412439	Lo	1.87839	Mod	Fermt3/Fermt2/Fermt1
	Module7748	NOT CLASSIFIED	0.440412	Mod	1.80521	Mod	0.0444737	Lo	0.682889	Hi	0.439497	Lo	Cabp5/Cabp2/Cabp1/Cabp4
	Module1140	NOT CLASSIFIED	0.282179	Lo	1.80225	Mod	1.46887	Mod	0.831453	Hi	1.80943	Mod	Ncam1/Ncam2
	Module4854	NOT CLASSIFIED	0.0735276	Lo	1.80182	Mod	0.0958081	Lo	0.872931	Hi	1.83132	Mod	Atoh1/Neurog2/Neurog3/Bhlhb8/Neurog1
	Module1119	NOT CLASSIFIED	0.527521	Mod	1.8015	Mod	0.724531	Mod	0.598751	Hi	2.20239	Mod	Mtap7/Mtap7d1/Mtap7d3/2600009E05Rik/Mtap7d2
	Module3763	NOT CLASSIFIED	2.01471	Mod	1.80111	Mod	0.270392	Lo	0	Lo	1.36238	Mod	Cbfb
	Module425	NOT CLASSIFIED	0.14871	Mod	1.80109	Mod	0.741896	Mod	0.470361	Lo	2.26965	Mod	Abcd1/Abcd3/Abcd4/Abcd2
	Module11663	NOT CLASSIFIED	2.71182	Mod	1.80024	Mod	0.1111	Lo	0	Lo	0	Lo	Lsm3
	Module11318	NOT CLASSIFIED	2.80501	Mod	1.80024	Mod	0.0980512	Lo	0	Lo	0	Lo	Bxdc1
	Module9126	NOT CLASSIFIED	1.67912	Mod	1.79973	Mod	0	Lo	0	Lo	0	Lo	Eif3g
	Module2997	NOT CLASSIFIED	0.872537	Mod	1.79925	Mod	0.0781675	Lo	0	Lo	0.943422	Mod	Wdr57/Atg16l2/Atg16l1
	Module12073	NOT CLASSIFIED	0.979709	Mod	1.79902	Mod	0	Lo	0	Lo	0	Lo	Mrpl13
	Module1134	NOT CLASSIFIED	0.105493	Mod	1.79876	Mod	0.373303	Mod	0.403383	Lo	1.53494	Mod	Ppp1r12a/Ppp1r12c/Ppp1r12b/Nrarp/Dysfip1/NA/Acbd6
	Module158	NOT CLASSIFIED	0.0601757	Lo	1.79875	Mod	0.206202	Mod	0.569624	Hi	1.5471	Mod	Prickle1/EG210457/Tes/EG236749/Prickle2/EG245376/Lmcd1/Gm939/Prickle3
	Module3228	NOT CLASSIFIED	0.882977	Mod	1.7979	Mod	0.876919	Mod	0.601303	Hi	1.23638	Mod	Slain1/Slain2
	Module431	NOT CLASSIFIED	0.116664	Mod	1.79715	Mod	0.0890966	Lo	0.71183	Hi	0	Lo	Rims1/Rims2/Rims4/Rims3
	Module2998	NOT CLASSIFIED	0.317884	Mod	1.79652	Mod	0.257095	Mod	0.275234	Lo	0.863121	Lo	6330417G02Rik/Jakmip1/Jakmip2
	Module2041	NOT CLASSIFIED	0.202397	Mod	1.7963	Mod	0.0351947	Lo	0.661884	Hi	1.33399	Mod	Ppfia1/NA/Ppfia2/Ppfia4/9030409G11Rik/Ppfia3
	Module1294	NOT CLASSIFIED	0.261704	Mod	1.79601	Mod	0.353452	Mod	0.556309	Hi	1.563	Mod	Luc7l2/Prpf38a/Luc7l/3300001P08Rik
	Module10406	NOT CLASSIFIED	1.01137	Mod	1.79536	Mod	0.0508025	Lo	0	Lo	0.371233	Lo	Atp5d
	Module972	NOT CLASSIFIED	1.34464	Mod	1.79499	Mod	0.644215	Mod	0.166738	Lo	1.95555	Mod	Inhba/Inhbb
	Module2385	NOT CLASSIFIED	1.36247	Mod	1.79497	Mod	0	Lo	0	Lo	0	Lo	9630033F20Rik/LOC677429
	Module471	NOT CLASSIFIED	0.323983	Mod	1.79454	Mod	0.3428	Mod	0.732524	Hi	1.54231	Mod	Apbb1/Apbb2/Apbb3
	Module1328	NOT CLASSIFIED	0.103213	Lo	1.79421	Mod	0.037384	Lo	0.567021	Hi	0.97095	Mod	Jmjd2b/Jmjd2a/Jmjd2d/EG547035/Jmjd2c
	Module2070	NOT CLASSIFIED	0.680801	Mod	1.79401	Mod	0.00167336	Lo	0.419454	Lo	0	Lo	D930016D06Rik/Als2cl/Als2
	Module1799	NOT CLASSIFIED	0.170711	Mod	1.79371	Mod	0.0472087	Lo	0.670694	Hi	1.07243	Mod	Ube2l3/EG545578/Ube2l6
	Module384	NOT CLASSIFIED	0.298168	Mod	1.79337	Mod	0.0280558	Lo	0.645074	Hi	0.706596	Lo	Brdt/Brd2/Brd4/Brd3/Sf3a1
	Module7635	NOT CLASSIFIED	0.793029	Mod	1.79267	Mod	0	Lo	0	Lo	0	Lo	Mrpl17
	Module1054	NOT CLASSIFIED	0.251734	Lo	1.79249	Mod	0.011196	Lo	0.804064	Hi	0	Lo	Xpnpep2/Xpnpep1
	Module4521	NOT CLASSIFIED	0.933564	Mod	1.79249	Mod	0	Lo	0	Lo	0	Lo	Eif6
	Module1229	NOT CLASSIFIED	0.55319	Mod	1.79173	Mod	0.373016	Mod	0.550614	Hi	1.47688	Mod	Pitpnm1/Pitpnm2/Pitpnm3/Pitpnc1
	Module7782	NOT CLASSIFIED	2.25792	Mod	1.79085	Mod	0	Lo	0	Lo	0	Lo	Pttg1
	Module13210	NOT CLASSIFIED	0.902137	Mod	1.79015	Mod	3.11982	Mod	0	Lo	1.32922	Mod	Cdkn3
	Module2365	NOT CLASSIFIED	1.02235	Mod	1.79014	Mod	0.786644	Mod	0.58041	Hi	1.45193	Mod	Ptpla/Ptplb
	Module3358	NOT CLASSIFIED	0.842676	Mod	1.79014	Mod	0.140255	Lo	0	Lo	0	Lo	Atic
	Module7449	NOT CLASSIFIED	0.172885	Mod	1.78948	Mod	0.304154	Mod	0.660162	Hi	1.37404	Mod	Rangap1/Tcte1/Lrrc45/BC024868/Nlrc3/Nlrx1/Lrrc34
	Module934	NOT CLASSIFIED	0.118954	Lo	1.78903	Mod	0.135413	Lo	0.489924	Lo	1.73614	Mod	Hpca/Hpcal4/Rcvrn/Vsnl1/Ncald/Hpcal1/EG544848/EG668588
	Module11664	NOT CLASSIFIED	0.504154	Mod	1.78846	Mod	0.00209325	Lo	0	Lo	0	Lo	LOC638710/Sdhb
	Module11538	NOT CLASSIFIED	0.406278	Mod	1.78844	Mod	0.525092	Mod	0	Lo	1.90564	Mod	S100a11/EG277089/EG546623/EG665509/NA
	Module9412	NOT CLASSIFIED	1.11023	Mod	1.78808	Mod	0.180136	Lo	0	Lo	0.873981	Lo	Ttrap
	Module1192	NOT CLASSIFIED	0.105744	Lo	1.78705	Mod	0.281171	Mod	0.547724	Hi	1.94306	Mod	Pak1/Pak3/Pak6/Pak2/Pak7/Pak4
	Module4019	NOT CLASSIFIED	0.25318	Mod	1.78635	Mod	0.106083	Mod	0.680081	Hi	1.47789	Mod	Dlx2/Dlx3/Dlx5
	Module2350	NOT CLASSIFIED	0.240917	Lo	1.78561	Mod	0.0635487	Lo	0	Lo	0	Lo	Atp5o/EG432676
	Module1231	NOT CLASSIFIED	0.47581	Mod	1.78512	Mod	0.256275	Mod	0.327177	Lo	0	Lo	Pja1/Pja2/Rnf181
	Module1347	NOT CLASSIFIED	1.01729	Mod	1.78493	Mod	0.000626002	Lo	0.754843	Hi	0	Lo	Grhl1/Grhl3/Grhl2
	Module3787	HOFO	6.14242	Hi	1.78369	Mod	1.4828	Mod	0	Lo	1.88075	Mod	Cd34
	Module2010	NOT CLASSIFIED	0.267305	Mod	1.78359	Mod	1.2974	Hi	0.550118	Hi	2.10232	Mod	Gimap4/Gimap1/Gimap7/Gimap9/EG433653
	Module9616	NOT CLASSIFIED	3.16231	Mod	1.78337	Mod	0.00186312	Lo	0	Lo	0	Lo	Gcs1
	Module284	NOT CLASSIFIED	0.592458	Mod	1.78258	Mod	0.358523	Mod	0.480332	Lo	1.89106	Mod	Tbx10/Tbx1/NA/Mga
	Module1427	NOT CLASSIFIED	0.933036	Mod	1.7822	Mod	0.241652	Lo	0.431477	Lo	1.32218	Mod	Sin3a/Sin3b
	Module2360	NOT CLASSIFIED	0.184615	Lo	1.78181	Mod	0.0811585	Lo	0.576143	Hi	1.49078	Mod	A830007P12Rik/Tor1a/Tor2a/Tor1b/Tor3a
	Module8990	NOT CLASSIFIED	1.23292	Mod	1.78152	Mod	0.0989944	Lo	0	Lo	0	Lo	Polg2
	Module1441	NOT CLASSIFIED	0.210025	Mod	1.78144	Mod	0.156188	Mod	0	Lo	0.991076	Mod	Slit1/Slit2/Slit3/Lrrc17
	Module1831	NOT CLASSIFIED	0.408626	Mod	1.78143	Mod	0.142939	Lo	0.540291	Hi	0.650022	Lo	Mpped1/Mpped2
	Module2137	NOT CLASSIFIED	0.509314	Mod	1.78101	Mod	1.69442	Mod	0.683392	Hi	2.0549	Mod	Papss1/Papss2
	Module1470	NOT CLASSIFIED	0.172847	Mod	1.78056	Mod	0.264441	Mod	0.516199	Hi	1.85797	Mod	Spock1/Spock3/Spock2
	Module789	HOFO	3.29495	Hi	1.77982	Mod	0.384983	Mod	0.285884	Lo	1.82052	Mod	Fkbp10/Fkbp9
	Module4139	NOT CLASSIFIED	1.31344	Mod	1.77982	Mod	0.0817839	Lo	0	Lo	1.29523	Mod	Fasn/Oxsm
	Module12382	NOT CLASSIFIED	0.421216	Mod	1.77872	Mod	0.0190016	Lo	0.278462	Lo	0	Lo	Ttc9/Ttc9c/Ttc9b
	Module4180	NOT CLASSIFIED	0.524303	Mod	1.77825	Mod	0.174343	Lo	0.576511	Hi	0	Lo	Fkbp7/Fkbp14
	Module8940	NOT CLASSIFIED	0.373273	Mod	1.7782	Mod	0	Lo	0	Lo	0	Lo	EG434394/Rpl36/LOC622534/LOC637553
	Module1538	NOT CLASSIFIED	0.783702	Mod	1.77762	Mod	0.519	Mod	0.603343	Hi	0.999795	Mod	Dennd2a/Dennd2c/Dennd2d/St5
	Module3534	NOT CLASSIFIED	0.470689	Mod	1.77741	Mod	0.085529	Lo	0.785591	Hi	0	Lo	Rad51c/Rad51l1/Xrcc2/Xrcc3
	Module1366	NOT CLASSIFIED	0.809757	Mod	1.77644	Mod	0.0105232	Lo	0	Lo	0	Lo	Rpl10a/EG382723
	Module2900	NOT CLASSIFIED	0.53273	Mod	1.77631	Mod	0.0937205	Lo	0.460873	Lo	0.721928	Lo	Zcchc18/Zcchc12
	Module3609	NOT CLASSIFIED	0.571206	Mod	1.77586	Mod	0	Lo	0	Lo	0	Lo	Api5
	Module2793	NOT CLASSIFIED	0.122577	Lo	1.77577	Mod	0.0237892	Lo	0.771695	Hi	1.52285	Mod	Lce1g/Lce1m/Lce1a1/Lce1h/Lce1f/Lce1e/Lce1b/Lce1d/Lce1c/Lce1a2/Lce1l/Crct1/Lce1i
	Module747	NOT CLASSIFIED	0.264265	Mod	1.77545	Mod	0.113053	Mod	0.615755	Hi	1.52078	Mod	Kcnn2/Kcnn3/Kcnn4/Kcnn1
	Module388	NOT CLASSIFIED	0.183442	Lo	1.77438	Mod	3.16053	Hi	0.698439	Hi	2.11129	Mod	Hsd17b11/Hsd17b13
	Module12100	NOT CLASSIFIED	1.38659	Mod	1.77338	Mod	0.0939674	Lo	0	Lo	0	Lo	Mrpl28
	Module2234	NOT CLASSIFIED	0.748449	Mod	1.7731	Mod	0.150159	Lo	0.133076	Lo	0.749595	Lo	Pcmtd2/Pcmtd1
	Module12323	NOT CLASSIFIED	1.70802	Mod	1.77302	Mod	0.135485	Lo	0	Lo	0	Lo	1700007K13Rik
	Module1506	NOT CLASSIFIED	0.589904	Mod	1.77302	Mod	0.126406	Lo	0.51698	Hi	0.863121	Lo	Diras1/Diras2
	Module282	NOT CLASSIFIED	0.210452	Mod	1.77293	Mod	0.0681502	Lo	0.648008	Hi	1.32393	Mod	Slc5a10/Slc5a1/Slc5a9/Slc5a11/Slc5a2/EG333669/Slc5a3/Slc5a7/Slc5a4a/Slc5a4b
	Module2774	NOT CLASSIFIED	0.647517	Mod	1.77266	Mod	1.16978	Mod	0.316869	Lo	2.09062	Mod	Smoc2/Smoc1
	Module859	NOT CLASSIFIED	0.636522	Mod	1.77241	Mod	0.032542	Lo	0.287868	Lo	0.852405	Lo	Gnpat/Gpam/A530057A03Rik
	Module812	NOT CLASSIFIED	0.0394506	Lo	1.77149	Mod	0.149574	Mod	0.659383	Hi	1.52571	Mod	Ganab/Gaa/NA/AI464131/EG638904/2010204N08Rik/Ganc
	Module12207	NOT CLASSIFIED	1.79611	Mod	1.77085	Mod	0.00438381	Lo	0	Lo	0	Lo	1500001M20Rik
	Module1338	NOT CLASSIFIED	0.141716	Lo	1.76887	Mod	0.0610346	Lo	0.651821	Hi	0	Lo	Hpn/Tmprss11a/Tmprss11d/Tmprss11f/Tmprss11e/Tmprss11b/9930032O22Rik/Tmprss11c/Tmprss12
	Module3829	NOT CLASSIFIED	1.40492	Mod	1.76801	Mod	0.561822	Mod	0	Lo	1.48055	Mod	Cdo1
	Module780	NOT CLASSIFIED	0.114992	Mod	1.76779	Mod	0.0642545	Lo	0.453897	Lo	1.60064	Mod	Fcer1a/Fcgr2b/Fcgr3/Fcgr4
	Module1631	NOT CLASSIFIED	0.357217	Mod	1.76761	Mod	0.064105	Lo	0.42891	Lo	1.78998	Mod	Mll1/NA/Sh3bp2/Fnbp4/Setd8/Wbp7
	Module11274	NOT CLASSIFIED	1.46701	Mod	1.76729	Mod	0.0485482	Lo	0	Lo	0	Lo	Rnaseh2b
	Module1945	NOT CLASSIFIED	0.394209	Mod	1.76714	Mod	0.173646	Lo	0.23539	Lo	1.63416	Mod	Zfp341/Chmp4c/LOC674706/Chmp4b/Chmp5
	Module8724	NOT CLASSIFIED	0.312489	Mod	1.76696	Mod	0.466917	Mod	0.775166	Hi	1.40927	Mod	Ogt/Ift88/AK129128
	Module798	NOT CLASSIFIED	0.0470268	Lo	1.766	Mod	0.249408	Mod	0.523427	Hi	1.72569	Mod	Aff2/Aff3/Aff1/LOC638024/Aff4
	Module1194	NOT CLASSIFIED	0.21251	Mod	1.76571	Mod	0.499156	Mod	0.465128	Lo	2.08815	Mod	Pappa/Pappa2/Creg2/Creg1
	Module861	NOT CLASSIFIED	0.110935	Mod	1.76434	Mod	1.46866	Hi	0.222512	Lo	2.34339	Mod	Lpar1/Lpar2/Lpar3
	Module7727	NOT CLASSIFIED	1.07142	Mod	1.76311	Mod	0	Lo	0	Lo	0	Lo	D13Wsu177e/EG638580
	Module2219	NOT CLASSIFIED	0.494096	Mod	1.76274	Mod	0.568967	Mod	0.789296	Hi	1.82422	Mod	Ripk2/Ripk1/Ankk1/Ankrd22/Ripk3/Ripk4
	Module2004	NOT CLASSIFIED	0.247317	Mod	1.76208	Mod	1.18146	Hi	0.347607	Lo	2.17587	Mod	Ssh1/Ssh2/Ssh3/Dusp19/Dusp12
	Module379	NOT CLASSIFIED	0.312344	Mod	1.76141	Mod	1.54263	Hi	0.306234	Lo	1.96044	Mod	Crip3/Crip1/Crip2
	Module2655	NOT CLASSIFIED	1.07049	Mod	1.76006	Mod	0.113067	Lo	0.496479	Lo	1.11973	Mod	Crtap/1110036O03Rik
	Module2091	NOT CLASSIFIED	0.0550559	Lo	1.75985	Mod	0.0002791	Lo	0	Lo	0	Lo	EG237361/LOC241621/Rpl27a/EG432798/LOC433476/LOC545487/EG546052/EG622978/LOC635470/LOC640316/EG665189/EG666648/EG668761/LOC668899/LOC675837
	Module69	NOT CLASSIFIED	0.148247	Mod	1.75929	Mod	0.534586	Mod	0.852362	Hi	1.89967	Mod	Clk3/Clk1/Clk2/Clk4
	Module2150	HAFO	1.11304	Hi	1.75864	Mod	0.00288322	Lo	0.643783	Hi	0	Lo	Spry3/Spry1/Spry2/Spry4
	Module1267	NOT CLASSIFIED	0.238969	Mod	1.75798	Mod	0.175024	Mod	0.754308	Hi	0.992774	Mod	Ppp2r3a/3222402P14Rik/Ppp2r3c
	Module14156	NOT CLASSIFIED	0.0698828	Lo	1.75746	Mod	0.211249	Mod	0.257861	Lo	1.66607	Mod	Stard6/Star/Stard3/Stard3nl
	Module1400	NOT CLASSIFIED	0.41099	Mod	1.75695	Mod	0.383932	Mod	0.468659	Lo	1.44846	Mod	Scd1/Scd2/Scd3/Scd4/LOC677051
	Module673	NOT CLASSIFIED	0.142953	Mod	1.75501	Mod	0.160089	Mod	0.619749	Hi	1.4942	Mod	Dync1i1/Dync1i2/Dnaic1
	Module6190	NOT CLASSIFIED	0.669411	Mod	1.75402	Mod	1.49291	Mod	0.326934	Lo	2.48438	Mod	Vamp7/Vamp8
	Module6540	NOT CLASSIFIED	1.81115	Mod	1.75356	Mod	0.413824	Lo	0	Lo	0.909034	Mod	Spg20
	Module1011	NOT CLASSIFIED	0.455391	Mod	1.75321	Mod	0.478231	Mod	0.690567	Hi	1.55698	Mod	Lasp1/Nebl
	Module8713	NOT CLASSIFIED	0.721041	Mod	1.75304	Mod	0.101507	Mod	0	Lo	0.830631	Lo	Banf1/EG385407/Banf2
	Module1903	NOT CLASSIFIED	0.321407	Mod	1.75153	Mod	0.195871	Mod	0.772126	Hi	1.68585	Mod	Bat2d/5830434P21Rik/Bat2/NA
	Module14562	NOT CLASSIFIED	0.204921	Lo	1.75138	Mod	0	Lo	0	Lo	0	Lo	Ankrd54/Psmd10
	Module3745	NOT CLASSIFIED	0.286546	Lo	1.75137	Mod	0.0041865	Lo	0	Lo	0	Lo	Caml
	Module1172	NOT CLASSIFIED	0.0989599	Lo	1.75137	Mod	0.017806	Lo	0.386775	Lo	0.909415	Mod	Ntrk1/Ntrk2/Ntrk3/Ptk7
	Module11164	NOT CLASSIFIED	1.25733	Mod	1.75137	Mod	0.810094	Mod	0	Lo	1.65429	Mod	Sdha
	Module76	NOT CLASSIFIED	0.119304	Mod	1.75137	Mod	0.521025	Mod	0	Lo	1.33683	Mod	Atg4a-ps/Atg4b/Atg4a
	Module3934	NOT CLASSIFIED	0.887716	Mod	1.75137	Mod	0.048516	Lo	0	Lo	0.371233	Lo	Csnk2b
	Module25	NOT CLASSIFIED	0.0597296	Lo	1.75128	Mod	0.72996	Mod	0.648484	Hi	1.48	Mod	Lrrc8c/Rsu1/Phyhd1/Lrrc8d/Lrrc8a/Lrrc8b/Lrrc8e
	Module991	NOT CLASSIFIED	0.117849	Lo	1.75115	Mod	0.0429809	Lo	0.675848	Hi	1.62825	Mod	Kcnj10/Kcnj11/Kcnj12/Kcnj15/Kcnj16/Kcnj2/Kcnj3/Kcnj4/Kcnj5/Kcnj6/Kcnj8/Kcnj9/Kcnj14/Kcnj1/LOC677282
	Module1247	NOT CLASSIFIED	0.197804	Lo	1.75114	Mod	0.0109887	Lo	0.332539	Lo	0.391245	Lo	Plunc/Psp/U46068/2310021H06Rik/1700058C13Rik
	Module4735	NOT CLASSIFIED	0.107142	Lo	1.75093	Mod	0.792184	Mod	0.303362	Lo	2.0144	Mod	Slc3a2/Slc3a1
	Module10731	NOT CLASSIFIED	0.446132	Mod	1.75016	Mod	0.614444	Mod	0.484738	Lo	1.74512	Mod	Aga/Asrgl1/Tasp1
	Module7602	NOT CLASSIFIED	2.21551	Mod	1.74975	Mod	0	Lo	0	Lo	0	Lo	Nufip1
	Module4754	NOT CLASSIFIED	0.150618	Mod	1.74975	Mod	0.0187525	Lo	0.513684	Hi	0	Lo	Ddt/Mif/EG619750/EG629643
	Module6839	NOT CLASSIFIED	0.236465	Lo	1.74906	Mod	0.188726	Lo	0.338579	Lo	0.413817	Lo	Neil3/Neil2
	Module1734	NOT CLASSIFIED	0.885702	Mod	1.74771	Mod	0.0450932	Lo	0.322656	Lo	0.977418	Mod	Mboat5/Mboat1/Mboat2/Mboat7
	Module14103	NOT CLASSIFIED	0.741204	Mod	1.74753	Mod	0.405105	Mod	0.523152	Hi	1.59169	Mod	Ada/Adal
	Module10595	NOT CLASSIFIED	0.304586	Lo	1.74645	Mod	0.029826	Lo	0	Lo	0	Lo	Blzf1
	Module4242	NOT CLASSIFIED	0.992129	Mod	1.7435	Mod	0.22014	Lo	0	Lo	0.764205	Lo	Gpd2
	Module995	NOT CLASSIFIED	0.537387	Mod	1.74328	Mod	0.0144101	Lo	0.326191	Lo	0	Lo	Khsrp/Fubp3/Fubp1
	Module2634	NOT CLASSIFIED	0.303746	Mod	1.7431	Mod	0	Lo	0	Lo	0	Lo	Scamp4/Scamp5
	Module11245	NOT CLASSIFIED	0.943138	Mod	1.74309	Mod	0.599935	Mod	0	Lo	1.72616	Mod	Ltb4dh/Zadh1
	Module6361	NOT CLASSIFIED	0.166188	Mod	1.74304	Mod	0.944887	Mod	0.542518	Hi	1.72961	Mod	Cyb561/Cybasc3/Cybrd1
	Module2523	NOT CLASSIFIED	0.349791	Mod	1.74259	Mod	0.0415122	Lo	0.436666	Lo	0.936667	Mod	Hnrnph3/Hnrnph2/Hnrnph1/Hnrnpf
	Module13050	NOT CLASSIFIED	0.263249	Mod	1.74246	Mod	0.0570848	Lo	0.654728	Hi	0	Lo	Dus3l/Dus2l/Dus1l/Dus4l
	Module1377	NOT CLASSIFIED	0.381182	Mod	1.74242	Mod	0	Lo	0.701065	Hi	0	Lo	Rpo1-4/Polr2a/Polr3a
	Module7116	NOT CLASSIFIED	0.0968465	Lo	1.74106	Mod	0.327547	Mod	0.429687	Lo	0.92701	Mod	Synj2bp/1810020G14Rik
	Module3194	NOT CLASSIFIED	0.646724	Mod	1.7403	Mod	0.00296708	Lo	0.623881	Hi	0	Lo	Rprml/Rprm
	Module299	NOT CLASSIFIED	0.106719	Lo	1.74022	Mod	0.0424187	Lo	0.496521	Lo	0.649449	Lo	C7/C8b/C6/C9/Prf1/C8a
	Module1978	NOT CLASSIFIED	0.27056	Mod	1.73915	Mod	0.321644	Mod	0.397842	Lo	1.89777	Mod	4922503N01Rik/4930560E09Rik/1810054D07Rik/2810439F02Rik
	Module4805	NOT CLASSIFIED	1.58931	Mod	1.73822	Mod	0	Lo	0	Lo	0	Lo	Polr2k
	Module133	NOT CLASSIFIED	0.0357616	Lo	1.73815	Mod	0.0135228	Lo	0	Lo	0.943459	Mod	Slc9a3/Slc9a4/NA/NA/Slc9a1/Slc9a2/Slc9a5
	Module403	NOT CLASSIFIED	0.192244	Mod	1.73808	Mod	0.140251	Mod	0.285623	Lo	2.23025	Mod	Adh1/Adh7/Adh5/Adh4/LOC635419/Adh6a/Adh6-ps1
	Module14474	NOT CLASSIFIED	0.283256	Mod	1.73806	Mod	0.662883	Mod	0.606394	Hi	1.68447	Mod	Ypel1/Ypel4/Ypel3/Ypel2
	Module2566	NOT CLASSIFIED	0.579636	Mod	1.7379	Mod	0.141303	Mod	0.815949	Hi	1.57219	Mod	Uchl1/Uchl3/Uchl4
	Module9603	NOT CLASSIFIED	0.758457	Mod	1.73706	Mod	0	Lo	0	Lo	0	Lo	Mrps31
	Module13252	NOT CLASSIFIED	0.496855	Mod	1.73699	Mod	0.115334	Lo	0.382379	Lo	0	Lo	Pcbd1/Pcbd2
	Module1380	NOT CLASSIFIED	0.115459	Mod	1.73395	Mod	0.00806634	Lo	0.24698	Lo	0	Lo	Rps15/Rps15a/EG633683
	Module2460	NOT CLASSIFIED	0.515842	Mod	1.73371	Mod	0.437834	Mod	0.681381	Hi	1.7264	Mod	Caps2/EG639527/Samsn1/Sash1/Sash3/Capsl
	Module9711	NOT CLASSIFIED	1.00062	Mod	1.7329	Mod	2.18063	Mod	0	Lo	1.40411	Mod	Pmaip1
	Module3051	NOT CLASSIFIED	0.65452	Mod	1.7329	Mod	0.626638	Mod	0	Lo	0.813963	Lo	Spon2/Spon1
	Module1027	NOT CLASSIFIED	0.0254325	Lo	1.7329	Mod	0	Lo	0	Lo	0	Lo	Rps2/EG243642/EG384942/EG544872/EG546164/LOC546298/EG546797/EG620248/EG625055/LOC635310/LOC637606/LOC639606/EG666668/EG667279/EG667846/EG667847/NA/LOC676958
	Module9558	NOT CLASSIFIED	3.18905	Mod	1.7329	Mod	0	Lo	0	Lo	0	Lo	Psrc1
	Module26	NOT CLASSIFIED	0.259704	Mod	1.73277	Mod	0.854553	Hi	0.757862	Hi	2.3273	Mod	Mpa2l/Gbp1/Gbp2/Gbp4/Gbp5/Gbp6/BC057170/Gbp3/EG621605/LOC626578/EG634650/4930431F12Rik/5830443L24Rik
	Module497	NOT CLASSIFIED	0.0571483	Lo	1.73275	Mod	0.316442	Mod	0.69458	Hi	1.98172	Mod	Arsa/Sts/Sgsh/Galns/Arsg
	Module975	NOT CLASSIFIED	0.258103	Mod	1.73224	Mod	0.0203339	Lo	0.259868	Lo	0.941541	Mod	Irs1/Irs3/Irs4/Irs2
	Module1255	NOT CLASSIFIED	0.302051	Mod	1.73181	Mod	0.0585469	Lo	0.554053	Hi	0.959687	Mod	Pou1f1/Pit1-rs1/Pou3f-rs1/Pou3f1/Pou3f2/Pou3f3/Pou3f4
	Module2911	NOT CLASSIFIED	0.506589	Mod	1.73162	Mod	0.0791434	Lo	0	Lo	0.899761	Lo	Yipf5/Yipf7
	Module2099	NOT CLASSIFIED	0.551268	Mod	1.73096	Mod	0.216575	Mod	0.749893	Hi	0	Lo	Ttll6/Ttll13/NA/Ttll7/Ttll11
	Module12599	NOT CLASSIFIED	1.2507	Mod	1.72978	Mod	0	Lo	0	Lo	0	Lo	Med23
	Module4855	NOT CLASSIFIED	0.437618	Lo	1.72959	Mod	0.00307795	Lo	0	Lo	0	Lo	Nf1
	Module4723	NOT CLASSIFIED	0.465941	Lo	1.72958	Mod	2.15727	Mod	0	Lo	0.976021	Mod	Mbp
	Module10514	NOT CLASSIFIED	0.064547	Lo	1.72958	Mod	0.0120719	Lo	0	Lo	0	Lo	EG432981/EG545790/Arl6ip3/Sec61b
	Module13	NOT CLASSIFIED	0.0889314	Lo	1.72957	Mod	0.997793	Mod	0.295388	Lo	1.85503	Mod	Stx12/Stx16/Stx7
	Module1696	NOT CLASSIFIED	0.883476	Mod	1.72957	Mod	0.669895	Mod	0.530584	Hi	1.92219	Mod	Dbp/Tef/Hlf
	Module1015	NOT CLASSIFIED	0.409865	Mod	1.72957	Mod	0.117604	Lo	0.344968	Lo	1.37638	Mod	Ldb1/Ldb2
	Module814	NOT CLASSIFIED	0.133475	Mod	1.72755	Mod	0.61814	Mod	0.422057	Lo	2.34131	Mod	H6pd/G6pd2/G6pdx/Pgls
	Module4536	NOT CLASSIFIED	2.52979	Mod	1.7274	Mod	0.213623	Lo	0	Lo	0.998846	Mod	Mdfic
	Module1800	NOT CLASSIFIED	0.142483	Lo	1.72675	Mod	0	Lo	0	Lo	0	Lo	Ube2i/EG546265
	Module2570	NOT CLASSIFIED	0.395699	Mod	1.72663	Mod	0.499783	Mod	0.492118	Lo	2.01735	Mod	Ddah2/Ddah1
	Module1030	NOT CLASSIFIED	0.362745	Mod	1.7235	Mod	1.9809	Mod	0.410536	Lo	2.24918	Mod	Psmb8/Psmb5
	Module1068	NOT CLASSIFIED	0.336245	Mod	1.72275	Mod	0.428572	Mod	0.505139	Hi	2.46519	Mod	Lyst/Nsmaf/Wdr81/Nbeal2/NA/Nbea/Nbeal1/NA/Wdfy3/Lrba
	Module928	NOT CLASSIFIED	0.236311	Mod	1.72246	Mod	0.0552207	Lo	0.473004	Lo	1.16782	Mod	Hoxa3/Hoxb3/Hoxd3/Pdx1
	Module2560	NOT CLASSIFIED	0.356735	Mod	1.72194	Mod	0.560234	Mod	0.204695	Lo	0.993548	Mod	Hs6st1/Hs6st2/Hs6st3
	Module4715	NOT CLASSIFIED	0.407566	Mod	1.72157	Mod	0.24079	Lo	0.569785	Hi	0.870083	Lo	Fxyd4/Fxyd3
	Module3172	NOT CLASSIFIED	0.410215	Mod	1.7214	Mod	0.983858	Mod	0.702692	Hi	1.98141	Mod	Sncb/Snca/Sncg
	Module588	NOT CLASSIFIED	0.102885	Mod	1.72101	Mod	0.859365	Mod	0.43968	Lo	1.73232	Mod	Entpd1/Entpd2/Entpd3/Entpd8
	Module1425	NOT CLASSIFIED	0.34908	Mod	1.72065	Mod	1.38885	Mod	0.797681	Hi	2.09438	Mod	St8sia2/St8sia3/St8sia4
	Module602	NOT CLASSIFIED	0.0987563	Lo	1.71976	Mod	0.00878883	Lo	0.351658	Lo	0	Lo	Chrm1/Chrm3/Chrm4/Hrh1/Chrm5/Chrm2
	Module6196	NOT CLASSIFIED	1.06145	Mod	1.71874	Mod	0.114497	Lo	0	Lo	0.881311	Lo	Vbp1
	Module12001	NOT CLASSIFIED	1.08125	Mod	1.71853	Mod	0.886015	Mod	0	Lo	0	Lo	Ncapd2
	Module2255	NOT CLASSIFIED	0.5861	Mod	1.71853	Mod	0.411862	Mod	0	Lo	0.918296	Mod	Cdk8/Cdc2l6
	Module1191	NOT CLASSIFIED	0.174156	Mod	1.71851	Mod	0.0564767	Lo	0.507864	Hi	1.57344	Mod	Pah/Tph2/Th/Tph1
	Module1028	NOT CLASSIFIED	0.752894	Mod	1.7172	Mod	0.811247	Mod	0.404231	Lo	2.26519	Mod	Lmna/Lmnb1/Lmnb2
	Module7634	NOT CLASSIFIED	2.4312	Mod	1.71651	Mod	0	Lo	0	Lo	0	Lo	Mrpl15
	Module644	NOT CLASSIFIED	0.778029	Mod	1.71523	Mod	0.0627298	Lo	0	Lo	0.828055	Lo	Ctcf/Ctcfl
	Module9797	NOT CLASSIFIED	0.221006	Mod	1.71523	Mod	0.0142106	Lo	0	Lo	0.696213	Lo	EG620071/NA/Tceb1
	Module1496	NOT CLASSIFIED	0.382903	Mod	1.71508	Mod	0.538422	Mod	0.769538	Hi	2.41668	Mod	Stat1/Stat2/Stat3/Stat4/Stat5a/Stat5b/Stat6
	Module1618	NOT CLASSIFIED	0.188938	Lo	1.71507	Mod	0.119385	Lo	0.689861	Hi	1.30198	Mod	Tbx2/Tbx3/Tbx4/Tbx5/Tbx6/NA
	Module563	NOT CLASSIFIED	0.624047	Mod	1.71497	Mod	1.59713	Hi	0.504644	Hi	2.06121	Mod	Casp1/Casp4/Casp12
	Module2264	NOT CLASSIFIED	0.0846141	Lo	1.7133	Mod	0.204062	Mod	0.445509	Lo	0.778165	Lo	Homer1/Homer2/Homer3
	Module225	NOT CLASSIFIED	0.132886	Mod	1.71104	Mod	0.582148	Mod	0.366448	Lo	1.47516	Mod	Slc14a1/Slc14a2/LOC633269
	Module5581	NOT CLASSIFIED	0.578403	Mod	1.70979	Mod	0.0226338	Lo	0.282889	Lo	0	Lo	Gps1/Psmd6
	Module772	NOT CLASSIFIED	0.337256	Mod	1.70974	Mod	0.0156997	Lo	0.0963647	Lo	0.439498	Lo	Fscn1/Fscn2/Fscn3
	Module4082	HOFO	5.04748	Hi	1.70971	Mod	0.275805	Lo	0	Lo	1.36237	Mod	Eng
	Module983	NOT CLASSIFIED	0.576713	Mod	1.70866	Mod	0.351867	Mod	0.580683	Hi	1.51097	Mod	Itsn1/Itsn2/E130306D19Rik/Sh3d19/Nostrin
	Module608	NOT CLASSIFIED	0.0708217	Lo	1.70831	Mod	2.0512	Hi	0.608001	Hi	2.38209	Mod	Clcn3/Clcn4-2/Clcn5
	Module1060	NOT CLASSIFIED	0.412948	Mod	1.70786	Mod	0.523513	Mod	0.607964	Hi	2.49395	Mod	Pfkfb3/Pfkfb1/Pfkfb2/Pfkfb4
	Module3628	NOT CLASSIFIED	1.46999	Mod	1.7077	Mod	0.100224	Lo	0.621985	Hi	0.906263	Mod	Areg/Hbegf
	Module418	NOT CLASSIFIED	0.0586815	Lo	1.70745	Mod	0.32323	Mod	0.299037	Lo	1.74219	Mod	Agtr1a/Agtr1b/Agtr2/Aplnr/Gpr15
	Module681	NOT CLASSIFIED	1.50065	Mod	1.70649	Mod	0	Lo	0	Lo	0	Lo	Drg1/Drg2
	Module13000	NOT CLASSIFIED	1.82095	Mod	1.70649	Mod	0	Lo	0	Lo	0	Lo	Nup93
	Module552	NOT CLASSIFIED	0.187567	Lo	1.70616	Mod	0.3483	Mod	0.743676	Hi	1.26475	Mod	Calcr/Calcrl
	Module7019	NOT CLASSIFIED	0.396861	Mod	1.70602	Mod	0.00209325	Lo	0	Lo	0	Lo	Setdb2/Setdb1
	Module1372	NOT CLASSIFIED	0.247205	Mod	1.70602	Mod	0	Lo	0	Lo	0	Lo	Rpl5/LOC632900/EG665407/LOC668936
	Module2946	NOT CLASSIFIED	0.306687	Mod	1.70559	Mod	0.051749	Lo	0.698547	Hi	0	Lo	Yif1a/Yif1b
	Module1330	NOT CLASSIFIED	0.521987	Mod	1.70559	Mod	0.697438	Mod	0.674891	Hi	1.97822	Mod	Rasgrp2/Rasgrp1/Rasgrp4/Rasgrp3
	Module3560	HOFO	2.36545	Hi	1.70544	Mod	0	Lo	0.464307	Lo	0	Lo	Nr0b1/Nr0b2
	Module12991	HOFO	4.53436	Hi	1.70411	Mod	0.0406157	Lo	0	Lo	0	Lo	Isyna1
	Module3287	NOT CLASSIFIED	0.315962	Mod	1.70404	Mod	0.210441	Lo	0.478838	Lo	0.985228	Mod	Stap2/Stap1
	Module1272	NOT CLASSIFIED	0.273679	Lo	1.70398	Mod	0.0393592	Lo	0.353652	Lo	0.873981	Lo	Mapk8ip1/Mapk8ip2
	Module399	NOT CLASSIFIED	0.0901917	Lo	1.70394	Mod	0.0629577	Lo	0.643428	Hi	1.53049	Mod	Afg3l1/Spg7/Yme1l1/Afg3l2
	Module587	NOT CLASSIFIED	0.830567	Mod	1.70189	Mod	1.1544	Mod	0.372544	Lo	2.60907	Hi	Cd36/Scarb2/Scarb1
	Module3902	NOT CLASSIFIED	0.131917	Lo	1.70153	Mod	0.255144	Lo	0.478907	Lo	1.50762	Mod	Cplx1/Cplx2
	Module10301	NOT CLASSIFIED	1.45053	Mod	1.70141	Mod	0.127611	Lo	0.411471	Lo	0	Lo	Tmem47/Perp
	Module9788	NOT CLASSIFIED	0.949221	Mod	1.70123	Mod	0.75132	Mod	0.244715	Lo	2.39495	Mod	Klf16/Klf9/Zfp367/Klf13/Klf14
	Module605	HAFO	1.10054	Hi	1.70083	Mod	0.641734	Mod	0.830612	Hi	2.50671	Hi	Ckb/Ckm/Ckmt1/Ckmt2
	Module270	NOT CLASSIFIED	0.257453	Mod	1.69859	Mod	0.423664	Mod	0.768766	Hi	1.57972	Mod	Ube2q2/E330021D16Rik/LOC245350/Ube2q1/3110006E14Rik
	Module1773	NOT CLASSIFIED	0.567307	Mod	1.69859	Mod	0.817758	Mod	0	Lo	0	Lo	2610301G19Rik/Ccar1
	Module1299	NOT CLASSIFIED	0.419996	Mod	1.69859	Mod	0.694539	Mod	0.465055	Lo	1.77908	Mod	Nrbp1/Nrbp2
	Module2148	NOT CLASSIFIED	0.096044	Lo	1.69858	Mod	0.14829	Mod	0.117746	Lo	1.38851	Mod	Sgcd/Sgcg/Sgcz
	Module5796	NOT CLASSIFIED	1.47037	Mod	1.69796	Mod	0.358687	Mod	0.441007	Lo	1.84644	Mod	Mtcp1/Tcl1
	Module994	NOT CLASSIFIED	0.195041	Lo	1.6975	Mod	0.296077	Lo	0.338346	Lo	1.5937	Mod	Kcnma1/Kcnu1
	Module1357	NOT CLASSIFIED	0.116175	Mod	1.69745	Mod	0.00243433	Lo	0.390164	Lo	0	Lo	Dpf2/Dpf1/Dpf3/Phf10
	Module5038	NOT CLASSIFIED	0.498365	Lo	1.69732	Mod	0.407432	Lo	0	Lo	1.42483	Mod	Polg
	Module262	NOT CLASSIFIED	0.59344	Mod	1.69717	Mod	0.635416	Mod	0.321987	Lo	1.5317	Mod	E2f8/E2f7
	Module10633	NOT CLASSIFIED	0.696729	Mod	1.69689	Mod	0	Lo	0.236142	Lo	0	Lo	Mcm3ap/Sac3d1
	Module170	NOT CLASSIFIED	0.238193	Mod	1.69469	Mod	0.677242	Mod	0.618967	Hi	2.20703	Mod	Abhd3/Abhd2/Abhd1/1300007F04Rik
	Module2480	NOT CLASSIFIED	0.0711579	Lo	1.69469	Mod	0.227939	Mod	0.177702	Lo	2.04748	Mod	Rpn2/D330001F17Rik/4930455B06Rik/Gm1027/4922505G16Rik/1700016M24Rik/Mro/4921528O07Rik
	Module12546	NOT CLASSIFIED	1.46288	Mod	1.69397	Mod	0.00467868	Lo	0	Lo	0	Lo	Cdc16
	Module7656	NOT CLASSIFIED	3.83778	Mod	1.69282	Mod	0	Lo	0	Lo	0	Lo	Gemin4
	Module1207	NOT CLASSIFIED	0.259401	Lo	1.6928	Mod	0.213936	Lo	0.488833	Lo	1.1057	Mod	Pde7a/Pde7b
	Module10407	NOT CLASSIFIED	3.89085	Mod	1.6928	Mod	0.199143	Lo	0	Lo	0.923311	Mod	Dtd1
	Module11300	NOT CLASSIFIED	2.38548	Mod	1.69279	Mod	0	Lo	0	Lo	0	Lo	Eif2s2
	Module2521	NOT CLASSIFIED	0.643479	Mod	1.69235	Mod	0.706063	Mod	0.723078	Hi	1.56553	Mod	Nkain3/Nkain2/Nkain4/Nkain1
	Module2461	NOT CLASSIFIED	0.73834	Mod	1.69186	Mod	0.654504	Mod	0.765265	Hi	0.99975	Mod	Oxct2b/Oxct2a/Oxct1
	Module14054	NOT CLASSIFIED	0.773028	Mod	1.69038	Mod	0.00149426	Lo	0.335073	Lo	0	Lo	Rilp/Rilpl1/Rilpl2
	Module174	NOT CLASSIFIED	0.462112	Mod	1.69	Mod	0.194304	Mod	0.155922	Lo	1.55763	Mod	Slc39a6/Slc39a10/EG627866/Slc39a5
	Module114	NOT CLASSIFIED	0.431084	Mod	1.68944	Mod	0	Lo	0	Lo	0	Lo	E2f4/E2f5
	Module9128	NOT CLASSIFIED	0.277442	Lo	1.68877	Mod	0.00334747	Lo	0.127512	Lo	0	Lo	Mtx1/Mtx2
	Module2920	HAFO	1.16674	Hi	1.68861	Mod	0.501447	Mod	0.706103	Hi	1.28587	Mod	Armcx6/Armc10/Armcx2/4930511I11Rik/Armcx3/Armcx1
	Module4713	NOT CLASSIFIED	0.442925	Mod	1.68846	Mod	0.028465	Lo	0.381478	Lo	0.705035	Lo	Ascl1/Ascl2/Ascl4
	Module1331	NOT CLASSIFIED	0.266267	Mod	1.68839	Mod	0.268201	Mod	0.73613	Hi	0.97743	Mod	Rara/Rarg/Rarb
	Module376	NOT CLASSIFIED	0.418492	Mod	1.68796	Mod	0.811263	Mod	0.746527	Hi	1.94413	Mod	Acp2/Acpl2/Acpt/Acpp/Acp6
	Module5535	NOT CLASSIFIED	1.78101	Mod	1.68782	Mod	0	Lo	0	Lo	0	Lo	Kntc1
	Module10827	NOT CLASSIFIED	0.691374	Mod	1.68782	Mod	0.0495117	Lo	0	Lo	0	Lo	Sip1
	Module4360	NOT CLASSIFIED	0.625097	Mod	1.68782	Mod	0.222685	Lo	0.609493	Hi	0	Lo	Chaf1b/Hira
	Module223	NOT CLASSIFIED	0.129496	Lo	1.68684	Mod	0.179272	Lo	0.673542	Hi	2.13397	Mod	Lin7a/Lin7b/Lin7c/Pdzd11/Gopc
	Module9398	NOT CLASSIFIED	1.24319	Mod	1.68581	Mod	0	Lo	0	Lo	0	Lo	Psmg1
	Module12529	NOT CLASSIFIED	1.30655	Mod	1.68556	Mod	0	Lo	0	Lo	0	Lo	2010107G23Rik
	Module3944	NOT CLASSIFIED	1.54813	Mod	1.68483	Mod	0.191689	Lo	0.160733	Lo	1.56412	Mod	Ctsw/Ctsf
	Module5056	NOT CLASSIFIED	1.87895	Mod	1.68345	Mod	0	Lo	0	Lo	0	Lo	Nup88
	Module11964	NOT CLASSIFIED	1.2373	Mod	1.68345	Mod	0.277968	Lo	0	Lo	0	Lo	Nudt21
	Module10460	NOT CLASSIFIED	1.61339	Mod	1.68345	Mod	0.294676	Lo	0	Lo	0	Lo	Tipin
	Module9825	NOT CLASSIFIED	0.696702	Mod	1.68345	Mod	0.0100496	Lo	0	Lo	0	Lo	EG620986/Rpa3
	Module12824	NOT CLASSIFIED	0.388039	Mod	1.68345	Mod	0.0136413	Lo	0.419938	Lo	0	Lo	Sumo1/4933411G06Rik
	Module5768	NOT CLASSIFIED	1.80156	Mod	1.68319	Mod	0.229573	Lo	0	Lo	0.566511	Lo	Tbrg1
	Module937	NOT CLASSIFIED	0.874797	Mod	1.68252	Mod	0.553963	Mod	0	Lo	1.90059	Mod	Hrb/Hrbl
	Module631	NOT CLASSIFIED	0.56798	Mod	1.68142	Mod	0.310648	Mod	0.0987343	Lo	1.16776	Mod	Hapln1/Hapln4/Hapln3/Hapln2
	Module6292	NOT CLASSIFIED	1.39236	Mod	1.68048	Mod	0.0289866	Lo	0.253059	Lo	0	Lo	Tfb1m/Dimt1
	Module5177	NOT CLASSIFIED	1.61825	Mod	1.68043	Mod	0	Lo	0	Lo	0	Lo	Rad1
	Module10790	NOT CLASSIFIED	0.486284	Mod	1.68013	Mod	0.481101	Mod	0.485253	Lo	1.3147	Mod	Gdpd1/Gdpd3
	Module1376	NOT CLASSIFIED	0.258568	Mod	1.67864	Mod	0	Lo	0.518098	Hi	0	Lo	Rpo1-2/Polr2b/NA/Polr3b
	Module1969	NOT CLASSIFIED	0.373163	Mod	1.67857	Mod	0.393757	Mod	0.715194	Hi	1.73599	Mod	Ahcyl1/Ahcy/LOC677344/Ahcyl2
	Module10984	NOT CLASSIFIED	0.426056	Mod	1.67744	Mod	1.63532	Mod	0.751583	Hi	1.8898	Mod	Map1lc3a/Map1lc3b
	Module13594	NOT CLASSIFIED	0.96687	Mod	1.67711	Mod	0.558762	Mod	0	Lo	2.12027	Mod	0610010D20Rik/Npl
	Module265	NOT CLASSIFIED	0.189057	Lo	1.67711	Mod	0.0758942	Lo	0.352388	Lo	0.918296	Mod	Sephs1/Sephs2
	Module1609	NOT CLASSIFIED	0.68794	Mod	1.67633	Mod	0.720115	Mod	0.546137	Hi	1.81243	Mod	Lgi3/Lgi4/Lgi2/Lgi1
	Module1351	NOT CLASSIFIED	0.667452	Mod	1.67542	Mod	0	Lo	0.596193	Hi	0	Lo	Rbm4/Rbm14/Rbm4b
	Module2781	NOT CLASSIFIED	0.096901	Lo	1.67461	Mod	1.41217	Hi	0.67574	Hi	1.79261	Mod	Ms4a7/Ms4a1/NA/Ms4a6d/Ms4a6b/Ms4a6c
	Module2557	NOT CLASSIFIED	0.401948	Mod	1.67373	Mod	0	Lo	0.675021	Hi	0	Lo	Thop1/Mipep/Nln
	Module6173	HOFO	4.11781	Hi	1.67373	Mod	0	Lo	0	Lo	0	Lo	Umps
	Module791	NOT CLASSIFIED	0.36334	Mod	1.67229	Mod	0.122799	Mod	0.141189	Lo	0	Lo	Foxc2/Foxs1/Foxl1/Foxc1
	Module12426	NOT CLASSIFIED	0.891512	Mod	1.6716	Mod	0.38373	Mod	0.472935	Lo	0.991374	Mod	Gpx7/2310016C16Rik
	Module1303	NOT CLASSIFIED	0.359937	Mod	1.67136	Mod	0.603784	Mod	0.318984	Lo	1.85023	Mod	Ptpn12/Ptpn18/Ptpn22
	Module12242	NOT CLASSIFIED	0.631652	Mod	1.67099	Mod	0	Lo	0	Lo	0	Lo	Zc3h15
	Module4696	NOT CLASSIFIED	0.393871	Mod	1.67036	Mod	0.406162	Mod	0.864181	Hi	2.08145	Mod	Maff/Mafg/Mafk
	Module2892	NOT CLASSIFIED	0.758454	Mod	1.67035	Mod	0.245049	Lo	0.537562	Hi	1.64011	Mod	Lonp2/Lonp1
	Module6097	NOT CLASSIFIED	0.628642	Mod	1.66868	Mod	0.254637	Mod	0.490056	Lo	0.956089	Mod	Lta/Ltb/Tnf/Tnfsf15
	Module7701	NOT CLASSIFIED	0.363285	Mod	1.66643	Mod	0.046535	Lo	0.609456	Hi	1.59622	Mod	Oit1/D6Wsu176e/ORF9/1810037C20Rik
	Module14368	NOT CLASSIFIED	2.04617	Mod	1.66513	Mod	0.36136	Lo	0	Lo	1	Mod	Il33
	Module7606	NOT CLASSIFIED	1.34841	Mod	1.66467	Mod	0.483633	Lo	0	Lo	0.787127	Lo	Tnfrsf12a
	Module66	NOT CLASSIFIED	0.196045	Lo	1.6629	Mod	0.308097	Mod	0.712189	Hi	2.39407	Mod	Cpne7/Cpne6/Cpne9/Cpne2/Cpne5/Cpne1/Cpne8/Cpne3/Cpne4
	Module10481	NOT CLASSIFIED	1.91357	Mod	1.66279	Mod	0.0200992	Lo	0	Lo	0	Lo	Nip7
	Module7152	NOT CLASSIFIED	0.344432	Lo	1.66277	Mod	0.230228	Lo	0	Lo	0	Lo	Whsc2
	Module4294	NOT CLASSIFIED	1.47854	Mod	1.66277	Mod	0.0725012	Lo	0	Lo	0	Lo	Cdca3
	Module3870	NOT CLASSIFIED	0.594331	Mod	1.66277	Mod	2.96806	Mod	0	Lo	2.4206	Mod	Clu
	Module10932	NOT CLASSIFIED	1.34831	Mod	1.66223	Mod	0	Lo	0	Lo	0	Lo	Dcbld1
	Module1735	NOT CLASSIFIED	0.265781	Mod	1.66223	Mod	0.0750795	Lo	0.379546	Lo	0.749595	Lo	Cdc14b/Cdc14a/LOC636856/Dusp23
	Module12512	NOT CLASSIFIED	1.25439	Mod	1.66118	Mod	0.0206986	Lo	0	Lo	0	Lo	Polr2f
	Module957	NOT CLASSIFIED	0.858306	Mod	1.66085	Mod	0.123903	Lo	0.733157	Hi	1.07207	Mod	Ide/Nrd1
	Module1786	NOT CLASSIFIED	0.0891771	Lo	1.66018	Mod	0.716342	Mod	0.460068	Lo	2.28093	Mod	Tfrc/Naaladl1/Trfr2/Folh1/Naaladl2/Naalad2
	Module856	NOT CLASSIFIED	0.182775	Mod	1.65987	Mod	0.185034	Mod	0.822222	Hi	1.66935	Mod	Got1/Got2/Got1l1
	Module4784	NOT CLASSIFIED	0.37811	Mod	1.65952	Mod	0.804214	Mod	0.196256	Lo	2.1138	Mod	Cited1/Cited2/Cited4
	Module2530	NOT CLASSIFIED	0.502049	Mod	1.65952	Mod	0.0417047	Lo	0	Lo	0	Lo	EG432951/Pes1
	Module11121	NOT CLASSIFIED	0.997583	Mod	1.65829	Mod	0.155158	Lo	0.608743	Hi	0.896038	Lo	Habp4/Serbp1
	Module12204	NOT CLASSIFIED	0.69003	Mod	1.65795	Mod	0	Lo	0.549139	Hi	0	Lo	Utp3/Ngdn
	Module8639	NOT CLASSIFIED	0.277177	Mod	1.65563	Mod	0.147151	Mod	0.57501	Hi	1.85918	Mod	Cxadr/Gm1123/Gpa33/9030425E11Rik
	Module1079	NOT CLASSIFIED	0.0732016	Lo	1.65521	Mod	0.144804	Lo	0.242846	Lo	1.68348	Mod	Havcr1/Timd2/Havcr2/EG237749/Timd4
	Module4535	NOT CLASSIFIED	0.0504827	Lo	1.65481	Mod	0.247403	Mod	0.295552	Lo	0	Lo	Kcnmb1/Kcnmb3/Kcnmb4/Kcnmb2
	Module12296	NOT CLASSIFIED	2.20256	Mod	1.65481	Mod	0.165538	Lo	0	Lo	0	Lo	Gtpbp4
	Module763	NOT CLASSIFIED	0.382873	Mod	1.6548	Mod	0.329969	Mod	0.334776	Lo	2.01466	Mod	Sesn1/Sesn2/Sesn3
	Module9141	NOT CLASSIFIED	2.601	Mod	1.6548	Mod	0.159717	Lo	0	Lo	0.650023	Lo	Tslp
	Module3864	NOT CLASSIFIED	1.33378	Mod	1.6548	Mod	0	Lo	0	Lo	0	Lo	Clns1a
	Module816	NOT CLASSIFIED	0.534071	Mod	1.65431	Mod	0.25636	Lo	0	Lo	0.863121	Lo	Gabpb1/Gabpb2
	Module5459	NOT CLASSIFIED	3.94177	Mod	1.65422	Mod	1.09894	Mod	0	Lo	2.15454	Mod	Spp1
	Module586	NOT CLASSIFIED	0.628694	Mod	1.65368	Mod	0.488797	Mod	0.26363	Lo	2.08289	Mod	Cd2ap/Sh3kbp1/1700029G01Rik
	Module534	NOT CLASSIFIED	0.818558	Mod	1.65346	Mod	0.301349	Mod	0.514004	Hi	0.56653	Lo	Bnc1/Bnc2
	Module1927	NOT CLASSIFIED	0.0572513	Lo	1.65105	Mod	0.15223	Mod	0.244979	Lo	0	Lo	Zhx1/Homez/Zhx3/Zhx2
	Module2401	NOT CLASSIFIED	1.01373	Mod	1.65003	Mod	0.47583	Mod	0.200125	Lo	0.836641	Lo	Bcorl1/Bcor
	Module187	NOT CLASSIFIED	0.607294	Mod	1.65002	Mod	0	Lo	0	Lo	0	Lo	Eprs/LOC633677/Qars
	Module185	NOT CLASSIFIED	1.26935	Mod	1.64973	Mod	0.40541	Mod	0	Lo	1.51905	Mod	4632417K18Rik/EG625046
	Module925	NOT CLASSIFIED	0.220801	Mod	1.6479	Mod	0.0874765	Lo	0.211413	Lo	1.38597	Mod	Hnrnpc/Raly/Ralyl
	Module13793	NOT CLASSIFIED	2.23696	Mod	1.6479	Mod	0	Lo	0	Lo	0	Lo	4930507D05Rik
	Module2426	NOT CLASSIFIED	0.804049	Mod	1.6478	Mod	0.0938204	Lo	0.567146	Hi	0	Lo	Rab26/Rab37
	Module7554	NOT CLASSIFIED	0.632747	Mod	1.64697	Mod	0.102225	Lo	0	Lo	0	Lo	Rps3
	Module12746	NOT CLASSIFIED	0.266554	Lo	1.64551	Mod	0.0842602	Lo	0.435489	Lo	0	Lo	Pwwp2b/Pwwp2a
	Module2985	NOT CLASSIFIED	0.141389	Mod	1.64403	Mod	0.45617	Mod	0.529314	Hi	1.19697	Mod	Gm266/Rap2c/Rap2b/Rap2a
	Module416	NOT CLASSIFIED	0.743397	Mod	1.64271	Mod	0.831367	Mod	0.253684	Lo	1.74197	Mod	Angpt1/Angpt2/Angpt4/Angptl7
	Module9145	NOT CLASSIFIED	0.362258	Mod	1.64213	Mod	0.81943	Mod	0.86926	Hi	1.28408	Mod	Vti1a/Vti1b
	Module2208	NOT CLASSIFIED	0.075593	Lo	1.64171	Mod	0.148932	Lo	0.230283	Lo	1.24352	Mod	Ubqln3/Ubqlnl/Ubqln2/Ubqln1/4931431F19Rik/Ubqln4
	Module1965	NOT CLASSIFIED	0.690846	Mod	1.64023	Mod	0.116209	Lo	0.484945	Lo	0	Lo	Vangl1/Vangl2
	Module10681	NOT CLASSIFIED	0.427219	Mod	1.63874	Mod	0.0050248	Lo	0.470191	Lo	0	Lo	Rpl36a/LOC381346/EG624713/Rpl36al
	Module258	NOT CLASSIFIED	0.22564	Mod	1.63658	Mod	0.784412	Mod	0.402804	Lo	1.68732	Mod	Lhfp/Lhfpl2/Lhfpl1
	Module14933	NOT CLASSIFIED	0.414739	Lo	1.63657	Mod	0.438198	Lo	0	Lo	0.99403	Mod	Dpyd
	Module1354	NOT CLASSIFIED	0.832487	Mod	1.63561	Mod	0.00316623	Lo	0.41277	Lo	0	Lo	Rbpj/Rbpjl
	Module1653	NOT CLASSIFIED	0.182886	Lo	1.63548	Mod	0.287978	Mod	0.490539	Lo	2.37613	Mod	Ambp/Ptgds/Spint2/Wfikkn1/Wfikkn2/C8g
	Module1386	NOT CLASSIFIED	0.161472	Lo	1.63327	Mod	0	Lo	0	Lo	0	Lo	Rps7/EG209589/EG333830/EG624124/LOC634044
	Module1001	NOT CLASSIFIED	0.490744	Mod	1.63278	Mod	0.998972	Mod	0.666458	Hi	1.96262	Mod	Klf12/Klf3/Klf8
	Module2031	NOT CLASSIFIED	0.117964	Mod	1.63099	Mod	0.242894	Mod	0.536549	Hi	1.85932	Mod	Cd22/Mag/Siglec1/Siglec5/Siglecg/EG628904/Siglece
	Module3000	NOT CLASSIFIED	0.997272	Mod	1.63098	Mod	0.102502	Mod	0	Lo	0.503259	Lo	Usp1/Usp16/Usp45
	Module511	HAFO	0.821389	Hi	1.62987	Mod	0.142985	Lo	0.740853	Hi	1.64483	Mod	Slc7a1/Slc7a2/Slc7a3/Slc7a4/Slc7a14/AU018091
	Module4167	NOT CLASSIFIED	0.686003	Mod	1.62807	Mod	0.0438563	Lo	0.645702	Hi	0	Lo	Fgf17/Fgf18/Fgf8
	Module931	NOT CLASSIFIED	0.476147	Mod	1.62807	Mod	0.134978	Mod	0.133122	Lo	0.99518	Mod	Hoxb8/Hoxc8/Hoxd8
	Module1023	NOT CLASSIFIED	0.225459	Lo	1.62765	Mod	1.25497	Mod	0.567121	Hi	1.95955	Mod	Lifr/Osmr
	Module4750	NOT CLASSIFIED	0.173017	Lo	1.62726	Mod	0	Lo	0	Lo	0	Lo	Mgat3
	Module648	NOT CLASSIFIED	0.919741	Mod	1.62647	Mod	0.218951	Lo	0.228345	Lo	2.0345	Mod	Cttn/Hcls1
	Module965	NOT CLASSIFIED	0.94713	Mod	1.62589	Mod	0.0100496	Lo	0.442533	Lo	0	Lo	Ifrd1/Ifrd2
	Module5036	NOT CLASSIFIED	1.32431	Mod	1.6252	Mod	0	Lo	0	Lo	0	Lo	Pole
	Module12196	NOT CLASSIFIED	1.03122	Mod	1.6252	Mod	0.159891	Lo	0	Lo	0	Lo	1500011H22Rik
	Module4645	NOT CLASSIFIED	2.09634	Mod	1.62519	Mod	0	Lo	0	Lo	0	Lo	Nup155
	Module1150	NOT CLASSIFIED	0.252932	Lo	1.62465	Mod	0.181577	Lo	0.184913	Lo	1.50972	Mod	Nfkb1/Nfkb2
	Module1491	NOT CLASSIFIED	0.207205	Lo	1.6229	Mod	0	Lo	0.441412	Lo	0	Lo	Zfp143/Zfp523
	Module1747	NOT CLASSIFIED	0.088861	Lo	1.62288	Mod	0.0512763	Lo	0.225128	Lo	0	Lo	Timm17a/Timm17b/EG636544
	Module7709	NOT CLASSIFIED	1.1972	Mod	1.62288	Mod	0.044641	Lo	0	Lo	0.696213	Lo	Mrpl50
	Module1692	NOT CLASSIFIED	0.151771	Lo	1.62122	Mod	0	Lo	0.398898	Lo	0	Lo	Thoc4/EG226957/EG435615/EG435616/Refbp2/EG627488/EG667692/EG667695
	Module4444	NOT CLASSIFIED	0.809159	Mod	1.61928	Mod	0.306198	Mod	0.131453	Lo	1.32012	Mod	Igf1/Igf2
	Module9858	NOT CLASSIFIED	0.403766	Mod	1.61916	Mod	0.602107	Mod	0	Lo	1.86121	Mod	EG622335/NA/3110003A17Rik
	Module14779	NOT CLASSIFIED	1.27306	Mod	1.61916	Mod	0	Lo	0	Lo	0	Lo	Wdr6
	Module1928	NOT CLASSIFIED	0.517109	Mod	1.61915	Mod	0.155176	Lo	0.398806	Lo	0.834649	Lo	Sh3glb2/Sh3glb1
	Module746	NOT CLASSIFIED	0.417194	Mod	1.61783	Mod	0.512258	Mod	0.70335	Hi	1.39164	Mod	Igf2bp1/Igf2bp3/Igf2bp2
	Module4419	NOT CLASSIFIED	0.816753	Mod	1.61745	Mod	0.746773	Mod	0.398066	Lo	1.99592	Mod	Sdc2/Sdc4
	Module4079	NOT CLASSIFIED	0.309703	Mod	1.61621	Mod	0.0392153	Lo	0.194398	Lo	1.33872	Mod	Zfp598/Ccdc131/Zfp318/EG666080/Cic/Ccdc6
	Module9457	NOT CLASSIFIED	0.261626	Lo	1.61553	Mod	0.0206986	Lo	0	Lo	0	Lo	Mettl3
	Module1252	NOT CLASSIFIED	0.46294	Mod	1.61553	Mod	0.0412051	Lo	0	Lo	1.36237	Mod	Cnot7/Cnot8
	Module1175	NOT CLASSIFIED	0.194804	Lo	1.61524	Mod	1.49281	Mod	0.474375	Lo	2.28482	Mod	Nucb1/Nucb2
	Module4896	NOT CLASSIFIED	0.328055	Lo	1.61368	Mod	0.118953	Lo	0	Lo	0.721929	Lo	Nppc
	Module562	NOT CLASSIFIED	0.426572	Mod	1.61266	Mod	0.056138	Lo	0.530251	Hi	1.08631	Mod	Nr1i3/Tomm40/Tomm40l
	Module11118	NOT CLASSIFIED	0.522763	Mod	1.61226	Mod	0.516095	Mod	0	Lo	1.36237	Mod	Mfsd1
	Module5362	NOT CLASSIFIED	0.512262	Mod	1.61225	Mod	0.411093	Lo	0	Lo	0.696242	Lo	Exoc4
	Module4848	NOT CLASSIFIED	0.645887	Mod	1.61225	Mod	0.0765394	Lo	0	Lo	0.998843	Mod	Ndufv1
	Module2715	NOT CLASSIFIED	1.04974	Mod	1.61068	Mod	0	Lo	0	Lo	0	Lo	EG626952/Lage3
	Module8938	NOT CLASSIFIED	0.185936	Mod	1.61057	Mod	0.923488	Mod	0.45909	Lo	2.02586	Mod	Gng12/Gng7/EG436049
	Module2591	NOT CLASSIFIED	0.468154	Mod	1.60881	Mod	0.065738	Lo	0	Lo	0.936668	Mod	Insm1/Insm2
	Module1238	NOT CLASSIFIED	0.13733	Lo	1.60684	Mod	0.14468	Lo	0.634533	Hi	1.65127	Mod	Pla2g4a/Pla2g4b/Pla2g4c/Pla2g4f/Pla2g4e/Hspbap1/1110034B05Rik/Jmjd5/Pla2g4d
	Module4015	NOT CLASSIFIED	0.283472	Mod	1.60649	Mod	0.0325504	Lo	0.110376	Lo	0.852406	Lo	Dlx1/Dlx4/Dlx6
	Module3820	NOT CLASSIFIED	1.74748	Mod	1.60648	Mod	0	Lo	0	Lo	0	Lo	Cdc7
	Module1602	NOT CLASSIFIED	0.344345	Mod	1.60615	Mod	0.426628	Mod	0.399202	Lo	1.76401	Mod	Pvrl2/NA/Pvr
	Module2999	NOT CLASSIFIED	1.33014	Mod	1.60547	Mod	0.0537327	Lo	0.684833	Hi	0	Lo	Btbd11/Abtb2
	Module1838	NOT CLASSIFIED	0.533915	Mod	1.60531	Mod	0.0803411	Lo	0.266668	Lo	1.40936	Mod	NA/Mll3/Mll2/6330577E15Rik
	Module5222	NOT CLASSIFIED	0.847239	Mod	1.60385	Mod	0.118027	Mod	0	Lo	0.988699	Mod	Rbbp6/NA/EG638046
	Module9682	NOT CLASSIFIED	0.561251	Mod	1.60291	Mod	0.502851	Mod	0.288022	Lo	1.55322	Mod	Cd276/Pdcd1lg2/Cd274
	Module2163	NOT CLASSIFIED	0.46034	Mod	1.60101	Mod	0.00271619	Lo	0.763598	Hi	0	Lo	Xrn1/Xrn2
	Module2506	NOT CLASSIFIED	0.169663	Lo	1.59942	Mod	0	Lo	0.570563	Hi	0	Lo	Cstf3/EG384356/EG546894/Crnkl1/Xab2/Prpf6
	Module11251	NOT CLASSIFIED	0.443444	Lo	1.59868	Mod	0	Lo	0	Lo	0	Lo	Rpl14
	Module1697	NOT CLASSIFIED	0.0586201	Lo	1.59787	Mod	0.663969	Mod	0.198821	Lo	2.01546	Mod	Jmjd3/Utx/Uty
	Module1573	NOT CLASSIFIED	0.420248	Mod	1.59768	Mod	0.930461	Mod	0	Lo	0.995928	Mod	Tfdp2/Tfdp1
	Module2991	NOT CLASSIFIED	0.230164	Lo	1.59447	Mod	0	Lo	0	Lo	0	Lo	Pard3b/Pard3
	Module5258	NOT CLASSIFIED	2.11896	Mod	1.59444	Mod	0.0217047	Lo	0	Lo	0	Lo	Rnf4
	Module4682	NOT CLASSIFIED	0.52144	Mod	1.59374	Mod	2.25931	Hi	0.506474	Hi	1.44773	Mod	Marcks/Marcksl1
	Module884	NOT CLASSIFIED	0.173718	Mod	1.59372	Mod	1.95294	Hi	0	Lo	1.56566	Mod	NA/Baz1a/Baz1b
	Module9393	NOT CLASSIFIED	0.911044	Mod	1.59316	Mod	0.11811	Lo	0	Lo	1.22439	Mod	Btg3/Btg4
	Module4292	NOT CLASSIFIED	0.953256	Mod	1.59167	Mod	0	Lo	0	Lo	0	Lo	Emg1
	Module1720	NOT CLASSIFIED	0.276758	Mod	1.59165	Mod	0.0119668	Lo	0	Lo	0	Lo	Psmd2/EG432448/Psmd1
	Module4764	NOT CLASSIFIED	0.621341	Mod	1.59165	Mod	0	Lo	0	Lo	0	Lo	Mnat1
	Module2689	NOT CLASSIFIED	0.813622	Mod	1.59018	Mod	0.0699867	Lo	0	Lo	0.721929	Lo	EG623133/EG625796/2010309E21Rik
	Module9654	NOT CLASSIFIED	1.46432	Mod	1.58679	Mod	0.170741	Lo	0	Lo	0.77935	Lo	Kcne4
	Module3475	NOT CLASSIFIED	0.476392	Lo	1.58496	Mod	0.45641	Lo	0	Lo	0.439509	Lo	Tegt
	Module2933	NOT CLASSIFIED	0.0983219	Lo	1.58496	Mod	0.00208833	Lo	0	Lo	0	Lo	Eif4h/LOC676542/Eif4b
	Module7094	NOT CLASSIFIED	1.50648	Mod	1.58496	Mod	0.411936	Lo	0	Lo	0.77935	Lo	Malt1
	Module452	NOT CLASSIFIED	0.508502	Mod	1.58496	Mod	0.122323	Lo	0	Lo	1.07243	Mod	Mat1a/Mat2a
	Module4953	NOT CLASSIFIED	0.113411	Mod	1.58496	Mod	1.02306	Hi	0.378131	Lo	1.85659	Mod	Palmd/Palm/Palm2/4432412L15Rik
	Module35	NOT CLASSIFIED	0.173195	Mod	1.58473	Mod	0.159849	Mod	0	Lo	0	Lo	Nfxl1/Nfx1/NA
	Module1102	NOT CLASSIFIED	0.15433	Mod	1.58423	Mod	0.297838	Mod	0.634011	Hi	1.72334	Mod	Mitf/Tcfe3/Tcfeb/Tcfec
	Module1051	NOT CLASSIFIED	0.0498699	Lo	1.58386	Mod	0.110986	Mod	0.170471	Lo	0.918633	Mod	Parvb/Parva/Parvg/LOC676024
	Module7093	NOT CLASSIFIED	1.07045	Mod	1.58373	Mod	0	Lo	0	Lo	0	Lo	Mrps12
	Module2583	NOT CLASSIFIED	0.544617	Mod	1.58337	Mod	0.124899	Mod	0.489919	Lo	0.871336	Lo	D18Ertd653e/Pmepa1/LOC676013
	Module1953	NOT CLASSIFIED	0.476761	Mod	1.58274	Mod	0.128481	Mod	0.475084	Lo	0.77935	Lo	Mov10/BC006779/Helz
	Module955	NOT CLASSIFIED	0.516964	Mod	1.58214	Mod	0.437335	Mod	0.80755	Hi	2.18379	Mod	Icam1/Icam2/Icam5/Vcam1/Tcam1/Icam4
	Module2953	NOT CLASSIFIED	0.239121	Mod	1.58202	Mod	0.177159	Mod	0.556025	Hi	1.30676	Mod	Pdcl3/Pdcl2/Txndc9
	Module2101	NOT CLASSIFIED	0.21696	Mod	1.58202	Mod	0.0833166	Lo	0.252642	Lo	1.49801	Mod	H13/4933407P14Rik/2010106G01Rik/3110056O03Rik/Sppl3
	Module7100	NOT CLASSIFIED	0.754171	Mod	1.5816	Mod	0.180629	Lo	0	Lo	0	Lo	Sgcb
	Module274	NOT CLASSIFIED	0.474918	Mod	1.5816	Mod	0.00826875	Lo	0	Lo	0	Lo	NA/Freq
	Module1241	NOT CLASSIFIED	0.363596	Mod	1.58029	Mod	0.177539	Lo	0.35442	Lo	1.84673	Mod	Plat/Plau/Habp2/Hgfac/F12
	Module1456	NOT CLASSIFIED	0.502707	Mod	1.57986	Mod	0.246443	Mod	0.318279	Lo	0.999464	Mod	Sox10/Sox8/Sox9
	Module999	NOT CLASSIFIED	0.115281	Mod	1.57981	Mod	0.390082	Mod	0.776605	Hi	2.01771	Mod	Kl/Lct/Lctl/Klb
	Module11252	NOT CLASSIFIED	0.753597	Mod	1.57914	Mod	0.616091	Mod	0	Lo	1	Mod	Cuedc2
	Module1501	NOT CLASSIFIED	0.0862113	Lo	1.579	Mod	0.515668	Mod	0.456988	Lo	1.84231	Mod	Rbm39/Son/Rsrc2/U2af2/Sfrs8/Ccdc55/Zranb2/NA
	Module2032	NOT CLASSIFIED	0.210875	Mod	1.57797	Mod	0.0954767	Lo	0	Lo	1.48935	Mod	Tbc1d17/Tbc1d15/Tbc1d21
	Module1208	NOT CLASSIFIED	0.786463	Mod	1.57697	Mod	0.648053	Mod	0	Lo	1.85382	Mod	Pde8a/Pde8b
	Module5257	NOT CLASSIFIED	1.40233	Mod	1.57697	Mod	0	Lo	0	Lo	0	Lo	Rnaseh1
	Module1263	HOFO	2.43192	Hi	1.57625	Mod	0.130874	Lo	0.346091	Lo	1.51684	Mod	Ppib/Ppic
	Module973	NOT CLASSIFIED	0.0725276	Lo	1.57563	Mod	0.128598	Mod	0.735341	Hi	1.40422	Mod	Inpp5b/Synj2/Ocrl/Inpp5e
	Module820	NOT CLASSIFIED	0.106224	Lo	1.57519	Mod	0.00530461	Lo	0.122156	Lo	0.62927	Lo	Gapdh/Gapdhs/EG215974/EG384591/EG433184/EG545741/EG622339/EG626358/EG627852/EG629557/LOC634088/LOC635421/EG636756/EG638833/LOC640374/EG666342/EG668192/NA/LOC675602/LOC676923
	Module533	NOT CLASSIFIED	0.340951	Mod	1.57478	Mod	0.350757	Mod	0.686172	Hi	1.9984	Mod	Bmp5/Bmp6/Bmp7/Bmp8a/Bmp8b
	Module910	NOT CLASSIFIED	0.151216	Lo	1.57463	Mod	0.0846359	Lo	0.598254	Hi	1.48562	Mod	Foxd4/Foxq1/Foxd3/Foxj1/Foxd1/Foxd2
	Module93	NOT CLASSIFIED	0.317394	Mod	1.57457	Mod	0.271276	Mod	0.549899	Hi	1.93141	Mod	Slc25a41/Slc25a25/Slc25a24/Slc25a23/4930443G12Rik
	Module14806	NOT CLASSIFIED	1.07988	Mod	1.57433	Mod	0.607987	Mod	0	Lo	1.96019	Mod	Cox4nb/1500005A01Rik
	Module1888	NOT CLASSIFIED	0.505973	Mod	1.57378	Mod	0.895238	Mod	0.578212	Hi	1.88152	Mod	Pgm5/Pgm2
	Module2141	NOT CLASSIFIED	0.388549	Mod	1.57366	Mod	0.100621	Lo	0.362981	Lo	1.26628	Mod	Peci/1810022C23Rik
	Module1970	NOT CLASSIFIED	0.895227	Mod	1.57344	Mod	0.12224	Lo	0.473874	Lo	0.749596	Lo	5330417C22Rik/9330182L06Rik
	Module5752	NOT CLASSIFIED	0.307026	Mod	1.57335	Mod	0.694323	Mod	0.482701	Lo	1.251	Mod	Lyl1/Tal1/Tal2
	Module9408	NOT CLASSIFIED	0.945261	Mod	1.57317	Mod	0.0553874	Lo	0.43477	Lo	0	Lo	Fnta/Rabggta
	Module488	NOT CLASSIFIED	0.289317	Mod	1.57279	Mod	0.24285	Mod	0.157381	Lo	2.24796	Mod	Arhgdib/Arhgdig/Arhgdia
	Module14596	NOT CLASSIFIED	1.22707	Mod	1.57262	Mod	0	Lo	0	Lo	0	Lo	NA
	Module448	NOT CLASSIFIED	0.650314	Mod	1.57262	Mod	0.114745	Mod	0.283185	Lo	1.46084	Mod	Ttyh2/Ttyh1/Ttyh3
	Module1864	NOT CLASSIFIED	0.280337	Mod	1.57241	Mod	0	Lo	0	Lo	0	Lo	Safb2/Safb/Sltm
	Module7829	NOT CLASSIFIED	0.139284	Lo	1.5724	Mod	1.04858	Hi	0	Lo	1.41167	Mod	Hist1h2be/Hist1h2bg/Hist1h2bh/Hist1h2bm/Hist1h2bc
	Module4890	NOT CLASSIFIED	0.4796	Lo	1.57238	Mod	1.40964	Mod	0	Lo	1.72957	Mod	Npdc1
	Module4210	NOT CLASSIFIED	0.803813	Mod	1.57149	Mod	0.238354	Lo	0	Lo	0	Lo	Xrcc6
	Module2388	NOT CLASSIFIED	0.25378	Mod	1.57143	Mod	0.139906	Lo	0.342765	Lo	0.817139	Lo	Dennd3/Madd/Sbf2/NA/Sbf1
	Module11442	NOT CLASSIFIED	0.264796	Lo	1.57128	Mod	0.0556217	Lo	0.54563	Hi	0.571355	Lo	Pdc/Pdcl
	Module14546	NOT CLASSIFIED	0.388788	Mod	1.57095	Mod	0.0842067	Lo	0.535419	Hi	1.23371	Mod	Dbi/Acbd5/Acbd7
	Module1565	NOT CLASSIFIED	0.0616947	Lo	1.57095	Mod	0.00501242	Lo	0.257185	Lo	0	Lo	Fbxw17/Fbxw13/Fbxw19/E330009P21Rik/Fbxw16/Fbxw15/EG382106/EG382109/EG382156/Fbxw12/Fbxw14/C85627/LOC635668/LOC668758/1700124P09Rik/NA
	Module2311	NOT CLASSIFIED	0.38957	Mod	1.57095	Mod	0.305385	Mod	0	Lo	0.970951	Mod	AW121567/Tmem28
	Module4729	NOT CLASSIFIED	1.76865	Mod	1.57079	Mod	0.000929379	Lo	0	Lo	0	Lo	Mdfi
	Module346	NOT CLASSIFIED	0.127766	Lo	1.57071	Mod	0.154951	Lo	0.41077	Lo	1.5337	Mod	D17H6S56E-5/Edv/Mela/BC005512/LOC215866/NA/BC035947/LOC67527/LOC72520/4632419I22Rik
	Module2253	NOT CLASSIFIED	0.140409	Mod	1.57055	Mod	0.111097	Mod	0.520301	Hi	1.8188	Mod	Map2k3/Map2k4/Map2k6/Map2k7
	Module1034	NOT CLASSIFIED	0.193363	Mod	1.5702	Mod	0.203521	Mod	0.412362	Lo	0.882475	Lo	Lrrn1/Lrrn2/Lrrn3/Tsku
	Module2954	NOT CLASSIFIED	0.191463	Mod	1.56925	Mod	0.594123	Mod	0.828347	Hi	1.8247	Mod	Asb13/Asb11/Asb9/Asb5
	Module4941	NOT CLASSIFIED	0.140886	Mod	1.56922	Mod	0.41939	Mod	0.464049	Lo	1.77914	Mod	Slc22a18/Mfsd9/Mfsd10
	Module3813	NOT CLASSIFIED	0.220903	Lo	1.56917	Mod	0.0862045	Lo	0.355702	Lo	0.998846	Mod	Cd80/Cd86
	Module3945	HOFO	1.42409	Hi	1.56869	Mod	0.453929	Mod	0.268373	Lo	1.61363	Mod	Igsf11/Vsig8/Vsig2/Esam1/Vsig1
	Module1510	NOT CLASSIFIED	0.562478	Mod	1.56752	Mod	0	Lo	0.408665	Lo	0	Lo	Dis3l2/Dis3l/Dis3
	Module8023	NOT CLASSIFIED	0.367292	Mod	1.56696	Mod	1.28197	Mod	0.574763	Hi	1.92596	Mod	Sepx1/Msrb3/Msrb2
	Module714	NOT CLASSIFIED	0.848026	Mod	1.56547	Mod	0.017546	Lo	0.497621	Lo	0	Lo	En1/En2
	Module708	NOT CLASSIFIED	0.132791	Lo	1.56544	Mod	0.191401	Lo	0.71044	Hi	1.3838	Mod	Eif4e/Eif4e1b/Eif4e2/LOC630527/Eif4e3
	Module2391	NOT CLASSIFIED	0.348662	Mod	1.56526	Mod	0.205903	Mod	0.732279	Hi	1.59949	Mod	Jph4/Jph1/Jph3/Jph2
	Module1775	NOT CLASSIFIED	0.817424	Mod	1.56507	Mod	0.162557	Lo	0.503458	Hi	0	Lo	1300010F03Rik/NA
	Module3431	NOT CLASSIFIED	0.760028	Mod	1.56507	Mod	0.167403	Lo	0.542291	Hi	0.918296	Mod	9530008L14Rik/Aig1
	Module2979	NOT CLASSIFIED	0.539813	Mod	1.56507	Mod	0.803354	Mod	0.544557	Hi	1.42819	Mod	Plekhf2/Plekhf1
	Module795	NOT CLASSIFIED	0.0100224	Lo	1.56408	Mod	0.367772	Mod	0.313863	Lo	2.5061	Hi	Fmo1/Fmo3/Fmo5/Fmo4/Fmo6/EG226601/EG226604/Fmo9/Fmo2
	Module4134	NOT CLASSIFIED	0.323999	Lo	1.56342	Mod	0	Lo	0	Lo	0	Lo	Fanca
	Module7707	NOT CLASSIFIED	1.09277	Mod	1.56319	Mod	0.0613567	Lo	0	Lo	0.890491	Lo	Ubfd1
	Module6048	NOT CLASSIFIED	1.61159	Mod	1.56301	Mod	0.0990816	Lo	0	Lo	0.987692	Mod	Thy1
	Module5404	NOT CLASSIFIED	0.199548	Mod	1.56293	Mod	0.292889	Mod	0.27648	Lo	1.23223	Mod	Snai2/Snai1/Snai3
	Module2064	NOT CLASSIFIED	0.988892	Mod	1.56271	Mod	0.636748	Mod	0.386894	Lo	0.987579	Mod	Lingo1/BC072620/Lingo2/Lingo4
	Module2330	NOT CLASSIFIED	0.195821	Mod	1.56192	Mod	0.545498	Mod	0.391166	Lo	1.41893	Mod	Amot/Amotl2/Amotl1
	Module843	NOT CLASSIFIED	0.145155	Lo	1.56191	Mod	0.0423893	Lo	0.588406	Hi	0.885813	Lo	B4galt1/B4galt7/B4galt2/B4galt4/B4galt3
	Module3621	NOT CLASSIFIED	0.809602	Mod	1.56191	Mod	0.00102665	Lo	0	Lo	0	Lo	Aprt
	Module1809	NOT CLASSIFIED	0.765652	Mod	1.56185	Mod	0.130194	Lo	0.173733	Lo	0	Lo	Ulk1/Ulk2
	Module822	NOT CLASSIFIED	0.52781	Mod	1.56173	Mod	0.294001	Mod	0.356402	Lo	1.89985	Mod	Gas6/Pros1/Shbg
	Module327	NOT CLASSIFIED	0.023609	Lo	1.56129	Mod	0.0706283	Lo	0.35713	Lo	0.982858	Mod	Hdlbp/Gm382/Gm381/NA/Bicc1
	Module1555	NOT CLASSIFIED	0.562328	Mod	1.56128	Mod	0.158391	Lo	0.619955	Hi	0.650023	Lo	Kcnk12/Kcnk13
	Module1755	NOT CLASSIFIED	0.712636	Mod	1.56128	Mod	0.00114733	Lo	0	Lo	0	Lo	Tk1/EG619653/NA
	Module4751	NOT CLASSIFIED	0.555366	Mod	1.56128	Mod	0.431182	Lo	0	Lo	1.38378	Mod	Kitl
	Module759	NOT CLASSIFIED	0.182895	Lo	1.56127	Mod	0.340588	Mod	0.527547	Hi	0.996557	Mod	F8a/Mum1l1/EG434795/EG434797/EG546325/OTTMUSG00000017677/DXBay18/Mum1
	Module1895	NOT CLASSIFIED	0.829069	Mod	1.56096	Mod	0.0309295	Lo	0.352955	Lo	1	Mod	Yy1/Zfp42/Mbtps2
	Module390	NOT CLASSIFIED	0.0218749	Lo	1.56009	Mod	0.0182157	Lo	0.229793	Lo	1.3486	Mod	Krtap5-5/Krtap12-1/Krtap9-1/Gm312/LOC386392/OTTMUSG00000002196/RP23-374H24.2/Krtap5-1/Krtap5-4/EG544710/OTTMUSG00000004966/LOC634504/EG640223/EG665295/EG665305/A030010K20Rik/RP23-132J20.15/OTTMUSG00000002198/EG668763/LOC675294/NA/NA/NA/1110033F04Rik/1110054P19Rik/Lelp1/2300006N05Rik/Krtap26-1/2310043L02Rik/2310079G19Rik/Krtap2-4/Krtap5-2/2310040M23Rik/Krtap4-7/Krtap5-3
	Module5090	NOT CLASSIFIED	0.176222	Mod	1.55969	Mod	0.578682	Mod	0.349707	Lo	1.62883	Mod	Psme1/Psme2/Psme3
	Module4409	NOT CLASSIFIED	0.749475	Mod	1.55969	Mod	0	Lo	0	Lo	0	Lo	Hrsp12
	Module320	NOT CLASSIFIED	0.536393	Mod	1.55968	Mod	0.401335	Mod	0.543612	Hi	2.47741	Mod	Pde4c/Pde4a/Pde4b/Pde9a/Pde4d
	Module610	HAFO	0.966451	Hi	1.55829	Mod	0.559639	Mod	0.756393	Hi	2.5123	Hi	Cldn3/Cldn4/Cldn5/Cldn6/Cldn9/Cldn13/Cldn23
	Module4305	NOT CLASSIFIED	1.06718	Mod	1.55715	Mod	0.171722	Lo	0	Lo	1.23373	Mod	Gtf2h1
	Module981	NOT CLASSIFIED	0.260383	Lo	1.557	Mod	0.0294687	Lo	0.351085	Lo	0.619383	Lo	Stt3a/Stt3b
	Module4567	NOT CLASSIFIED	0.276172	Mod	1.55698	Mod	2.2763	Hi	0.235574	Lo	2.46451	Mod	Cd68/Lamp1/Lamp2/Lamp3
	Module11200	NOT CLASSIFIED	1.45441	Mod	1.55674	Mod	0	Lo	0	Lo	0	Lo	Mina/2410016O06Rik
	Module3828	NOT CLASSIFIED	0.112119	Lo	1.55666	Mod	0.911726	Mod	0	Lo	1.21979	Mod	Cdkn2c/Cdkn2d
	Module11218	NOT CLASSIFIED	0.0943554	Lo	1.55666	Mod	0.00721935	Lo	0	Lo	0	Lo	Pusl1/Pus1/Pus3
	Module7724	NOT CLASSIFIED	0.231582	Lo	1.55666	Mod	0.28643	Lo	0	Lo	1.48935	Mod	D17Wsu104e
	Module5093	NOT CLASSIFIED	1.44971	Mod	1.55624	Mod	0	Lo	0	Lo	0	Lo	Pipox
	Module6130	NOT CLASSIFIED	0.397688	Lo	1.55595	Mod	0.00407996	Lo	0	Lo	0	Lo	Tpp2
	Module2795	NOT CLASSIFIED	0.343826	Mod	1.55501	Mod	0.0112859	Lo	0.281195	Lo	0	Lo	Eid3/Nsmce4a
	Module1104	NOT CLASSIFIED	0.141417	Lo	1.55479	Mod	0.374582	Mod	0	Lo	1.71351	Mod	Mknk1/Mknk2
	Module5951	NOT CLASSIFIED	2.20322	Mod	1.55479	Mod	0	Lo	0	Lo	0	Lo	BC030867
	Module13332	NOT CLASSIFIED	0.703995	Mod	1.55479	Mod	0.166117	Lo	0	Lo	0	Lo	Ndufv2
	Module10801	NOT CLASSIFIED	0.676471	Mod	1.55479	Mod	0	Lo	0	Lo	0	Lo	Exosc1
	Module2319	NOT CLASSIFIED	0.6837	Mod	1.55479	Mod	0	Lo	0	Lo	0	Lo	Ncoa4/EG627557
	Module1582	NOT CLASSIFIED	0.119532	Mod	1.55404	Mod	0.0575481	Lo	0.645168	Hi	0.749596	Lo	Asxl3/Asxl1/Asxl2
	Module1862	NOT CLASSIFIED	0.47449	Mod	1.55377	Mod	0	Lo	0.835564	Hi	0	Lo	Usp49/Usp44
	Module2649	NOT CLASSIFIED	0.126459	Mod	1.55328	Mod	0.164292	Mod	0.470243	Lo	1.57741	Mod	Pard6a/Pard6b/Pard6g
	Module2079	NOT CLASSIFIED	0.113383	Mod	1.55321	Mod	1.11765	Hi	0.563503	Hi	1.20102	Mod	Slc9a7/Slc9a6/Slc9a9/Slc9a8
	Module764	NOT CLASSIFIED	0.146542	Mod	1.55302	Mod	0.0785642	Lo	0.734911	Hi	1.54279	Mod	Tmprss3/Prss7/Tmprss4/Tmprss13/Tmprss2/1700027L20Rik/Tmprss5
	Module1629	NOT CLASSIFIED	0.109813	Mod	1.55246	Mod	0.574621	Mod	0.701998	Hi	1.62527	Mod	Arhgap29/Hmha1/Gmip
	Module536	NOT CLASSIFIED	0.81302	Mod	1.55209	Mod	0.61177	Mod	0.217125	Lo	2.30236	Mod	Bnip3/Bnip3l/EG624862
	Module290	NOT CLASSIFIED	0.334154	Mod	1.54927	Mod	0.312174	Mod	0.459146	Lo	1.64945	Mod	Ampd2/Ampd3/Ampd1
	Module3906	NOT CLASSIFIED	1.37392	Mod	1.54895	Mod	0.243406	Lo	0.632949	Hi	1.3252	Mod	Crabp1/Crabp2
	Module3339	NOT CLASSIFIED	1.4557	Mod	1.54858	Mod	0.299842	Lo	0	Lo	0	Lo	Cth
	Module12222	NOT CLASSIFIED	0.318902	Mod	1.54858	Mod	0.00208833	Lo	0	Lo	0	Lo	Rps6kl1/Rps6kc1/Snx15
	Module13558	NOT CLASSIFIED	0.439943	Mod	1.54785	Mod	0.190011	Lo	0.452444	Lo	1.47505	Mod	Otud5/Otud4
	Module14154	NOT CLASSIFIED	0.254418	Lo	1.5477	Mod	0.0798112	Lo	0	Lo	0	Lo	Adhfe1
	Module8790	NOT CLASSIFIED	0.280068	Mod	1.54769	Mod	0.274613	Mod	0.280725	Lo	1.60763	Mod	Trim65/4933422H20Rik/Trim29/Trim16
	Module3177	NOT CLASSIFIED	0.414808	Mod	1.5453	Mod	0.029451	Lo	0.650108	Hi	0.749596	Lo	Ndufb11/1700029P11Rik
	Module2778	NOT CLASSIFIED	0.755155	Mod	1.5453	Mod	0.807215	Mod	0	Lo	1	Mod	Mllt1/Mllt3
	Module4641	NOT CLASSIFIED	1.50872	Mod	1.5453	Mod	0.219478	Lo	0	Lo	0.97095	Mod	Zfp704
	Module9023	NOT CLASSIFIED	0.544769	Mod	1.54415	Mod	0.0426318	Lo	0	Lo	0.696236	Lo	Bok
	Module7584	NOT CLASSIFIED	1.17114	Mod	1.54415	Mod	0	Lo	0	Lo	0	Lo	Dbf4
	Module358	NOT CLASSIFIED	0.550747	Mod	1.54406	Mod	0.329	Mod	0.719768	Hi	2.25438	Mod	Abcg1/Abcg4/Abcg2/Abcg3/LOC639986
	Module11830	NOT CLASSIFIED	1.43829	Mod	1.54404	Mod	0.059626	Lo	0	Lo	0.371233	Lo	Zcchc3
	Module7086	NOT CLASSIFIED	1.24497	Mod	1.54404	Mod	0	Lo	0	Lo	0	Lo	Abce1
	Module1274	NOT CLASSIFIED	0.783874	Mod	1.54384	Mod	2.71649	Hi	0.557695	Hi	1.8154	Mod	Prom1/Prom2
	Module6118	NOT CLASSIFIED	0.203819	Mod	1.54268	Mod	0.245637	Mod	0.516878	Hi	1.86296	Mod	Tnni1/Tnni2/Tnni3
	Module365	NOT CLASSIFIED	0.443907	Mod	1.54265	Mod	0.475838	Mod	0.485647	Lo	1.22438	Mod	Acaa1a/Acaa1b
	Module8870	NOT CLASSIFIED	0.210385	Lo	1.54246	Mod	0	Lo	0	Lo	0	Lo	Gm1040/BC003993
	Module4503	NOT CLASSIFIED	1.19812	Mod	1.54246	Mod	0.856099	Mod	0	Lo	1.81128	Mod	Impact
	Module4989	NOT CLASSIFIED	0.64462	Mod	1.54246	Mod	0	Lo	0	Lo	0	Lo	Pfdn2
	Module3833	NOT CLASSIFIED	0.0452847	Lo	1.54212	Mod	0.016543	Lo	0.575983	Hi	0	Lo	Cdx1/Cdx2/Cdx4
	Module835	NOT CLASSIFIED	0.213911	Mod	1.54134	Mod	0.179101	Mod	0.368778	Lo	1.52212	Mod	Gdi1/NA/Gdi2
	Module10290	NOT CLASSIFIED	1.23976	Mod	1.54064	Mod	0.35552	Lo	0	Lo	0.811302	Lo	Nrgn
	Module6425	NOT CLASSIFIED	0.543734	Mod	1.54006	Mod	0	Lo	0	Lo	0	Lo	Zfp259
	Module13132	NOT CLASSIFIED	0.900768	Mod	1.54006	Mod	0.0045112	Lo	0	Lo	0	Lo	Pex13
	Module11876	NOT CLASSIFIED	0.583187	Mod	1.54006	Mod	0.317719	Lo	0	Lo	0.734576	Lo	Bphl
	Module9135	NOT CLASSIFIED	0.712019	Mod	1.54006	Mod	0.354324	Lo	0	Lo	1.5	Mod	Htatip2
	Module368	NOT CLASSIFIED	0.015876	Lo	1.53928	Mod	0.0160723	Lo	0.436843	Lo	0.965636	Mod	Prss1/Prss2/Prss3/Try4/BC048599/Klk14/EG386551/1810049H19Rik/Try10/EG436523/2210010C04Rik/1700016G05Rik/1700074P13Rik/1810009J06Rik
	Module11984	NOT CLASSIFIED	0.178534	Lo	1.53866	Mod	0.229972	Lo	0.740133	Hi	1.39681	Mod	Ift172/Ift80
	Module1222	NOT CLASSIFIED	0.153591	Lo	1.53842	Mod	0.0733108	Lo	0.672098	Hi	0.884116	Lo	Pick1/1110067D22Rik
	Module683	NOT CLASSIFIED	0.572389	Mod	1.53788	Mod	0.746694	Mod	0.462196	Lo	1.65925	Mod	Prdm2/Atn1/Rere
	Module3882	NOT CLASSIFIED	0.922214	Mod	1.53755	Mod	0.0243303	Lo	0.558333	Hi	0	Lo	Cobl/Cobll1
	Module1107	NOT CLASSIFIED	0.34731	Mod	1.53743	Mod	2.69982	Hi	0.269965	Lo	2.41506	Mod	Mmp2/Mmp9
	Module570	NOT CLASSIFIED	0.095987	Mod	1.53739	Mod	0.190955	Hi	0.620736	Hi	2.20466	Mod	Agt/Serpina6/Serpind1/Serpina3c/Gm46/Serpina1a/Serpina1b/Serpina1c/Serpina1d/Serpina1e/Serpina3k/Serpina3g/Serpina3n/Serpina3m/Serpina10/Serpina3f/EG238395/Serpina5/Serpina3b/Serpina4-ps1/Serpina7/Serpina11/Serpina3h/EG628900/LOC635246/Serpina12/Serpina1f/Serpina9/Serpina3a
	Module14092	NOT CLASSIFIED	0.150353	Lo	1.53734	Mod	0.0556666	Lo	0	Lo	1.35816	Mod	Rnf145/Rnf139
	Module1487	NOT CLASSIFIED	0.0826523	Lo	1.53712	Mod	0.351576	Mod	0.635649	Hi	1.65822	Mod	Srpk1/Srpk2/Srpk3
	Module833	NOT CLASSIFIED	0.289019	Lo	1.53546	Mod	0.0232222	Lo	0.776296	Hi	0	Lo	Gdf11/Mstn
	Module12715	NOT CLASSIFIED	0.575599	Mod	1.53532	Mod	0.0640553	Lo	0	Lo	0.936667	Mod	Nat12
	Module10123	NOT CLASSIFIED	0.234791	Mod	1.53531	Mod	0	Lo	0	Lo	0	Lo	Rpl37a/NA/LOC668941
	Module14344	NOT CLASSIFIED	0.280333	Lo	1.53504	Mod	0.24293	Lo	0.629784	Hi	0.974892	Mod	2310007H09Rik/Hdhd2
	Module3005	NOT CLASSIFIED	0.251947	Mod	1.53419	Mod	0	Lo	0.593655	Hi	0	Lo	9630031F12Rik/NA/4930589M24Rik
	Module1575	NOT CLASSIFIED	1.479	Mod	1.53376	Mod	0.158265	Lo	0.47562	Lo	1.51007	Mod	Wwc1/Wwc2
	Module1567	NOT CLASSIFIED	0.21029	Mod	1.53356	Mod	0.000364242	Lo	0.544881	Hi	0	Lo	NA/Myot/Mypn/Palld
	Module9460	NOT CLASSIFIED	0.892158	Mod	1.53349	Mod	0	Lo	0.432332	Lo	0	Lo	Ptges3/1700113I22Rik
	Module3551	NOT CLASSIFIED	1.57724	Mod	1.53321	Mod	0	Lo	0	Lo	0	Lo	Adsl
	Module1660	NOT CLASSIFIED	0.168709	Mod	1.53253	Mod	0.40301	Mod	0.404999	Lo	1.80071	Mod	Cbll1/Wipf1/Wipf3/Wipf2
	Module14182	NOT CLASSIFIED	1.91836	Mod	1.53144	Mod	0	Lo	0	Lo	0	Lo	Mtif3
	Module6154	NOT CLASSIFIED	0.167635	Mod	1.53123	Mod	0.230119	Mod	0.426518	Lo	0	Lo	Twist2/Ptf1a/Twist1
	Module13408	HOFO	4.92201	Hi	1.531	Mod	0.406385	Lo	0	Lo	0	Lo	Rhobtb3
	Module13251	NOT CLASSIFIED	0.413861	Mod	1.531	Mod	0.0687039	Lo	0.414898	Lo	0	Lo	D430041B17Rik/Gm879
	Module2646	NOT CLASSIFIED	0.102003	Mod	1.53097	Mod	0.041232	Lo	0.704153	Hi	0.86312	Lo	Kcnip3/Kcnip1/Kcnip4/Kcnip2
	Module13635	NOT CLASSIFIED	1.83445	Mod	1.53086	Mod	0	Lo	0	Lo	0	Lo	Ttc27
	Module8200	NOT CLASSIFIED	1.31976	Mod	1.53083	Mod	0.670579	Mod	0.608125	Hi	0.743899	Lo	Lrrn4/Lrrn4cl
	Module678	NOT CLASSIFIED	0.030838	Lo	1.53061	Mod	0.204377	Mod	0.551509	Hi	2.38788	Mod	Slc26a3/Slc26a2/Slc26a6/Slc26a7/Slc26a8/Slc26a1/Slc26a4/Slc26a11/Slc26a9/Slc26a5
	Module1464	NOT CLASSIFIED	0.00782124	Lo	1.5305	Mod	0.141955	Lo	0.532008	Hi	1.38691	Mod	Tdpoz1/Spop/EG212727/EG229571/EG245290/EG383977/Tdpoz2/Tdpoz3/Tdpoz4/Tdpoz5/EG433623/EG436563/EG668341/EG668346/EG668353/EG668356/EG668359/LOC674115/Spopl
	Module2940	NOT CLASSIFIED	0.162041	Mod	1.53049	Mod	0.627191	Mod	0.599573	Hi	0	Lo	Ttc24/Gpsm1/Gpsm2
	Module6790	NOT CLASSIFIED	0.54084	Mod	1.53049	Mod	0.0617993	Lo	0.588527	Hi	0.721942	Lo	AA673488/Scaf1/Sfrs2ip
	Module612	NOT CLASSIFIED	0.0134235	Lo	1.53006	Mod	0.136838	Mod	0.67274	Hi	1.65138	Mod	NA/Mcpt1/Mcpt2/Mcpt4/Cma1/Mcpt9/Cma2
	Module1520	NOT CLASSIFIED	0.261545	Mod	1.52975	Mod	0.792126	Mod	0.578737	Hi	0.918296	Mod	Pycr1/Pycrl/Pycr2
	Module1337	NOT CLASSIFIED	0.0602999	Lo	1.52971	Mod	0.0800311	Lo	0.596418	Hi	0.439498	Lo	Reps2/Reps1
	Module2303	NOT CLASSIFIED	0.15697	Lo	1.52971	Mod	0.0193408	Lo	0	Lo	0	Lo	Rnft2/Rnft1
	Module10986	NOT CLASSIFIED	0.366256	Lo	1.52971	Mod	0.200949	Lo	0	Lo	0.936668	Mod	Ttc35
	Module3935	NOT CLASSIFIED	0.075218	Lo	1.52951	Mod	0.596534	Mod	0.504148	Hi	2.38775	Mod	Cst3/Cst7/Cstl1/Cst10/Cst6/Cst11
	Module12422	NOT CLASSIFIED	0.444106	Mod	1.52893	Mod	1.22918	Mod	0.347745	Lo	1.91413	Mod	Rhov/Rhou
	Module4707	NOT CLASSIFIED	0.0980558	Lo	1.52892	Mod	0.420982	Mod	0.814285	Hi	1.61081	Mod	Mlph/Mobp/Myrip
	Module7343	NOT CLASSIFIED	0.314188	Mod	1.52837	Mod	1.0957	Hi	0.535978	Hi	1.6163	Mod	Emilin1/Mmrn2/Emilin2/Emilin3
	Module14451	NOT CLASSIFIED	0.678912	Mod	1.52806	Mod	0	Lo	0	Lo	0	Lo	Mrps5
	Module12721	NOT CLASSIFIED	0.5681	Mod	1.52792	Mod	0	Lo	0	Lo	0	Lo	Utp20
	Module9140	NOT CLASSIFIED	0.0968206	Lo	1.52768	Mod	0.140091	Lo	0.41536	Lo	1	Mod	Cd164/Cd164l2
	Module653	NOT CLASSIFIED	0.458764	Mod	1.52768	Mod	0.231452	Mod	0.603985	Hi	1.78995	Mod	Cyp7a1/Cyp7b1/Cyp8b1/Ptgis/Cyp39a1
	Module817	NOT CLASSIFIED	0.454953	Mod	1.52718	Mod	0.341939	Mod	0.267588	Lo	2.14683	Mod	Gad1/Gad2/Csad/Gadl1
	Module1085	NOT CLASSIFIED	0.435112	Mod	1.52716	Mod	0.0309432	Lo	0.410062	Lo	0.371251	Lo	Creld1/Creld2
	Module186	NOT CLASSIFIED	0.0276395	Lo	1.5271	Mod	0.8128	Mod	0.388099	Lo	2.06712	Mod	Unc5a/Unc5b/Unc5d/Unc5c/Unc5cl
	Module2169	NOT CLASSIFIED	0.0858451	Lo	1.52693	Mod	0.255757	Mod	0.361673	Lo	1.80448	Mod	Lass6/Lass3/Lass4/Lass5/Lass2
	Module1733	NOT CLASSIFIED	0.278202	Lo	1.52665	Mod	3.07258	Hi	0.72814	Hi	2.34169	Mod	Tgfbi/Postn
	Module1706	NOT CLASSIFIED	1.21775	Mod	1.52664	Mod	0.357279	Mod	0.380612	Lo	0.819448	Lo	Ppp1r9b/Samd14/Ppp1r9a
	Module8329	NOT CLASSIFIED	0.1217	Lo	1.52624	Mod	1.833	Mod	0.41616	Lo	2.32093	Mod	Lgmn/Pigk
	Module916	NOT CLASSIFIED	0.0979269	Lo	1.52624	Mod	0	Lo	0	Lo	0	Lo	Hmbs/EG623818
	Module14348	NOT CLASSIFIED	1.28505	Mod	1.52624	Mod	0	Lo	0	Lo	0	Lo	NA
	Module12805	NOT CLASSIFIED	0.155201	Mod	1.52536	Mod	0.00419846	Lo	0.467792	Lo	0	Lo	6430531B16Rik/Spata4/Spef1
	Module5281	NOT CLASSIFIED	0.207449	Lo	1.52411	Mod	0.0561359	Lo	0	Lo	0.899744	Lo	Sub1
	Module4401	NOT CLASSIFIED	0.879613	Mod	1.5241	Mod	0	Lo	0	Lo	0	Lo	Hprt1
	Module182	NOT CLASSIFIED	0.909962	Mod	1.52374	Mod	0.0583563	Lo	0.903656	Hi	1.35458	Mod	Kank1/Kank2/Kank4/NA/Kank3
	Module303	NOT CLASSIFIED	0.13465	Mod	1.52364	Mod	0	Lo	0.767584	Hi	0	Lo	Mcf2/Mcf2l/Sestd1
	Module11902	NOT CLASSIFIED	0.712291	Mod	1.52363	Mod	0.00883183	Lo	0.144635	Lo	0	Lo	Pdcd2/Pdcd2l
	Module1983	NOT CLASSIFIED	0.160447	Lo	1.52329	Mod	0.03992	Lo	0.446531	Lo	1.56507	Mod	Zc3h12a/Zc3h12d/Zc3h12c/BC030046/Zc3h12b/N4bp1
	Module2345	HAFO	2.66281	Hi	1.52323	Mod	0.145114	Lo	0.654683	Hi	0.850382	Lo	Lix1l/Lix1
	Module12420	NOT CLASSIFIED	0.762089	Mod	1.52307	Mod	0.00229663	Lo	0.814985	Hi	0	Lo	Tbrg4/Fastkd1/Fastk/Fastkd3
	Module3469	NOT CLASSIFIED	0.435523	Mod	1.52295	Mod	0.17011	Mod	0.594277	Hi	2.12176	Mod	Slc35b3/Slc35b1/Slc35b4/Slc35b2
	Module9453	NOT CLASSIFIED	0.824624	Mod	1.52285	Mod	0	Lo	0	Lo	0	Lo	Timm22
	Module1550	NOT CLASSIFIED	0.496224	Mod	1.5225	Mod	0.221721	Mod	0.434909	Lo	1.75108	Mod	Lrch2/Lrch4/Lrch1/Lrrc57/Lrrc28/Lrch3
	Module1976	NOT CLASSIFIED	0.467289	Mod	1.52223	Mod	0.0968232	Lo	0	Lo	0.734532	Lo	Yipf1/Yipf2
	Module607	NOT CLASSIFIED	0.0847125	Lo	1.52223	Mod	0.14661	Lo	0.498843	Lo	2.01184	Mod	Clcn1/Clcn2/Clcnka/Clcnkb/LOC639048
	Module629	NOT CLASSIFIED	0.161375	Lo	1.52215	Mod	0.0022556	Lo	0.274855	Lo	0	Lo	Crk/Crkl
	Module1738	NOT CLASSIFIED	0.0592213	Lo	1.52213	Mod	0.0742043	Lo	0.422398	Lo	1.36823	Mod	Tia1/Tial1
	Module7567	NOT CLASSIFIED	0.548518	Mod	1.52213	Mod	0.0480282	Lo	0	Lo	0.696213	Lo	Trappc3
	Module5158	NOT CLASSIFIED	0.633458	Mod	1.52213	Mod	0.259666	Lo	0	Lo	1.07243	Mod	Pex19
	Module3276	NOT CLASSIFIED	1.44583	Mod	1.52194	Mod	0.249368	Lo	0	Lo	0	Lo	Nrm
	Module9670	NOT CLASSIFIED	0.278657	Lo	1.52193	Mod	0.106798	Lo	0	Lo	0.779332	Lo	Sertad2/Cdca4
	Module1558	NOT CLASSIFIED	0.236066	Lo	1.52193	Mod	0.0259519	Lo	0.228791	Lo	0	Lo	Tbc1d4/Tbc1d1
	Module976	NOT CLASSIFIED	0.128326	Lo	1.52193	Mod	0.231837	Lo	0.562616	Hi	0.71965	Lo	Irx1/Irx3
	Module941	NOT CLASSIFIED	0.0569155	Lo	1.52193	Mod	0.104872	Lo	0.65495	Hi	1.34053	Mod	Hsf1/Hsf2/B230358A15Rik/Hsf4/EG631922
	Module3388	NOT CLASSIFIED	0.603967	Mod	1.52193	Mod	2.15464	Mod	0	Lo	1.25163	Mod	Nusap1
	Module559	NOT CLASSIFIED	0.181093	Mod	1.52193	Mod	0.123414	Mod	0.174939	Lo	1.81338	Mod	Capza1/Capza2/Capza3/4933400A11Rik
	Module2785	NOT CLASSIFIED	0.242431	Mod	1.52193	Mod	0.425934	Mod	0.429367	Lo	1.60038	Mod	Tect1/Tctn3/Tctn2/Hvcn1
	Module13919	NOT CLASSIFIED	2.19987	Mod	1.52193	Mod	0	Lo	0	Lo	0	Lo	Josd3
	Module12539	NOT CLASSIFIED	2.14049	Mod	1.52193	Mod	0	Lo	0	Lo	0	Lo	NA
	Module12297	NOT CLASSIFIED	0.638644	Mod	1.52193	Mod	0.189266	Lo	0	Lo	0.650022	Lo	2610034M16Rik
	Module10657	NOT CLASSIFIED	2.00148	Mod	1.52193	Mod	0.0644534	Lo	0	Lo	0	Lo	Spc25
	Module1508	NOT CLASSIFIED	0.261157	Mod	1.52192	Mod	0.137682	Mod	0.918129	Hi	0	Lo	Eif5a2/Eif5a/Eif5al3
	Module4168	NOT CLASSIFIED	1.57486	Mod	1.52105	Mod	0.503223	Mod	0	Lo	0.905588	Mod	Fgfbp1
	Module985	NOT CLASSIFIED	0.0274734	Lo	1.52038	Mod	0.0764665	Lo	0.312835	Lo	0	Lo	Tigd5/Cenpb/Jrk/Tigd3/Tigd4/Tigd2/Jrkl
	Module1933	NOT CLASSIFIED	0.164695	Lo	1.52038	Mod	0.0359418	Lo	0.750828	Hi	0	Lo	Slc30a3/Slc30a4/Slc30a2/Slc30a8/LOC675955
	Module1165	NOT CLASSIFIED	0.141663	Lo	1.52016	Mod	0.168376	Lo	0.664307	Hi	1.7922	Mod	Nptx1/Ptx3/Npcd/Nptx2/1110018H23Rik/Nptxr
	Module1908	NOT CLASSIFIED	0.109892	Mod	1.52009	Mod	0.087401	Lo	0.526042	Hi	0.881572	Lo	Cald1/Prkcsh/NA/Eif5b/Clspn/Cylc1/Mtif2
	Module4263	NOT CLASSIFIED	0.300321	Mod	1.51963	Mod	0.20036	Mod	0.312772	Lo	1.53594	Mod	Gngt1/Gngt2/Gng11
	Module5147	NOT CLASSIFIED	0.86187	Mod	1.51934	Mod	0.974839	Mod	0.914921	Hi	2.28765	Mod	Prkcdbp/Ptrf/Sdpr/2310039E09Rik
	Module14084	NOT CLASSIFIED	2.36882	Mod	1.51906	Mod	0	Lo	0	Lo	0	Lo	Six6os1
	Module9736	NOT CLASSIFIED	0.166486	Lo	1.51905	Mod	1.52703	Mod	0	Lo	1.69434	Mod	Nampt
	Module10464	NOT CLASSIFIED	0.303986	Mod	1.51905	Mod	0.20652	Lo	0	Lo	0.811279	Lo	Tmem8/1110002H13Rik
	Module1244	NOT CLASSIFIED	0.209327	Mod	1.51898	Mod	0.808488	Mod	0.413049	Lo	1.48441	Mod	Plod1/Plod2/Plod3
	Module1536	NOT CLASSIFIED	0.364797	Mod	1.51897	Mod	0.832657	Mod	0.883161	Hi	1.51346	Mod	Tmc7/Tmc8/Tmc4
	Module2078	NOT CLASSIFIED	0.833037	Mod	1.51864	Mod	0.517261	Mod	0.445458	Lo	2.20994	Mod	Sytl5/Sytl1/Sytl4/Sytl2/Sytl3
	Module2267	NOT CLASSIFIED	0.731937	Mod	1.51798	Mod	0.268835	Lo	0.423762	Lo	1.20094	Mod	Scml4/Scmh1
	Module13457	NOT CLASSIFIED	0.71717	Mod	1.51742	Mod	0	Lo	0	Lo	0	Lo	Rpl7l1/1700084J12Rik
	Module12117	NOT CLASSIFIED	0.808677	Mod	1.51645	Mod	0.0489575	Lo	0	Lo	0	Lo	Samm50
	Module13277	NOT CLASSIFIED	1.32078	Mod	1.51527	Mod	0	Lo	0	Lo	0	Lo	2700097O09Rik
	Module13634	NOT CLASSIFIED	0.582537	Mod	1.51519	Mod	0	Lo	0	Lo	0	Lo	Elp3
	Module9123	NOT CLASSIFIED	0.389244	Mod	1.51513	Mod	0.421738	Mod	0.670155	Hi	1.80246	Mod	Pgrmc1/Nenf/Pgrmc2
	Module1199	NOT CLASSIFIED	0.569172	Mod	1.51494	Mod	0	Lo	0	Lo	0	Lo	Igbp1/Igbp1b
	Module456	NOT CLASSIFIED	0.0620507	Lo	1.51479	Mod	0.0876186	Lo	0.376349	Lo	1.29546	Mod	Aoc3/Aoc2/Doxl2/Svs1/1600015I10Rik/Abp1
	Module1422	NOT CLASSIFIED	0.0289298	Lo	1.51479	Mod	0	Lo	0	Lo	0	Lo	St6galnac1/St6galnac2/LOC675562
	Module11947	NOT CLASSIFIED	1.60937	Mod	1.51479	Mod	0.0045112	Lo	0	Lo	0	Lo	Bcas2
	Module192	NOT CLASSIFIED	0.36172	Mod	1.51462	Mod	0.196731	Mod	0.661897	Hi	0.918296	Mod	Magee1/NA/Magee2
	Module1530	NOT CLASSIFIED	0.232682	Mod	1.51421	Mod	0.0497367	Lo	0.375213	Lo	0.951909	Mod	Trp53bp2/Ppp1r13b/Ppp1r13l/LOC669005
	Module1987	NOT CLASSIFIED	0.0459362	Lo	1.51356	Mod	0.0260651	Lo	0.329804	Lo	0.977418	Mod	Hcrtr1/Cd200r4/Cd200r2/F630003A18Rik/Gpr176/Hcrtr2/Cd200r1/Cd200r3
	Module2457	NOT CLASSIFIED	0.15552	Mod	1.51268	Mod	0.83768	Mod	0.569516	Hi	1.9033	Mod	Slc41a2/Slc41a3/Slc41a1
	Module2384	NOT CLASSIFIED	0.365382	Mod	1.51247	Mod	0	Lo	0.339241	Lo	0	Lo	NA/Usp54/Usp53
	Module2455	NOT CLASSIFIED	0.439895	Mod	1.5123	Mod	0.00155956	Lo	0.623142	Hi	0	Lo	Nell1/Crim1/Nell2
	Module176	NOT CLASSIFIED	0.225074	Mod	1.5117	Mod	0.114945	Mod	0.615246	Hi	1.87067	Mod	E130012A19Rik/NA/Taf4a/EG544864/Rbm42/Taf4b/C78339
	Module1097	NOT CLASSIFIED	0.0993683	Lo	1.5107	Mod	0.333238	Mod	0.840911	Hi	1.60594	Mod	Rab15/Rab8a/Rab10/Rab8b/Rab13
	Module2983	NOT CLASSIFIED	0.388031	Mod	1.51068	Mod	0.042375	Lo	0.714844	Hi	0	Lo	2410008K03Rik/Gats
	Module2434	NOT CLASSIFIED	0.518777	Mod	1.51007	Mod	0.0781751	Lo	0	Lo	0	Lo	NA/Med12
	Module2851	NOT CLASSIFIED	0.0988595	Lo	1.51006	Mod	0.352772	Mod	0	Lo	0.999991	Mod	Pgm1/Pgm2l1
	Module2214	NOT CLASSIFIED	0.114641	Lo	1.51006	Mod	0.221677	Lo	0	Lo	0.936667	Mod	Rpgrip1l/Rpgrip1
	Module5844	NOT CLASSIFIED	0.1184	Mod	1.50997	Mod	0.284788	Mod	0	Lo	1.9476	Mod	Sec22b/Sec22c/Sec22a
	Module2647	NOT CLASSIFIED	0.446203	Mod	1.50871	Mod	0.562702	Mod	0	Lo	1.81884	Mod	Socs5/Socs4
	Module1098	NOT CLASSIFIED	0.414566	Mod	1.50867	Mod	0.707312	Mod	0	Lo	2.23478	Mod	Mep1a/Mep1b/Astl
	Module1921	NOT CLASSIFIED	0.229829	Mod	1.50827	Mod	0.676875	Mod	0.553278	Hi	0.970962	Mod	Camsap1/Camsap1l1/2310057J16Rik
	Module2430	NOT CLASSIFIED	0.309307	Mod	1.50804	Mod	0.00467994	Lo	0.506488	Hi	0	Lo	Acsbg2/1700061G19Rik/Acsbg1
	Module408	NOT CLASSIFIED	0.0956635	Lo	1.50795	Mod	0.109581	Mod	0.6276	Hi	1.01412	Mod	Adra2a/Adra2b/Adra2c
	Module3793	NOT CLASSIFIED	0.123525	Lo	1.5079	Mod	0.0159161	Lo	0	Lo	0	Lo	Cd3d/Cd3g
	Module1091	NOT CLASSIFIED	0.152666	Mod	1.50779	Mod	0.63027	Mod	0	Lo	1.69717	Mod	Mbd2/Mbd3/Mbd3l2/Mbd3l1
	Module427	NOT CLASSIFIED	0.24654	Mod	1.50778	Mod	0.00906257	Lo	0	Lo	0.749596	Lo	Vps4a/Vps4b/Katnal2
	Module3501	NOT CLASSIFIED	0.742122	Mod	1.50733	Mod	0.0721211	Lo	0.58329	Hi	1.31245	Mod	Pecr/Decr2/Decr1
	Module14572	NOT CLASSIFIED	1.6787	Mod	1.50591	Mod	0	Lo	0	Lo	0	Lo	Ng23
	Module2767	NOT CLASSIFIED	0.32557	Mod	1.50538	Mod	0	Lo	0	Lo	0	Lo	LOC639318/1110014J01Rik
	Module877	NOT CLASSIFIED	0.485415	Mod	1.50524	Mod	0.280838	Mod	0.25185	Lo	1.86134	Mod	Spsb2/Spsb4/Fbxo45/Spsb1
	Module5330	NOT CLASSIFIED	0.479701	Lo	1.50522	Mod	0.427187	Lo	0	Lo	0.958712	Mod	Sct
	Module12554	NOT CLASSIFIED	0.220938	Mod	1.50522	Mod	0.0629571	Lo	0	Lo	0.787126	Lo	Cars/NA/Cars2
	Module3708	NOT CLASSIFIED	0.86563	Mod	1.50493	Mod	0.159464	Lo	0	Lo	1.39681	Mod	Bcl2l11
	Module3548	NOT CLASSIFIED	0.24349	Lo	1.50492	Mod	0.935319	Mod	0.0974638	Lo	1.81794	Mod	Gpr182/Cxcr7
	Module10395	NOT CLASSIFIED	0.352808	Lo	1.50492	Mod	0.42616	Lo	0	Lo	1.20719	Mod	Twsg1
	Module3405	NOT CLASSIFIED	2.15725	Mod	1.5046	Mod	0	Lo	0	Lo	0	Lo	Pfdn4
	Module676	NOT CLASSIFIED	0.169771	Mod	1.50457	Mod	0.14819	Mod	0.32118	Lo	1.83393	Mod	Dpep1/Dpep2/EG385499/Dpep3
	Module1365	NOT CLASSIFIED	0.0691848	Lo	1.50457	Mod	0.296869	Mod	0.582663	Hi	1.85682	Mod	Rora/Rorc/Rorb
	Module9860	NOT CLASSIFIED	0.449689	Mod	1.50457	Mod	0.301072	Mod	0	Lo	0	Lo	Fabp5/Fabp5l2
	Module5336	NOT CLASSIFIED	0.162153	Mod	1.50448	Mod	0.00298896	Lo	0.726281	Hi	0	Lo	Ccl11/Ccl2/Ccl24
	Module4289	NOT CLASSIFIED	0.0877572	Lo	1.50327	Mod	0.0849734	Lo	0.393109	Lo	0.591673	Lo	Gpx1/Gpx2
	Module4774	NOT CLASSIFIED	0.361889	Mod	1.50315	Mod	0.0880075	Lo	0.475605	Lo	1.62519	Mod	Psmd7/Cops6/Eif3f
	Module12543	NOT CLASSIFIED	2.87167	Mod	1.50262	Mod	0	Lo	0	Lo	0	Lo	2810025M15Rik
	Module5098	NOT CLASSIFIED	0.223727	Lo	1.50246	Mod	0.249504	Lo	0.362258	Lo	0.787114	Lo	Ptdss1/Ptdss2
	Module4474	NOT CLASSIFIED	1.04714	Mod	1.50222	Mod	0	Lo	0	Lo	0	Lo	Il17a/Il17f
	Module1471	NOT CLASSIFIED	0.0554357	Lo	1.50222	Mod	0.381682	Mod	0.626888	Hi	1.91705	Mod	Kctd12b/Kctd12/Kctd8/Kctd16/NA
	Module4381	NOT CLASSIFIED	0.201818	Mod	1.50044	Mod	0.170424	Mod	0.49007	Lo	0	Lo	Hoxa6/Hoxb6/Hoxc6
	Module2205	NOT CLASSIFIED	0.0558221	Lo	1.50002	Mod	1.56409	Hi	0.539996	Hi	1.81496	Mod	Rgma/Rgmb/Hfe2
	Module3453	NOT CLASSIFIED	1.81148	Mod	1.50001	Mod	1.23701	Mod	0	Lo	1.44882	Mod	Glo1
	Module1749	NOT CLASSIFIED	0.332154	Mod	1.5	Mod	0.00107672	Lo	0.41022	Lo	0	Lo	Sgtb/Sgta
	Module12383	NOT CLASSIFIED	0.52925	Mod	1.49993	Mod	0	Lo	0	Lo	0	Lo	Nup35
	Module2635	NOT CLASSIFIED	0.336753	Mod	1.49993	Mod	0.138721	Lo	0	Lo	0	Lo	B230317C12Rik/2900024C23Rik
	Module12083	NOT CLASSIFIED	0.393439	Lo	1.49922	Mod	0.557406	Mod	0	Lo	0.985239	Mod	Dpm3
	Module13896	NOT CLASSIFIED	0.330938	Lo	1.49917	Mod	0	Lo	0	Lo	0	Lo	Dpp3
	Module689	NOT CLASSIFIED	0.0567799	Lo	1.49917	Mod	0.00250331	Lo	0.792842	Hi	0	Lo	Dvl1/Dvl2/Dvl3
	Module1971	NOT CLASSIFIED	0.0541787	Lo	1.49917	Mod	0.411022	Mod	0.30709	Lo	1.82859	Mod	Myoc/Olfm3/Gldn/Olfml1/Olfm2/Olfm1/Olfml3
	Module13078	NOT CLASSIFIED	0.682452	Mod	1.49816	Mod	0	Lo	0.347033	Lo	0	Lo	Rpusd3/Rpusd2/Rpusd4
	Module2564	NOT CLASSIFIED	0.768847	Mod	1.49795	Mod	0.00499984	Lo	0.429855	Lo	0	Lo	Olig2/Olig1/Olig3
	Module1770	NOT CLASSIFIED	0.610692	Mod	1.49537	Mod	0.0422428	Lo	0.544666	Hi	0	Lo	Phf11/D14Ertd668e/EG236451/EG628693/EG628705/Phf6
	Module1923	NOT CLASSIFIED	0.26332	Lo	1.49501	Mod	0.145049	Lo	0.563399	Hi	0.985744	Mod	Slc2a6/Slc2a8
	Module2107	NOT CLASSIFIED	0.115825	Mod	1.49492	Mod	0.614669	Mod	0.548149	Hi	1.68164	Mod	Tmem30b/Tmem30a/Tmem30c
	Module5236	NOT CLASSIFIED	0.325517	Mod	1.49492	Mod	0.146506	Mod	0.456729	Lo	1.03066	Mod	Upf1/Ighmbp2/Dna2/4930422G04Rik
	Module4259	NOT CLASSIFIED	2.45842	Mod	1.49489	Mod	0.794525	Mod	0	Lo	1.07243	Mod	Glycam1
	Module14143	NOT CLASSIFIED	0.918012	Mod	1.49371	Mod	0.357633	Mod	0	Lo	1.08244	Mod	Ccdc90b/Ccdc90a
	Module11261	NOT CLASSIFIED	0.357071	Mod	1.49351	Mod	1.48908	Mod	0.614997	Hi	1.24209	Mod	Tspan13/Tspan31
	Module5256	NOT CLASSIFIED	2.05418	Mod	1.4931	Mod	0.0206986	Lo	0	Lo	0	Lo	C80913
	Module11591	NOT CLASSIFIED	0.469406	Mod	1.49187	Mod	0.0784062	Lo	0.48848	Lo	0	Lo	5830405N20Rik/Ssfa2
	Module10637	NOT CLASSIFIED	0.987599	Mod	1.49187	Mod	0	Lo	0	Lo	0	Lo	Mterfd1
	Module2601	NOT CLASSIFIED	0.483852	Mod	1.49187	Mod	0.0976283	Lo	0	Lo	0.998636	Mod	Skap2/Skap1
	Module9604	NOT CLASSIFIED	0.104142	Lo	1.49186	Mod	0.00452091	Lo	0	Lo	0	Lo	Th1l
	Module9602	NOT CLASSIFIED	0.101239	Lo	1.49186	Mod	0	Lo	0	Lo	0	Lo	Psmd8
	Module1047	NOT CLASSIFIED	0.109836	Mod	1.49162	Mod	0.0148654	Lo	0.389494	Lo	0.994169	Mod	Nxf7/Nxf3/Nxf1/Nxf2
	Module2788	NOT CLASSIFIED	0.566244	Mod	1.49045	Mod	0.00238378	Lo	0.257972	Lo	0	Lo	Setd4/Setd3/Setd6/2810004N23Rik
	Module1544	NOT CLASSIFIED	0.704589	Mod	1.49019	Mod	0.0585433	Lo	0	Lo	0	Lo	T/Tbx19
	Module10442	NOT CLASSIFIED	0.409548	Mod	1.49006	Mod	0.0557518	Lo	0.602785	Hi	1.39681	Mod	Chchd3/Chchd6
	Module2347	NOT CLASSIFIED	0.548097	Mod	1.48976	Mod	0.0335427	Lo	0	Lo	0	Lo	NA/Ard1/Nat5/Ard1b
	Module2921	NOT CLASSIFIED	1.17023	Mod	1.48943	Mod	0.0648624	Lo	0	Lo	0	Lo	Cabc1/Adck4
	Module14769	NOT CLASSIFIED	0.252154	Lo	1.48935	Mod	0.74225	Mod	0	Lo	1.5802	Mod	Fst/Fstl3
	Module21	NOT CLASSIFIED	0.0413702	Lo	1.48934	Mod	0.333096	Mod	0.640875	Hi	2.16623	Mod	Oas1d/Oas1c/Oasl1/Oas1e/Oas1g/Oas1b/Oasl2/Oas1f/Oas3/Oas2/Oas1h/Oas1a
	Module4133	NOT CLASSIFIED	0.330201	Lo	1.48816	Mod	0.281755	Lo	0	Lo	1.44586	Mod	Fah
	Module1187	NOT CLASSIFIED	0.0548268	Lo	1.48816	Mod	0.124402	Mod	0.39098	Lo	1.54211	Mod	P4ha1/P4ha2/P4ha3
	Module369	NOT CLASSIFIED	0.168607	Lo	1.48816	Mod	0.0249815	Lo	0	Lo	0.371246	Lo	Aipl1/Aip
	Module2283	NOT CLASSIFIED	0.106883	Lo	1.48816	Mod	0.00235821	Lo	0	Lo	0	Lo	Cops7a/Cops7b
	Module341	NOT CLASSIFIED	0.187776	Mod	1.48816	Mod	0.108016	Mod	0	Lo	1.31568	Mod	Slc8a2/Slc8a3/Slc8a1
	Module11207	NOT CLASSIFIED	0.457694	Lo	1.48718	Mod	0.0517603	Lo	0	Lo	0	Lo	Fancl
	Module11733	NOT CLASSIFIED	0.444378	Lo	1.4867	Mod	0.624475	Mod	0	Lo	0.787127	Lo	4930570C03Rik
	Module1333	NOT CLASSIFIED	0.200177	Lo	1.4867	Mod	0.40728	Mod	0	Lo	1.42197	Mod	Rasd1/Rasd2
	Module9537	NOT CLASSIFIED	0.0643638	Lo	1.4867	Mod	0.0146344	Lo	0	Lo	0.696213	Lo	EG545987/Map2k1ip1/LOC637657
	Module3696	NOT CLASSIFIED	0.183842	Lo	1.4867	Mod	0.00463986	Lo	0.335718	Lo	0	Lo	Bet1/Bet1l
	Module10538	NOT CLASSIFIED	1.04133	Mod	1.4867	Mod	0.0048755	Lo	0	Lo	0	Lo	Nicn1
	Module2288	NOT CLASSIFIED	0.542826	Mod	1.48582	Mod	0.105331	Lo	0.520121	Hi	1.55698	Mod	Eif2s3x/Eif2s3y
	Module1818	NOT CLASSIFIED	0.0676383	Lo	1.48569	Mod	0.0597052	Lo	0.991124	Hi	0.811278	Lo	Vdac1/Vdac2/Vdac3
	Module739	NOT CLASSIFIED	0.153228	Lo	1.48548	Mod	0.25408	Lo	0.204896	Lo	1.55352	Mod	Bcl11a/Bcl11b
	Module1152	NOT CLASSIFIED	0.282646	Lo	1.48516	Mod	1.66366	Mod	0.385355	Lo	1.53377	Mod	Nin/4930519N13Rik
	Module13262	NOT CLASSIFIED	0.606272	Mod	1.48471	Mod	0.0483125	Lo	0	Lo	0	Lo	2700029M09Rik
	Module7556	NOT CLASSIFIED	1.11889	Mod	1.48399	Mod	1.05754	Mod	0	Lo	0.51923	Lo	Asns
	Module12779	NOT CLASSIFIED	0.142117	Lo	1.48366	Mod	0	Lo	0.621142	Hi	0	Lo	Cdkn2aipnl/Cdkn2aip
	Module1891	NOT CLASSIFIED	0.636204	Mod	1.48366	Mod	0.00627205	Lo	0	Lo	0	Lo	Ubtd1/Ubtd2
	Module1873	NOT CLASSIFIED	0.259743	Mod	1.48336	Mod	0.373171	Mod	0.457715	Lo	2.13414	Mod	2610024E20Rik/D430015B01Rik/1200015N20Rik
	Module2895	NOT CLASSIFIED	0.368082	Mod	1.48336	Mod	0.227447	Lo	0	Lo	0.981941	Mod	Pbrm1/NA
	Module2610	NOT CLASSIFIED	0.497495	Mod	1.48336	Mod	0.231745	Lo	0	Lo	0.954434	Mod	Nup210/Nup210l
	Module5514	NOT CLASSIFIED	0.132367	Lo	1.48333	Mod	0.321944	Mod	0	Lo	1.47846	Mod	Ankrd33/5730557B15Rik
	Module10413	NOT CLASSIFIED	0.191793	Mod	1.48305	Mod	0.076946	Lo	0.648915	Hi	0.899744	Lo	Ppil2/Sdccag10/Ppil4/Ppil3
	Module5304	NOT CLASSIFIED	0.467389	Mod	1.48166	Mod	0.485475	Mod	0.718723	Hi	1.45915	Mod	S100a3/S100a4/EG628324
	Module283	NOT CLASSIFIED	0.0507588	Lo	1.48148	Mod	0.959406	Mod	0.669585	Hi	1.85507	Mod	Sri/Pdcd6/Gca/NA/Pef1
	Module139	NOT CLASSIFIED	0.105719	Lo	1.481	Mod	0.217622	Mod	0.521028	Hi	2.24728	Mod	Dock9/Dock10/NA/Dock6/Dock7/NA/NA/Dock11/Dock8
	Module1504	NOT CLASSIFIED	0.168717	Mod	1.48055	Mod	0.549157	Mod	0.569234	Hi	2.30044	Mod	Creb3/Creb3l2/Creb3l1/LOC638517
	Module870	NOT CLASSIFIED	0.133009	Mod	1.48012	Mod	0.18407	Mod	0.515047	Hi	1.58809	Mod	Gpx3/Gpx5/Gpx6
	Module231	NOT CLASSIFIED	0.300764	Mod	1.48006	Mod	0.0807005	Lo	0.312404	Lo	1.43176	Mod	Rnf216/Rnf144a/Rnf144b/Rnf217/Rnf31/Rnf14
	Module11381	NOT CLASSIFIED	0.556078	Mod	1.47994	Mod	0.0354263	Lo	0	Lo	0	Lo	Cxxc4/Cxxc5
	Module490	NOT CLASSIFIED	0.119077	Lo	1.47965	Mod	0.0539879	Lo	0.538292	Hi	1.35647	Mod	Phox2a/Gsc/Hesx1/Phox2b/Uncx/NA
	Module1413	NOT CLASSIFIED	0.164941	Mod	1.47961	Mod	0.12183	Mod	0.422836	Lo	1.38748	Mod	Sh2b3/Sh2b1/Sh2b2
	Module9211	NOT CLASSIFIED	3.12498	Mod	1.47938	Mod	1.41	Mod	0	Lo	2.07135	Mod	Pgcp
	Module3740	NOT CLASSIFIED	0.960748	Mod	1.47846	Mod	0.0797044	Lo	0.755543	Hi	0	Lo	Cacybp/Sugt1
	Module4142	NOT CLASSIFIED	0.394783	Lo	1.47845	Mod	0.0041865	Lo	0	Lo	0	Lo	Fau
	Module10643	NOT CLASSIFIED	2.22028	Mod	1.47839	Mod	0.116363	Lo	0	Lo	0	Lo	Polr2e
	Module1957	NOT CLASSIFIED	0.0826242	Lo	1.47835	Mod	0.0264516	Lo	0.15516	Lo	1	Mod	EG229330/C130079G13Rik/Aadacl1/LOC433597/EG435732/LOC639578/LOC639581/LOC639609/Aadacl2/EG666803/LOC676914/Aadac/4930449A18Rik
	Module14547	NOT CLASSIFIED	0.36925	Mod	1.47736	Mod	0.0255309	Lo	0.396404	Lo	0	Lo	Phf13/Phf23
	Module9451	NOT CLASSIFIED	0.251632	Lo	1.47628	Mod	0.155377	Lo	0	Lo	0.884115	Lo	Dbnl/Dbn1
	Module1385	NOT CLASSIFIED	0.106829	Mod	1.47628	Mod	0	Lo	0	Lo	0	Lo	Rps6/EG434404/LOC638497/LOC639593/EG666577/LOC667739/LOC675985
	Module732	NOT CLASSIFIED	0.402422	Mod	1.47627	Mod	0.0443117	Lo	0	Lo	0.998848	Mod	Esd/EG432817
	Module109	NOT CLASSIFIED	0.0936731	Lo	1.47546	Mod	0.0515493	Lo	0.420077	Lo	1.51607	Mod	Jmjd1a/Jmjd1c/Hr/Jmjd1b/NA
	Module8977	NOT CLASSIFIED	0.659802	Mod	1.47517	Mod	0.262781	Lo	0	Lo	0.721952	Lo	Mrps7
	Module4825	NOT CLASSIFIED	0.0954224	Lo	1.47517	Mod	0.0459383	Lo	0	Lo	0.721929	Lo	Mut
	Module5247	NOT CLASSIFIED	0.124402	Mod	1.47516	Mod	0.211065	Mod	0.625172	Hi	1.82641	Mod	Rgs4/Rgs5/Rgs3
	Module7101	NOT CLASSIFIED	0.24519	Mod	1.47478	Mod	0	Lo	0.645543	Hi	0	Lo	Ccdc85a/Ccdc85b/EG668158
	Module914	NOT CLASSIFIED	1.25464	Mod	1.47464	Mod	0.198998	Lo	0.614953	Hi	0.899744	Lo	Hic1/Hic2
	Module1480	NOT CLASSIFIED	0.610567	Mod	1.47404	Mod	0.0700138	Lo	0.5426	Hi	0	Lo	Rbm35a/Grsf1/Rbm35b
	Module9633	NOT CLASSIFIED	0.294023	Lo	1.47404	Mod	0	Lo	0	Lo	0	Lo	Tmem183a
	Module4363	NOT CLASSIFIED	1.6947	Mod	1.47398	Mod	0.130859	Lo	0	Lo	0.998846	Mod	Tfb2m
	Module9750	NOT CLASSIFIED	1.38211	Mod	1.47386	Mod	0.446807	Lo	0	Lo	1.38849	Mod	Mettl9
	Module2299	NOT CLASSIFIED	0.196905	Mod	1.47192	Mod	0.549153	Mod	0.545923	Hi	2.59641	Hi	Cryz/Rtn4ip1/Zadh2/BC026585/Mecr/Vat1/AI427515
	Module7361	NOT CLASSIFIED	0.272451	Lo	1.47135	Mod	0.014647	Lo	0	Lo	0	Lo	Il25/Il17c
	Module13590	NOT CLASSIFIED	0.706564	Mod	1.47086	Mod	0.0484239	Lo	0.139863	Lo	0.684039	Lo	Nmnat2/Nmnat1/Nmnat3
	Module12514	NOT CLASSIFIED	0.0948889	Lo	1.47046	Mod	0.635328	Mod	0.192189	Lo	1.66005	Mod	Pla2g12a/Pla2g12b
	Module9455	NOT CLASSIFIED	0.602125	Mod	1.47042	Mod	0	Lo	0	Lo	0	Lo	Pdcd5
	Module2481	NOT CLASSIFIED	0.46663	Mod	1.46991	Mod	0.173473	Mod	0.706947	Hi	0.749595	Lo	Tbc1d2/Grtp1/Tbc1d2b/Tbc1d30
	Module9118	NOT CLASSIFIED	2.41023	Mod	1.46983	Mod	0.904166	Mod	0	Lo	1.34945	Mod	Nub1
	Module10706	NOT CLASSIFIED	1.45904	Mod	1.46945	Mod	0.495128	Lo	0	Lo	0	Lo	2700038C09Rik
	Module445	NOT CLASSIFIED	0.511857	Mod	1.46902	Mod	0.130538	Lo	0.555833	Hi	1	Mod	Amd1/NA
	Module27	NOT CLASSIFIED	0.0703973	Lo	1.46796	Mod	0.036358	Lo	0.596751	Hi	0	Lo	Acacb/Acaca/Pccb/Mccc2
	Module334	NOT CLASSIFIED	0.290395	Mod	1.46793	Mod	0.349904	Mod	0.389711	Lo	1.76251	Mod	Pcca/Pcx/LOC677576/Mccc1
	Module834	NOT CLASSIFIED	0.756957	Mod	1.46788	Mod	0.0844243	Lo	0.442574	Lo	0.845352	Lo	Gdf5/Nodal/Gdf7/Gdf15/Gdf6
	Module13159	NOT CLASSIFIED	0.981968	Mod	1.46746	Mod	0	Lo	0	Lo	0	Lo	1700001P01Rik
	Module13102	NOT CLASSIFIED	0.518254	Mod	1.46746	Mod	0	Lo	0	Lo	0	Lo	LOC631763/Tnfrsf13c
	Module2772	NOT CLASSIFIED	0.426286	Mod	1.46746	Mod	0.0585863	Lo	0	Lo	0	Lo	Sv2a/Sv2b/Sv2c
	Module9545	NOT CLASSIFIED	0.372826	Mod	1.46662	Mod	0.0196056	Lo	0.776967	Hi	0.779351	Lo	Ctf1/Ctf2/Clcf1
	Module1130	NOT CLASSIFIED	0.120399	Mod	1.46614	Mod	0.933589	Mod	0.629164	Hi	1.84339	Mod	Myl4/Myl3/Myl1/Myl6b
	Module9714	NOT CLASSIFIED	0.224275	Mod	1.46563	Mod	0.125062	Mod	0.419699	Lo	0.773572	Lo	Ptafr/Cysltr1/Cysltr2
	Module2084	NOT CLASSIFIED	0.571343	Mod	1.46536	Mod	0.698204	Mod	0.918731	Hi	1.29334	Mod	Stard8/Stard13/Dlc1/LOC547385/Arhgap19
	Module1070	NOT CLASSIFIED	0.156171	Lo	1.46367	Mod	0.182785	Lo	0.602642	Hi	1.62883	Mod	Mab21l1/E330016A19Rik/Mab21l2/BC037703/2310007B03Rik
	Module1448	NOT CLASSIFIED	0.359992	Mod	1.46329	Mod	0	Lo	0	Lo	0	Lo	Snrpc/EG223186/LOC633199
	Module2364	NOT CLASSIFIED	0.0631818	Lo	1.4621	Mod	0.179383	Mod	0.538719	Hi	1.72958	Mod	Vapa/Vapb/Mospd4
	Module373	NOT CLASSIFIED	0.152487	Mod	1.46192	Mod	0.403361	Mod	0.743517	Hi	2.66794	Hi	Acox1/Acoxl/Acox3/Acox2
	Module6639	NOT CLASSIFIED	1.07727	Mod	1.4619	Mod	0	Lo	0	Lo	0	Lo	Tmem201
	Module10506	NOT CLASSIFIED	0.647436	Mod	1.4619	Mod	0.0717579	Lo	0	Lo	0.779379	Lo	Vta1
	Module1438	NOT CLASSIFIED	0.189577	Lo	1.46161	Mod	0.160801	Lo	0	Lo	0	Lo	Slc25a17/NA
	Module305	NOT CLASSIFIED	0.2266	Mod	1.46148	Mod	0.147833	Mod	0	Lo	1.2641	Mod	Zfp692/Zfp91/Cntf
	Module14478	NOT CLASSIFIED	0.926037	Mod	1.46148	Mod	0	Lo	0	Lo	0	Lo	E130116L18Rik
	Module3178	NOT CLASSIFIED	2.97566	Mod	1.46049	Mod	0.148057	Lo	0	Lo	0	Lo	Gldc
	Module11032	NOT CLASSIFIED	0.212736	Lo	1.46001	Mod	1.29702	Mod	0.796335	Hi	1.88402	Mod	Ptplad1/Ptplad2
	Module14805	NOT CLASSIFIED	0.632102	Mod	1.45999	Mod	0.254639	Lo	0.440005	Lo	1.22858	Mod	Liph/Pla1a
	Module8923	NOT CLASSIFIED	0.994218	Mod	1.4599	Mod	0.35687	Mod	0.832739	Hi	1.42569	Mod	Dusp13/Dupd1/Dusp26/Dusp3
	Module207	NOT CLASSIFIED	0.0197908	Lo	1.45915	Mod	0.515284	Mod	0.284747	Lo	2.0847	Mod	Scamp1/Scamp2/Scamp3
	Module5420	NOT CLASSIFIED	0.175163	Lo	1.45915	Mod	0.00485956	Lo	0	Lo	0	Lo	Snapin
	Module11262	NOT CLASSIFIED	0.145766	Lo	1.45915	Mod	0.0344714	Lo	0	Lo	0.899743	Lo	Atp5e
	Module4506	NOT CLASSIFIED	0.862357	Mod	1.45915	Mod	0.399153	Lo	0	Lo	1.69279	Mod	Inha
	Module2251	NOT CLASSIFIED	0.653471	Mod	1.45908	Mod	0.080618	Lo	0.211094	Lo	0.811278	Lo	Gnpda1/EG667410/Gnpda2
	Module3113	NOT CLASSIFIED	0.308654	Mod	1.45905	Mod	0.0518931	Lo	0.526424	Hi	0.940399	Mod	AA407270/Tuft1/Ccdc68
	Module80	NOT CLASSIFIED	0.153296	Mod	1.4584	Mod	0.122284	Mod	0.98092	Hi	1.832	Mod	Gstt3/Gstt1/Gstt2/Gstt4
	Module9181	NOT CLASSIFIED	0.705691	Mod	1.45728	Mod	0.0561156	Lo	0	Lo	0.998846	Mod	Atxn10
	Module733	NOT CLASSIFIED	0.1829	Mod	1.45684	Mod	0.30652	Mod	0.334947	Lo	0.749595	Lo	Amz2/Amz1/EG433633
	Module8886	NOT CLASSIFIED	1.7919	Mod	1.45657	Mod	0	Lo	0	Lo	0	Lo	Eid2/LOC434156
	Module2398	NOT CLASSIFIED	0.0943411	Lo	1.45656	Mod	0.00100684	Lo	0.382762	Lo	0	Lo	Ttll12/Ttll5/Ttll2/Ttll4/Ttl
	Module968	NOT CLASSIFIED	0.0681745	Lo	1.45636	Mod	0.765014	Mod	0.491024	Lo	2.31416	Mod	Il18rap/Il1r2/Il1rap/Il18r1/Sigirr/Il1rapl1/Il1rapl2
	Module2139	NOT CLASSIFIED	0.175298	Mod	1.45561	Mod	0.00204771	Lo	0.295718	Lo	0	Lo	Pebp1/1700081D17Rik/Pbp2
	Module2674	NOT CLASSIFIED	0.195493	Lo	1.45551	Mod	0.0205345	Lo	0	Lo	0	Lo	EG619900/EG623519/LOC639567/EG667035/Rps27a
	Module2641	NOT CLASSIFIED	0.578307	Mod	1.4552	Mod	0.187157	Lo	0.45278	Lo	0.999249	Mod	Acot9/Acot10
	Module78	NOT CLASSIFIED	0.413066	Mod	1.45468	Mod	0.592772	Mod	0.332866	Lo	1.79005	Mod	Nudt10/Nudt3/Nudt11/Nudt4
	Module3815	NOT CLASSIFIED	0.400263	Lo	1.45355	Mod	0.662236	Mod	0	Lo	1.1063	Mod	Cd8b1
	Module1613	NOT CLASSIFIED	0.304346	Mod	1.45307	Mod	0.0388888	Lo	0.46792	Lo	1.0141	Mod	Tbl1x/Ciao1/Tbl1xr1
	Module14173	NOT CLASSIFIED	1.0963	Mod	1.45307	Mod	0.198503	Lo	0	Lo	0.976029	Mod	Tax1bp3
	Module2351	NOT CLASSIFIED	0.113042	Mod	1.45118	Mod	0.0489056	Lo	0.180185	Lo	0.619399	Lo	Trim36/Trim46/Trim42/Trim9
	Module2017	NOT CLASSIFIED	0.295843	Mod	1.45088	Mod	0.166282	Mod	0.467844	Lo	1.37878	Mod	Clstn3/Clstn2/Clstn1
	Module3960	NOT CLASSIFIED	1.11379	Mod	1.44919	Mod	0.107998	Lo	0	Lo	0.998846	Mod	Dazl/Boll
	Module8319	NOT CLASSIFIED	1.90132	Mod	1.44882	Mod	2.30192	Mod	0	Lo	0	Lo	6030405A18Rik
	Module1440	NOT CLASSIFIED	0.0444121	Lo	1.44882	Mod	0.593489	Mod	0.285457	Lo	2.06427	Mod	Slfn1/Slfn2/Slfn3/Slfn4/Slfn9/Slfn10/Slfn14/Slfn8/Slfn5/LOC435271/LOC631406/LOC640793
	Module8588	NOT CLASSIFIED	1.04007	Mod	1.44882	Mod	0.53811	Mod	0	Lo	0.938315	Mod	Gm1673
	Module14746	NOT CLASSIFIED	0.107613	Mod	1.44882	Mod	0.782182	Mod	0	Lo	2.07164	Mod	Sgpp2/LOC639204/Sgpp1
	Module7021	NOT CLASSIFIED	1.97983	Mod	1.44882	Mod	0.285065	Lo	0	Lo	0	Lo	Dleu7
	Module5393	NOT CLASSIFIED	0.815703	Mod	1.44882	Mod	0.0330082	Lo	0	Lo	0	Lo	Stil
	Module14320	NOT CLASSIFIED	0.874779	Mod	1.44882	Mod	0	Lo	0	Lo	0	Lo	Mnd1
	Module14127	NOT CLASSIFIED	0.904443	Mod	1.44882	Mod	0.256762	Lo	0	Lo	0.811278	Lo	Ncapg2
	Module13334	NOT CLASSIFIED	1.32308	Mod	1.44882	Mod	0	Lo	0	Lo	0	Lo	NA
	Module675	NOT CLASSIFIED	0.164425	Mod	1.44665	Mod	0.00284017	Lo	0.182306	Lo	0	Lo	Doc2a/Doc2b/Rph3a/Doc2g
	Module10610	NOT CLASSIFIED	0.879277	Mod	1.44639	Mod	0	Lo	0	Lo	0	Lo	Lsm5
	Module271	NOT CLASSIFIED	0.235591	Mod	1.44437	Mod	0.0810827	Lo	0.652235	Hi	1.51265	Mod	5730596K20Rik/Zfp179/Arl6ip2/NA/Spg3a
	Module14715	NOT CLASSIFIED	0.559088	Mod	1.44391	Mod	2.43013	Mod	0	Lo	1.64115	Mod	A030009H04Rik
	Module10511	NOT CLASSIFIED	0.862772	Mod	1.44214	Mod	0.00431136	Lo	0	Lo	0	Lo	1110059E24Rik
	Module1367	NOT CLASSIFIED	0.266764	Mod	1.44184	Mod	0	Lo	0	Lo	0	Lo	Rpl19/LOC208428/EG382844/EG621988/LOC631615
	Module9352	NOT CLASSIFIED	0.975223	Mod	1.44183	Mod	0.0971092	Lo	0	Lo	0	Lo	Tfip11
	Module1676	NOT CLASSIFIED	0.202418	Lo	1.44166	Mod	0.289209	Lo	0.438031	Lo	1.43552	Mod	BC005764/D3Bwg0562e
	Module5132	NOT CLASSIFIED	0.320617	Mod	1.44166	Mod	0.288229	Lo	0	Lo	1.03591	Mod	Bbox1/Tmlhe
	Module2182	NOT CLASSIFIED	0.314564	Mod	1.44133	Mod	0.0309612	Lo	0.400405	Lo	0	Lo	Gabbr2/Gabbr1/2610029G23Rik
	Module5059	NOT CLASSIFIED	0.844942	Mod	1.44066	Mod	2.2952	Mod	0	Lo	1.46746	Mod	Srgn
	Module1124	NOT CLASSIFIED	0.386073	Mod	1.43974	Mod	0.00427066	Lo	0.740505	Hi	0.650023	Lo	Mup1/Mup2/Mup3/Mup4/Mup5/Lcn11/OTTMUSG00000007485/OTTMUSG00000000231/LOC546832/CU075549.1/LOC635091/LOC635101/Lcn9
	Module3856	NOT CLASSIFIED	0.751073	Mod	1.43944	Mod	0.771593	Mod	0	Lo	2.49391	Mod	Cidea/Cideb/Cidec
	Module2349	NOT CLASSIFIED	1.34369	Mod	1.43876	Mod	0	Lo	0.257988	Lo	0	Lo	Twistnb/LOC627278/EG667501
	Module9632	NOT CLASSIFIED	0.582586	Mod	1.4373	Mod	0.086134	Lo	0	Lo	0.899744	Lo	NA/March7
	Module9694	NOT CLASSIFIED	0.232822	Lo	1.43556	Mod	0.0345639	Lo	0	Lo	0	Lo	Rnf8
	Module1513	NOT CLASSIFIED	0.145597	Mod	1.43556	Mod	1.6246	Hi	0	Lo	1.97873	Mod	Zdhhc9/Zdhhc14/Zdhhc18/Zdhhc4
	Module10821	NOT CLASSIFIED	0.659436	Mod	1.43552	Mod	0	Lo	0	Lo	0	Lo	Rdm1
	Module10356	NOT CLASSIFIED	0.668425	Mod	1.43551	Mod	0.0980512	Lo	0	Lo	0	Lo	Mrps25
	Module1668	NOT CLASSIFIED	0.316471	Mod	1.43537	Mod	0.12335	Mod	0.276276	Lo	0.830191	Lo	Gpr126/Gpr112/Gpr64/Gpr128
	Module4174	NOT CLASSIFIED	0.751576	Mod	1.43537	Mod	0	Lo	0	Lo	0	Lo	NA
	Module12388	NOT CLASSIFIED	0.793026	Mod	1.43537	Mod	0	Lo	0	Lo	0	Lo	NA
	Module11311	NOT CLASSIFIED	1.64854	Mod	1.43537	Mod	0	Lo	0	Lo	0	Lo	Rrp15
	Module12975	NOT CLASSIFIED	0.999043	Mod	1.43537	Mod	0.110832	Lo	0	Lo	0.863121	Lo	Mamdc4/Mamdc2
	Module1290	NOT CLASSIFIED	0.081981	Lo	1.43537	Mod	0.744563	Mod	0.452197	Lo	1.45205	Mod	Stab1/Stab2
	Module1370	NOT CLASSIFIED	0.0350747	Lo	1.43537	Mod	0	Lo	0	Lo	0	Lo	LOC194960/Rpl27/EG223745/EG621100/EG622236/EG622673/LOC631649/NA
	Module6237	NOT CLASSIFIED	0.34325	Mod	1.43537	Mod	0.280388	Mod	0.595847	Hi	1.41974	Mod	Cerk/Cerkl/Sphk2/Agk
	Module3288	NOT CLASSIFIED	0.675334	Mod	1.43537	Mod	0.0921218	Lo	0	Lo	0.779332	Lo	Tcf19
	Module189	NOT CLASSIFIED	0.255632	Mod	1.43535	Mod	0.468818	Mod	0.635435	Hi	2.11247	Mod	Lgr4/Lgr5/Lgr6/LOC676300
	Module2155	NOT CLASSIFIED	0.538067	Mod	1.43471	Mod	1.14627	Mod	0.783637	Hi	1.59895	Mod	Sulf1/Sulf2/Gns
	Module7073	NOT CLASSIFIED	0.527558	Mod	1.43459	Mod	0	Lo	0.481454	Lo	0	Lo	Pnldc1/Parn
	Module3111	NOT CLASSIFIED	0.905021	Mod	1.43434	Mod	0.00264556	Lo	0.559986	Hi	0	Lo	Ankrd10/Ankrd37
	Module5033	NOT CLASSIFIED	1.76379	Mod	1.43318	Mod	0	Lo	0	Lo	0	Lo	Pola2
	Module2042	HAFO	1.558	Hi	1.433	Mod	0.466532	Mod	0.727903	Hi	0.982859	Mod	Arhgef17/Arhgef10/Arhgef10l
	Module14197	NOT CLASSIFIED	0.617399	Mod	1.43298	Mod	0.537586	Mod	0	Lo	0	Lo	1700019E19Rik
	Module2871	NOT CLASSIFIED	0.403315	Mod	1.43298	Mod	0.358042	Mod	0	Lo	1.39641	Mod	Fbxo25/Fbxo32
	Module2021	NOT CLASSIFIED	0.191287	Mod	1.43298	Mod	0.160508	Mod	0.423371	Lo	0.94898	Mod	BC011487/Eapa2/3321401G04Rik
	Module171	NOT CLASSIFIED	0.482864	Mod	1.43298	Mod	0.429142	Mod	0.944798	Hi	1.57943	Mod	Afap1l1/Afap1l2/Afap1
[truncated: 7,909 more rows]

## Sheet: Functional modules
ON/OFF	Non-redundant	Functional Module Name	StemnessPatternAnnotation	StemCellRecurrence	StemRecurrenceAnnotation	StemCellDiversity (max ~ 3.5)	CellDiversityAnnotation	DiffCellRecurrence	DiffRecurrenceAnnotation	StemCellGeneDiversity	StemCellGeneDiversityAnnotation	DiffCellCellDiversity	DiffCellCellDiversityAnnotation	DiffCellGeneDiversity
STEMNESS-OFF	Non-redundant	HumanPPIInteractionsHumanModule193_5_5	STEMNESS-OFF	0.236521	Mod	2.67234	Hi	1.6813	Hi	0.599837	Hi	2.56279	Hi	0.906058
STEMNESS-OFF	Non-redundant	HumanPPIInteractionsHumanModule29_11_20	STEMNESS-OFF	0.143087	Lo	2.01692	Mod	1.54725	Hi	0.662806	Hi	3.19001	Hi	0.87985
STEMNESS-OFF	Non-redundant	PathwaysGo:positive_regulation_of_B_cell_proliferation	STEMNESS-OFF	0.392979	Mod	2.09301	Mod	1.66096	Hi	0.809074	Hi	3.16107	Hi	0.865034
STEMNESS-OFF	Non-redundant	PathwaysBioCarta:CBL_mediated_ligand-induced_downregulation_of_EGF_receptors_pathway	STEMNESS-OFF	0.354205	Mod	2.62973	Hi	1.56358	Hi	0.825976	Hi	3.20891	Hi	0.838932
STEMNESS-OFF	Non-redundant	HumanPPIInteractionsHumanModule267_6_6	STEMNESS-OFF	0.295334	Mod	2.19234	Mod	1.47011	Hi	0.793602	Hi	2.95382	Hi	0.816009
STEMNESS-OFF	Non-redundant	HumanPPIInteractionsHumanModule296_11_15	STEMNESS-OFF	0.350981	Mod	2.43501	Mod	0.94458	Hi	0.864386	Hi	2.8651	Hi	0.807667
STEMNESS-OFF	Non-redundant	HumanPPIInteractionsHumanModule288_4_4	STEMNESS-OFF	0.537204	Mod	2.52858	Hi	1.06175	Hi	0.701058	Hi	2.90653	Hi	0.752334
STEMNESS-OFF	Non-redundant	PathwaysGo:hemoglobin_metabolic_process	STEMNESS-OFF	0.047578	Lo	0.937456	Mod	1.65508	Hi	0.624234	Hi	2.55189	Hi	0.736644
STEMNESS-OFF	Non-redundant	MousePPIInteractionsMouseModule4_6_8	STEMNESS-OFF	0.0869659	Lo	1.96033	Mod	1.93506	Hi	0.567758	Hi	2.66961	Hi	0.712149
STEMNESS-OFF	Non-redundant	HumanPPIInteractionsHumanModule207_12_18	STEMNESS-OFF	0.364215	Mod	2.48448	Mod	1.29152	Hi	0.653747	Hi	2.89059	Hi	0.710155
STEMNESS-OFF	Non-redundant	PathwaysBioCarta:Lectin_Induced_Complement_Pathway_pathway	STEMNESS-OFF	0.0884511	Lo	2.59614	Hi	0.581349	Hi	0.759276	Hi	2.8149	Hi	0.702867
STEMNESS-OFF	Non-redundant	PathwaysGo:induction_of_positive_chemotaxis	STEMNESS-OFF	0.625418	Mod	2.07874	Mod	1.25113	Hi	0.676867	Hi	2.83779	Hi	0.697318
STEMNESS-OFF	Non-redundant	PathwaysGo:ISG15-protein_conjugation	STEMNESS-OFF	0.359322	Mod	1.68659	Mod	1.54185	Hi	0.588349	Hi	2.616	Hi	0.653248
STEMNESS-OFF	Non-redundant	HumanPPIInteractionsHumanModule219_4_4	STEMNESS-OFF	0.0448181	Lo	0.99015	Mod	1.21694	Hi	0.644019	Hi	2.54954	Hi	0.646156
STEMNESS-OFF	Non-redundant	HumanPPIInteractionsHumanModule294_6_9	STEMNESS-OFF	0.241903	Mod	2.07065	Mod	1.8073	Hi	0.438074	Lo	2.69127	Hi	0.643294
STEMNESS-OFF	Non-redundant	HumanPPIInteractionsHumanModule277_4_6	STEMNESS-OFF	0.0165838	Lo	1.48935	Mod	2.80463	Hi	0.250697	Lo	2.86267	Hi	0.632447
STEMNESS-OFF	Non-redundant	PathwaysGo:histidine_metabolic_process	STEMNESS-OFF	0.189045	Mod	2.23872	Mod	0.984651	Hi	0.364256	Lo	2.65354	Hi	0.615063
STEMNESS-OFF	Non-redundant	PathwaysGo:negative_regulation_of_immune_system_process	STEMNESS-OFF	0.389595	Mod	1.58094	Mod	1.0895	Hi	0.673592	Hi	2.75917	Hi	0.589068
STEMNESS-OFF	Non-redundant	HumanPPIInteractionsHumanModule85_4_5	STEMNESS-OFF	0.434533	Mod	2.38615	Mod	1.14186	Hi	0.573099	Hi	2.70482	Hi	0.542737
STEMNESS-OFF	Non-redundant	PathwaysGo:opsonization	STEMNESS-OFF	0.0449145	Lo	0.56651	Mod	4.50439	Hi	0.270477	Lo	3.03625	Hi	0.418484
STEMNESS-OFF	Non-redundant	HumanPPIInteractionsHumanModule284_4_5	STEMNESS-OFF	0.482816	Mod	2.37373	Mod	3.46791	Hi	0.30325	Lo	3.11173	Hi	0.356031
STEMNESS-OFF	Non-redundant	PathwaysGo:regulation_of_cell-matrix_adhesion	STEMNESS-OFF	0.321664	Mod	2.78771	Hi	1.27875	Hi	0.546565	Hi	2.64458	Hi	0.77609
STEMNESS-OFF	Non-redundant	PathwaysGo:acid_secretion	STEMNESS-OFF	0.293672	Lo	1.69588	Mod	2.36025	Hi	0.348193	Lo	2.68129	Hi	0.273581
STEMNESS-ON	Non-redundant	PathwaysGo:epithelial_cell_maturation	FOFA	2.62048	Hi	2.82928	Hi	1.16399	Hi	0.327934	Lo	2.50785	Hi	0.416115
STEMNESS-ON	Non-redundant	HumanPPIInteractionsHumanModule3_21_54	FAFA	1.13218	Hi	2.89379	Hi	0.0871695	Lo	0.85618	Hi	2.86576	Hi	0.663094
STEMNESS-ON	Non-redundant	PathwaysGo:internal_protein_amino_acid_acetylation	FAFA	4.45904	Hi	2.90218	Hi	0.209269	Lo	0.370347	Lo	0.811279	Lo	0
STEMNESS-ON	Non-redundant	HumanPPIInteractionsHumanModule172_4_5	FAFA	2.27943	Hi	2.62392	Hi	0.0113508	Lo	0.676662	Hi	0	Lo	0
STEMNESS-ON	Non-redundant	HumanPPIInteractionsHumanModule228_4_6	FAFA	1.09083	Hi	2.50263	Hi	0	Lo	0.560386	Hi	0	Lo	0
STEMNESS-ON	Non-redundant	PathwaysGo:hydroxymethyl-\_formyl-_and_related_transferase_activity	FOFA	1.67912	Hi	2.91478	Hi	0.0350638	Lo	0.468879	Lo	0	Lo	0
STEMNESS-ON	Non-redundant	PathwaysGo:heart_morphogenesis	FAFA	0.373197	Hi	2.77296	Hi	0.184711	Lo	0.761553	Hi	2.14833	Mod	0.861234
STEMNESS-ON	Non-redundant	PathwaysGo:imprinting	FAFA	1.92118	Hi	2.55531	Hi	0.0904944	Lo	0.855076	Hi	2.1136	Mod	0.84152
STEMNESS-ON	Non-redundant	PathwaysGo:cell_structure_disassembly_during_apoptosis	FAFA	0.819673	Hi	2.62866	Hi	0.0454118	Lo	0.69473	Hi	2.11124	Mod	0.793777
STEMNESS-ON	Non-redundant	PathwaysGo:female_pronucleus	FAFA	1.85401	Hi	2.85736	Hi	0.126043	Lo	0.757309	Hi	1.43369	Mod	0.777515
STEMNESS-ON	Non-redundant	PathwaysGo:paraxial_mesoderm_morphogenesis	FAFA	0.835862	Hi	2.71118	Hi	0.167023	Lo	0.808301	Hi	1.79872	Mod	0.762685
STEMNESS-ON	Non-redundant	PathwaysGo:pyrimidine_base_metabolic_process	FAFA	1.16438	Hi	2.66235	Hi	0.103533	Lo	0.769412	Hi	1.84464	Mod	0.746803
STEMNESS-ON	Non-redundant	PathwaysGo:positive_regulation_of_exocytosis	FOFA	1.37656	Hi	2.51784	Hi	0.180523	Lo	0.0966352	Lo	2.25995	Mod	0.616324
STEMNESS-ON	Non-redundant	PathwaysGo:mitochondrial_ribosome	FAFA	0.30084	Hi	2.63811	Hi	0.0423582	Lo	0.869987	Hi	1.83332	Mod	0.597947
STEMNESS-ON	Non-redundant	PathwaysGo:determination_of_anterior/posterior_axis\_embryo	FAFA	2.321	Hi	2.88645	Hi	0.0906508	Lo	0.50326	Hi	1.74681	Mod	0.590449
STEMNESS-ON	Non-redundant	HumanPPIInteractionsHumanModule236_5_5	FAFA	1.87694	Hi	2.67298	Hi	0.0451765	Lo	0.679242	Hi	1.82777	Mod	0.497167
STEMNESS-ON	Non-redundant	PathwaysGo:DNA_replication\_synthesis_of_RNA_primer	FOFA	2.54653	Hi	2.72868	Hi	0.0807682	Lo	0.492054	Lo	1.43537	Mod	0.470254
STEMNESS-ON	Non-redundant	PathwaysGo:cytosolic_small_ribosomal_subunit_sensu_Eukaryota	FAFA	0.750637	Hi	2.61038	Hi	0.00792641	Lo	0.921214	Hi	1.45173	Mod	0.394217
STEMNESS-ON	Non-redundant	PathwaysGo:nuclear_speck	FAFA	0.923983	Hi	2.6132	Hi	0.152513	Lo	0.777228	Hi	1.79413	Mod	0.329778
STEMNESS-ON	Non-redundant	ProteinComplexesBcl-xL-p53-PUMA_complex_DNA_damage_induced	FAFA	1.89215	Hi	2.66943	Hi	0.0929834	Lo	0.558143	Hi	1.82391	Mod	0.326349
STEMNESS-ON	Non-redundant	PathwaysGo:NF-kappaB_import_into_nucleus	FAFA	1.26671	Hi	2.55823	Hi	0.0103023	Lo	0.483217	Lo	0.985229	Mod	0.315462
STEMNESS-ON	Non-redundant	PathwaysGo:regulation_of_DNA_replication_initiation	FOFA	4.0012	Hi	2.55469	Hi	0.178134	Lo	0.246241	Lo	1	Mod	0
STEMNESS-ON	Non-redundant	PathwaysGo:cysteine_metabolic_process	FAFA	1.41118	Hi	2.5607	Hi	0.519663	Mod	0.840519	Hi	2.99797	Hi	0.846925
STEMNESS-ON	Non-redundant	HumanPPIInteractionsHumanModule147_11_15	FAFA	1.1944	Hi	2.92832	Hi	0.470086	Mod	0.743624	Hi	2.97334	Hi	0.842134
STEMNESS-ON	Non-redundant	PathwaysGo:liver_development	FAFA	0.841908	Hi	3.07249	Hi	0.38556	Mod	0.864662	Hi	2.69376	Hi	0.82838
STEMNESS-ON	Non-redundant	HumanPPIInteractionsHumanModule115_18_40	FAFA	0.762026	Hi	2.66975	Hi	0.422654	Mod	0.766186	Hi	3.0349	Hi	0.765845
STEMNESS-ON	Non-redundant	HumanPPIInteractionsHumanModule96_14_31	FAFA	0.804487	Hi	2.87768	Hi	0.417328	Mod	0.80738	Hi	3.01193	Hi	0.738369
STEMNESS-ON	Non-redundant	HumanPPIInteractionsHumanModule264_14_23	FAFA	1.62516	Hi	2.59983	Hi	0.392328	Mod	0.821015	Hi	2.55115	Hi	0.699017
STEMNESS-ON	Non-redundant	PathwaysGo:RNA_helicase_activity	FAFA	0.981067	Hi	2.83819	Hi	0.324491	Mod	0.811662	Hi	2.68786	Hi	0.691891
STEMNESS-ON	Non-redundant	PathwaysGo:blastocyst_growth	FAFA	0.754567	Hi	3.02063	Hi	0.289762	Mod	0.887035	Hi	2.73178	Hi	0.680265
STEMNESS-ON	Non-redundant	PathwaysGo:regulation_of_transforming_growth_factor_beta_receptor_signaling_pathway	FAFA	1.14746	Hi	3.03157	Hi	0.66374	Mod	0.706628	Hi	2.69546	Hi	0.667014
STEMNESS-ON	Non-redundant	HumanPPIInteractionsHumanModule54_16_32	FAFA	0.929396	Hi	2.84772	Hi	0.25155	Mod	0.781104	Hi	2.75012	Hi	0.622588
STEMNESS-ON	Non-redundant	MousePPIInteractionsMouseModule11_4_5	FAFA	2.03569	Hi	3.03044	Hi	0.655211	Mod	0.661904	Hi	2.63555	Hi	0.474402
STEMNESS-ON	Non-redundant	ProteinComplexesPU1-associated_protein_complex	FOFA	1.51939	Hi	2.72567	Hi	0.315494	Mod	0.358251	Lo	2.57751	Hi	0.383441
STEMNESS-ON	Non-redundant	HumanPPIInteractionsHumanModule251_11_14	FAFA	1.0711	Hi	2.90398	Hi	0.310986	Mod	0.899557	Hi	2.2982	Mod	0.890381
STEMNESS-ON	Non-redundant	PathwaysGo:establishment_of_planar_polarity	FAFA	1.04489	Hi	2.95831	Hi	0.422005	Mod	0.751513	Hi	2.08284	Mod	0.772769
STEMNESS-ON	Non-redundant	PathwaysGo:neuromuscular_synaptic_transmission	FAFA	0.739246	Hi	2.79453	Hi	0.457876	Mod	0.712078	Hi	2.04163	Mod	0.756407
STEMNESS-ON	Non-redundant	PathwaysGo:cartilage_condensation	FAFA	0.713839	Hi	2.88941	Hi	0.576018	Mod	0.723002	Hi	2.32	Mod	0.738639
STEMNESS-ON	Non-redundant	PathwaysGo:double-strand_break_repair_via_homologous_recombination	FAFA	2.16938	Hi	2.55153	Hi	0.101716	Mod	0.837313	Hi	2.27139	Mod	0.7111
STEMNESS-ON	Non-redundant	PathwaysGo:cell_migration_involved_in_gastrulation	FAFA	1.08549	Hi	2.57013	Hi	0.217573	Mod	0.697655	Hi	2.24002	Mod	0.696025
STEMNESS-ON	Non-redundant	HumanPPIInteractionsHumanModule232_4_4	FAFA	1.07816	Hi	2.55785	Hi	0.598806	Mod	0.583233	Hi	2.14478	Mod	0.689854
STEMNESS-ON	Non-redundant	PathwaysGo:morphogenesis_of_an_epithelial_sheet	FAFA	1.73728	Hi	2.78971	Hi	0.272002	Mod	0.688819	Hi	2.3046	Mod	0.67768
STEMNESS-ON	Non-redundant	HumanPPIInteractionsHumanModule182_6_7	FAFA	0.822039	Hi	2.69177	Hi	0.277468	Mod	0.54382	Hi	2.47333	Mod	0.670761
STEMNESS-ON	Non-redundant	PathwaysGo:methylation-dependent_chromatin_silencing	FAFA	3.35613	Hi	2.67939	Hi	0.171055	Mod	0.810176	Hi	2.18043	Mod	0.658424
STEMNESS-ON	Non-redundant	ProteinComplexesRag1-Rag2-Ku70-Ku80_protein-DNA_complex	FOFA	1.70787	Hi	2.78751	Hi	0.671416	Mod	0.446342	Lo	2.23842	Mod	0.653115
STEMNESS-ON	Non-redundant	HumanPPIInteractionsHumanModule258_10_14	FAFA	0.716608	Hi	2.80246	Hi	0.301117	Mod	0.820775	Hi	2.38529	Mod	0.635973
STEMNESS-ON	Non-redundant	PathwaysGo:centric_heterochromatin	FAFA	2.95729	Hi	2.68391	Hi	0.52023	Mod	0.589992	Hi	2.46603	Mod	0.607982
STEMNESS-ON	Non-redundant	PathwaysBioCarta:Transcriptional_activation_of_dbpb_from_mRNA_pathway	FAFA	1.30566	Hi	2.69537	Hi	0.601708	Mod	0.562413	Hi	2.07575	Mod	0.562965
STEMNESS-ON	Non-redundant	PathwaysGo:nerve_growth_factor_receptor_signaling_pathway	FOFA	1.61727	Hi	2.63396	Hi	0.22686	Mod	0.493697	Lo	2.17048	Mod	0.467257
STEMNESS-ON	Non-redundant	HumanPPIInteractionsHumanModule263_5_5	FAFA	1.13782	Hi	2.70358	Hi	0.215341	Mod	0.556927	Hi	2.16544	Mod	0.465876
STEMNESS-ON	Non-redundant	PathwaysGo:negative_regulation_of_protein_import_into_nucleus	FAFA	1.61397	Hi	2.64807	Hi	0.106175	Mod	0.56915	Hi	1.44555	Mod	0.457804
STEMNESS-ON	Non-redundant	PathwaysGo:dosage_compensation\_by_inactivation_of_X_chromosome	FOFA	1.6621	Hi	2.61631	Hi	0.325648	Mod	0.428366	Lo	1.40625	Mod	0.452487
STEMNESS-ON	Non-redundant	PathwaysGo:nuclear_lamina	FAFA	2.44685	Hi	2.53101	Hi	0.283456	Mod	0.504166	Hi	1.5172	Mod	0.448025
STEMNESS-ON	Non-redundant	PathwaysGo:embryonic_cleavage	FAFA	1.28447	Hi	2.80902	Hi	0.53888	Mod	0.501585	Hi	1.70605	Mod	0.434352
STEMNESS-ON	Non-redundant	HumanPPIInteractionsHumanModule171_4_6	FAFA	4.08261	Hi	2.74317	Hi	0.640927	Mod	0.54884	Hi	1.87133	Mod	0.404741
STEMNESS-ON	Non-redundant	HumanPPIInteractionsHumanModule177_4_4	FOFA	1.44177	Hi	2.58878	Hi	0.376077	Mod	0.0642473	Lo	1.36003	Mod	0.37616
STEMNESS-ON	Non-redundant	ProteinComplexesCd2ap-Fyn_complex	FOFA	3.18442	Hi	2.58113	Hi	0.529614	Mod	0.384475	Lo	1.70797	Mod	0.344855
STEMNESS-ON	Non-redundant	PathwaysGo:ER-Golgi_intermediate_compartment	FAFA	1.23607	Hi	2.65087	Hi	0.106344	Mod	0.509376	Hi	1.53321	Mod	0.227063
STEMNESS-ON	Non-redundant	ProteinComplexesDNA_polymerase_delta_complex	FAFA	2.30748	Hi	2.64816	Hi	0.244668	Mod	0.623517	Hi	1.82319	Mod	0.122125
STEMNESS-ON	Non-redundant	PathwaysGo:positive_regulation_of_gene-specific_transcription	FOFA	2.12342	Hi	2.59332	Hi	0.172512	Mod	0.311984	Lo	1.9933	Mod	0
	Non-redundant	PathwaysGo:insoluble_fraction	NOT_CLASSIFIED	1.12413	Hi	2.41088	Mod	0.603821	Hi	0.679534	Hi	2.68366	Hi	0.821406
	Non-redundant	HumanPPIInteractionsHumanModule112_18_40	CM	0.538395	Hi	3.04811	Hi	0.517346	Hi	0.836116	Hi	2.99264	Hi	0.750207
	Non-redundant	PathwaysGo:platelet_dense_granule	NOT_CLASSIFIED	2.26995	Hi	2.05501	Mod	2.79897	Hi	0.0792518	Lo	2.6793	Hi	0.273385
	Non-redundant	PathwaysGo:axonal_fasciculation	NOT_CLASSIFIED	0.748442	Mod	2.53252	Hi	0.820377	Hi	0.733143	Hi	2.23931	Mod	0.719536
	Non-redundant	HumanPPIInteractionsHumanModule265_4_5	NOT_CLASSIFIED	0.168784	Mod	1.99231	Mod	1.0542	Hi	0.691319	Hi	2.15322	Mod	0.674272
	Non-redundant	PathwaysGo:calcium-_and_calmodulin-dependent_protein_kinase_complex	NOT_CLASSIFIED	0.324469	Mod	2.20904	Mod	1.28934	Hi	0.66084	Hi	2.37872	Mod	0.673378
	Non-redundant	HumanPPIInteractionsHumanModule108_5_7	NOT_CLASSIFIED	0.0186341	Lo	0.992916	Mod	1.07933	Hi	0.493974	Lo	2.39355	Mod	0.667199
	Non-redundant	HumanPPIInteractionsHumanModule40_6_9	CM	1.95896	Hi	2.73307	Hi	0.871858	Hi	0.669163	Hi	2.39965	Mod	0.622844
	Non-redundant	HumanPPIInteractionsHumanModule186_9_12	NOT_CLASSIFIED	0.372065	Mod	1.73265	Mod	0.804251	Hi	0.655131	Hi	2.46263	Mod	0.603281
	Non-redundant	PathwaysGo:superoxide-generating_NADPH_oxidase_activity	NOT_CLASSIFIED	0.0179201	Lo	0	Lo	1.06765	Hi	0.348313	Lo	2.31406	Mod	0.59532
	Non-redundant	HumanPPIInteractionsHumanModule281_4_4	NOT_CLASSIFIED	0.751754	Mod	2.21498	Mod	1.508	Hi	0.474553	Lo	2.12006	Mod	0.564455
	Non-redundant	PathwaysGo:immunoglobulin_complex	NOT_CLASSIFIED	0.166048	Lo	1.10196	Mod	1.68997	Hi	0.613072	Hi	2.0658	Mod	0.494529
	Non-redundant	ProteinComplexesPLC-gamma-1-Lab-Blnk_complex_BCR_stimulated	NOT_CLASSIFIED	0.177248	Mod	1.46192	Mod	2.43162	Hi	0.326817	Lo	2.37271	Mod	0.39639
	Non-redundant	PathwaysGo:peptide_antigen_binding	NOT_CLASSIFIED	0.110057	Mod	1.7922	Mod	1.45082	Hi	0.491393	Lo	1.86302	Mod	0.351871
	Non-redundant	ProteinComplexesItgax-Itgb2-Icam4_complex	NOT_CLASSIFIED	0.173924	Mod	1.17372	Mod	1.55301	Hi	0.291843	Lo	2.19957	Mod	0.320302
	Non-redundant	HumanPPIInteractionsHumanModule30_6_8	NOT_CLASSIFIED	0.784424	Mod	2.28057	Mod	0.871756	Hi	0.622157	Hi	2.40371	Mod	0.293549
	Non-redundant	ProteinComplexesItgav-Itgb3-Gsn	NOT_CLASSIFIED	0.0169187	Lo	0.391244	Mod	1.93777	Hi	0.117566	Lo	2.36489	Mod	0.24818
	Non-redundant	ProteinComplexesS100A10-annexin_2_complex	NOT_CLASSIFIED	1.36825	Mod	2.02287	Mod	2.3743	Hi	0.427033	Lo	2.21284	Mod	0.226411
	Non-redundant	PathwaysGo:early_endosome_to_late_endosome_transport	NOT_CLASSIFIED	0.275574	Mod	2.21813	Mod	2.12649	Hi	0.202756	Lo	2.08724	Mod	0.0549277
	Non-redundant	PathwaysGo:zymogen_granule	NOT_CLASSIFIED	0.276281	Lo	1.47628	Mod	2.25052	Hi	0	Lo	2.20149	Mod	0
	Non-redundant	PathwaysGo:bile_acid_metabolic_process	NOT_CLASSIFIED	0.360795	Mod	2.48594	Mod	0.222103	Lo	0.733992	Hi	2.59094	Hi	0.843841
	Non-redundant	PathwaysKegg:Ubiquinone_biosynthesis	NOT_CLASSIFIED	0.397019	Mod	2.80201	Hi	0.0948571	Lo	0.796733	Hi	2.50412	Hi	0.798737
	Non-redundant	ProteinComplexesTFIID_complex	NOT_CLASSIFIED	0.199765	Lo	2.17601	Mod	0.158503	Lo	0.662401	Hi	2.5949	Hi	0.674579
	Non-redundant	HumanPPIInteractionsHumanModule163_12_18	NOT_CLASSIFIED	0.256586	Mod	2.07013	Mod	0.175892	Lo	0.801353	Hi	2.69055	Hi	0.626773
	Non-redundant	PathwaysGo:forebrain_regionalization	NOT_CLASSIFIED	0.121156	Lo	1.51259	Mod	0.0147285	Lo	0.436173	Lo	0.673852	Lo	0.692361
	Non-redundant	HumanPPIInteractionsHumanModule273_4_4	NOT_CLASSIFIED	1.3986	Hi	2.46801	Mod	0.0451994	Lo	0.183371	Lo	0.875804	Lo	0.657955
	Non-redundant	ProteinComplexesTubulin_polyglutamylase_complex	NOT_CLASSIFIED	0.560554	Mod	1.19111	Mod	0.00397489	Lo	0.282949	Lo	0	Lo	0.638524
	Non-redundant	PathwaysGo:superoxide-generating_NADPH_oxidase_activator_activity	NOT_CLASSIFIED	0.0315321	Lo	0	Lo	0.0957434	Lo	0	Lo	0.68404	Lo	0.472231
	Non-redundant	PathwaysGo:retina_morphogenesis_in_camera-type_eye	NOT_CLASSIFIED	0.809642	Mod	1.47342	Mod	0.150801	Lo	0.302203	Lo	0.730016	Lo	0.40915
	Non-redundant	PathwaysGo:ionotropic_glutamate_receptor_signaling_pathway	NOT_CLASSIFIED	0.096493	Lo	0.949452	Mod	0.185224	Lo	0.390275	Lo	0.765016	Lo	0.397467
	Non-redundant	ProteinComplexesCSK-GAP-Ap62_complex	NOT_CLASSIFIED	0.671176	Mod	2.00644	Mod	0.0944869	Lo	0.387017	Lo	0.740867	Lo	0.379897
	Non-redundant	PathwaysGo:prolactin_receptor_binding	NOT_CLASSIFIED	0.151347	Lo	0.954566	Mod	0.0988958	Lo	0	Lo	0.607174	Lo	0.357595
	Non-redundant	PathwaysGo:negative_regulation_of_immature_T_cell_proliferation_in_the_thymus	NOT_CLASSIFIED	0.288891	Lo	0.228544	Lo	0.298654	Lo	0.364211	Lo	0.561786	Lo	0.356714
	Non-redundant	PathwaysGo:uracil_DNA_N-glycosylase_activity	NOT_CLASSIFIED	3.07977	Hi	2.44843	Mod	0.00315402	Lo	0.191576	Lo	0	Lo	0.352426
	Non-redundant	PathwaysGo:vitamin_D_metabolic_process	NOT_CLASSIFIED	0.133223	Mod	0.868406	Mod	0.0477784	Lo	0.212878	Lo	0.873982	Lo	0.348321
	Non-redundant	ProteinComplexesFKBP12-FK506_complex	NOT_CLASSIFIED	1.34408	Mod	2.54975	Hi	0.0215222	Lo	0.347336	Lo	0.721929	Lo	0.339396
	Non-redundant	HumanPPIInteractionsHumanModule279_7_8	NOT_CLASSIFIED	0.801353	Hi	2.32044	Mod	0.0296635	Lo	0.826046	Hi	0.413818	Lo	0.334683
	Non-redundant	PathwaysGo:odorant_binding	NOT_CLASSIFIED	0	Lo	0	Lo	0.0474025	Lo	0	Lo	0	Lo	0.326278
	Non-redundant	PathwaysGo:muscle_filament_sliding	NOT_CLASSIFIED	0.904967	Mod	2.10559	Mod	0.0669289	Lo	0	Lo	0.846151	Lo	0.320041
	Non-redundant	PathwaysGo:axoneme_part	NOT_CLASSIFIED	0.473111	Mod	3.01326	Hi	0.0262134	Lo	0.417487	Lo	0.638847	Lo	0.315554
	Non-redundant	ProteinComplexesCohesin_complex_incomplete_Smc1b_Crest/Ss18I1	NOT_CLASSIFIED	0.0961762	Lo	0.961237	Mod	0.0671955	Lo	0	Lo	0.68404	Lo	0.307197
	Non-redundant	PathwaysGo:NF-kappaB-inducing_kinase_activity	NOT_CLASSIFIED	0.843282	Mod	1.75583	Mod	0.020436	Lo	0.394712	Lo	0.869138	Lo	0.302328
	Non-redundant	ProteinComplexesSmurf1-Par6_complex	NOT_CLASSIFIED	0	Lo	0	Lo	0.0670738	Lo	0	Lo	0	Lo	0.300407
	Non-redundant	HumanPPIInteractionsHumanModule0_6_7	NOT_CLASSIFIED	0.053972	Lo	0.86312	Mod	0.00304267	Lo	0.206589	Lo	0	Lo	0.298601
	Non-redundant	ProteinComplexesActRIIA-ActRIB-Smad3-Arip1_complex	NOT_CLASSIFIED	0.503764	Mod	2.03007	Mod	0.0118391	Lo	0.572844	Hi	0	Lo	0.292521
	Non-redundant	PathwaysGo:axial_mesoderm_development	NOT_CLASSIFIED	2.01214	Hi	2.46737	Mod	0.0696711	Lo	0.354313	Lo	0	Lo	0.279658
	Non-redundant	HumanPPIInteractionsHumanModule212_4_6	NOT_CLASSIFIED	0	Lo	0	Lo	0.055387	Lo	0	Lo	0.721931	Lo	0.246952
	Non-redundant	PathwaysGo:5-formyltetrahydrofolate_cyclo-ligase_activity	NOT_CLASSIFIED	0	Lo	0	Lo	0.0537705	Lo	0	Lo	0	Lo	0.239814
	Non-redundant	PathwaysGo:nutrient_reservoir_activity	NOT_CLASSIFIED	1.43893	Mod	1.55129	Mod	0.147515	Lo	0.28302	Lo	0.811278	Lo	0.220499
	Non-redundant	PathwaysGo:ligand-dependent_nuclear_receptor_binding	NOT_CLASSIFIED	0.350263	Mod	2.19546	Mod	0.00424135	Lo	0.379698	Lo	0.721979	Lo	0.218017
	Non-redundant	ProteinComplexesSlam-SAP_complex	NOT_CLASSIFIED	0.277583	Lo	0.637387	Mod	0.0475077	Lo	0.220183	Lo	0.622076	Lo	0.170338
	Non-redundant	PathwaysGo:D-xylose_metabolic_process	NOT_CLASSIFIED	0.0729153	Lo	0.439498	Mod	0.0891759	Lo	0.221589	Lo	0.779397	Lo	0.166786
	Non-redundant	ProteinComplexesKir62-Sur1_complex	NOT_CLASSIFIED	0.053292	Lo	0	Lo	0.031221	Lo	0.270085	Lo	0.591674	Lo	0.1633
	Non-redundant	ProteinComplexes6S-nuclear_aryl_hydrocarbon_Ah_receptor_ligand-activated_complex	NOT_CLASSIFIED	0.32922	Mod	1.98232	Mod	0.0426565	Lo	0.37065	Lo	0.413532	Lo	0.160601
	Non-redundant	PathwaysGo:intracellular_mRNA_localization	NOT_CLASSIFIED	0.166808	Lo	1.51494	Mod	0.0510915	Lo	0.380286	Lo	0.391243	Lo	0.147486
	Non-redundant	PathwaysGo:G-protein_alpha-subunit_binding	NOT_CLASSIFIED	0.0140346	Lo	0.684039	Mod	0.0586093	Lo	0	Lo	0.391245	Lo	0.126136
	Non-redundant	PathwaysGo:integral_to_peroxisomal_membrane	NOT_CLASSIFIED	0.225192	Mod	1.54006	Mod	0.0415026	Lo	0	Lo	0.391243	Lo	0.124046
	Non-redundant	PathwaysGo:regulation_of_interleukin-6_production	NOT_CLASSIFIED	0	Lo	0	Lo	0.0249388	Lo	0	Lo	0.852405	Lo	0
	Non-redundant	PathwaysGo:acetylesterase_activity	NOT_CLASSIFIED	0.111009	Mod	0.998636	Mod	0.0494775	Lo	0	Lo	0.811277	Lo	0
	Non-redundant	PathwaysGo:mature_B_cell_differentiation	NOT_CLASSIFIED	1.43192	Mod	2.26596	Mod	0.205968	Lo	0.221267	Lo	0.779349	Lo	0
	Non-redundant	PathwaysGo:interleukin-27_receptor_binding	NOT_CLASSIFIED	0.529329	Mod	1.58205	Mod	0.194452	Lo	0	Lo	0.754033	Lo	0
	Non-redundant	PathwaysGo:hemidesmosome	NOT_CLASSIFIED	2.57579	Hi	1.50681	Mod	0.252776	Lo	0.425069	Lo	0.721963	Lo	0
	Non-redundant	PathwaysGo:oxidoreductase_activity\_acting_on_iron-sulfur_proteins_as_donors	NOT_CLASSIFIED	0.201466	Lo	0	Lo	0.0230186	Lo	0	Lo	0.72193	Lo	0
	Non-redundant	PathwaysGo:negative_regulation_of_translational_elongation	NOT_CLASSIFIED	0.102186	Lo	0.875754	Mod	0.135821	Lo	0	Lo	0.72193	Lo	0
	Non-redundant	PathwaysGo:RNA-dependent_DNA_replication	NOT_CLASSIFIED	0.0204859	Lo	0.371233	Mod	0.072632	Lo	0	Lo	0.721928	Lo	0
	Non-redundant	PathwaysGo:procollagen_N-endopeptidase_activity	NOT_CLASSIFIED	0.146843	Lo	0.650023	Mod	0.082002	Lo	0	Lo	0.650024	Lo	0
	Non-redundant	HumanPPIInteractionsHumanModule101_4_5	NOT_CLASSIFIED	0.68217	Mod	2.35682	Mod	0.0379471	Lo	0.507482	Hi	0.619428	Lo	0
	Non-redundant	HumanPPIInteractionsHumanModule196_7_10	NOT_CLASSIFIED	0.487934	Mod	2.17646	Mod	0.00586914	Lo	0.657627	Hi	0.566511	Lo	0
	Non-redundant	PathwaysGo:tail_morphogenesis	NOT_CLASSIFIED	0.0954347	Lo	0	Lo	0.0793827	Lo	0	Lo	0.468997	Lo	0
	Non-redundant	PathwaysGo:response_to_gravity	NOT_CLASSIFIED	0.0168221	Lo	0	Lo	0.141423	Lo	0	Lo	0.468997	Lo	0
	Non-redundant	PathwaysGo:ankyrin_binding	NOT_CLASSIFIED	0.133002	Lo	0.86312	Mod	0.0891391	Lo	0	Lo	0.439498	Lo	0
	Non-redundant	PathwaysGo:citrate_metabolic_process	NOT_CLASSIFIED	0.026694	Lo	0.954434	Mod	0.15749	Lo	0.340444	Lo	0.391244	Lo	0
	Non-redundant	ProteinComplexesTIF-IB_complex	NOT_CLASSIFIED	0.339011	Mod	0.904536	Mod	0	Lo	0.58117	Hi	0	Lo	0
	Non-redundant	ProteinComplexesSWAP_complex	NOT_CLASSIFIED	3.6063	Hi	2.47302	Mod	0.0092222	Lo	0.565558	Hi	0	Lo	0
	Non-redundant	HumanPPIInteractionsHumanModule58_4_6	NOT_CLASSIFIED	0.291207	Mod	2.51999	Hi	0	Lo	0.559667	Hi	0	Lo	0
	Non-redundant	PathwaysGo:tubulin_folding	NOT_CLASSIFIED	1.35796	Mod	2.68804	Hi	0.00171506	Lo	0.527885	Hi	0	Lo	0
	Non-redundant	PathwaysGo:DNA-directed_RNA_polymerase_III_complex	NOT_CLASSIFIED	0.2273	Lo	1.17009	Mod	0	Lo	0.453413	Lo	0	Lo	0
	Non-redundant	HumanPPIInteractionsHumanModule95_4_5	NOT_CLASSIFIED	0.645616	Mod	2.05128	Mod	0.00700037	Lo	0.443339	Lo	0	Lo	0
	Non-redundant	PathwaysGo:chromosome_separation	NOT_CLASSIFIED	0.608971	Mod	1.97715	Mod	0.0496572	Lo	0.433596	Lo	0	Lo	0
	Non-redundant	PathwaysGo:inner_kinetochore_of_condensed_chromosome	NOT_CLASSIFIED	1.85639	Mod	2.30655	Mod	0	Lo	0.429438	Lo	0	Lo	0
	Non-redundant	PathwaysGo:response_to_nematode	NOT_CLASSIFIED	0.475088	Mod	1.62649	Mod	0.00627518	Lo	0.423786	Lo	0	Lo	0
	Non-redundant	PathwaysGo:nucleoside-triphosphate_diphosphatase_activity	NOT_CLASSIFIED	0.391631	Mod	1.91627	Mod	0	Lo	0.412445	Lo	0	Lo	0
	Non-redundant	ProteinComplexesNucleolar_remodeling_complex_NoRC_complex	NOT_CLASSIFIED	0.578177	Mod	1.58742	Mod	0.0337405	Lo	0.406903	Lo	0	Lo	0
	Non-redundant	PathwaysGo:tryptophan-tRNA_ligase_activity	NOT_CLASSIFIED	0.0878272	Lo	1.18182	Mod	0.00209325	Lo	0.406468	Lo	0	Lo	0
	Non-redundant	ProteinComplexesHOP2-Mnd1_complex	NOT_CLASSIFIED	1.55972	Mod	2.20225	Mod	0	Lo	0.406048	Lo	0	Lo	0
	Non-redundant	PathwaysGo:DNA-directed_RNA_polymerase_I_complex	NOT_CLASSIFIED	0.369678	Mod	1.78781	Mod	0	Lo	0.403293	Lo	0	Lo	0
	Non-redundant	ProteinComplexesHPFH-198_complex	NOT_CLASSIFIED	0.828982	Mod	2.02362	Mod	0.00744096	Lo	0.402396	Lo	0	Lo	0
	Non-redundant	PathwaysGo:regulation_of_exit_from_mitosis	NOT_CLASSIFIED	0.070193	Lo	0.258019	Lo	0	Lo	0.38452	Lo	0	Lo	0
	Non-redundant	PathwaysGo:TRAIL_binding	NOT_CLASSIFIED	0.10124	Lo	0.918309	Mod	0.00355497	Lo	0.38098	Lo	0	Lo	0
	Non-redundant	ProteinComplexesDNA_ligase_IV-Xrcc4-DNA-protein_kinase_complex	NOT_CLASSIFIED	0.261748	Mod	1.81705	Mod	0	Lo	0.376813	Lo	0	Lo	0
	Non-redundant	PathwaysGo:dynein_binding	NOT_CLASSIFIED	0.0288303	Lo	1	Mod	0.00104662	Lo	0.376733	Lo	0	Lo	0
	Non-redundant	PathwaysGo:adenine_salvage	NOT_CLASSIFIED	0.844607	Mod	2.1395	Mod	0.000513325	Lo	0.376692	Lo	0	Lo	0
	Non-redundant	PathwaysGo:lipoate_biosynthetic_process	NOT_CLASSIFIED	0.0531332	Lo	0.999857	Mod	0	Lo	0.364913	Lo	0	Lo	0
	Non-redundant	PathwaysGo:aminoacyl-tRNA_hydrolase_activity	NOT_CLASSIFIED	0.466666	Mod	0.591673	Mod	0.00490744	Lo	0.361452	Lo	0	Lo	0
	Non-redundant	PathwaysGo:Ran_guanyl-nucleotide_exchange_factor_activity	NOT_CLASSIFIED	0.321914	Mod	1.3132	Mod	0	Lo	0.358074	Lo	0	Lo	0
	Non-redundant	PathwaysGo:ribonuclease_H_activity	NOT_CLASSIFIED	0.772043	Mod	1.75602	Mod	0.0171012	Lo	0.32823	Lo	0	Lo	0
	Non-redundant	PathwaysGo:tyrosine-tRNA_ligase_activity	NOT_CLASSIFIED	0.508581	Mod	1.89546	Mod	0.00243804	Lo	0.304625	Lo	0	Lo	0
	Non-redundant	PathwaysGo:G2/M_transition_of_mitotic_cell_cycle	NOT_CLASSIFIED	2.63614	Hi	2.48219	Mod	0.0395167	Lo	0.304391	Lo	0	Lo	0
	Non-redundant	PathwaysGo:glyceraldehyde-3-phosphate_dehydrogenase_phosphorylating_activity	NOT_CLASSIFIED	0.425756	Mod	1.42123	Mod	0.0946797	Lo	0.296919	Lo	0	Lo	0
	Non-redundant	PathwaysGo:glycerolipid_catabolic_process	NOT_CLASSIFIED	0.0436405	Lo	0.936668	Mod	0	Lo	0.229613	Lo	0	Lo	0
	Non-redundant	ProteinComplexesPar-3-p75NTR_complex	NOT_CLASSIFIED	0.241336	Lo	1.81274	Mod	0.00126275	Lo	0.20431	Lo	0	Lo	0
	Non-redundant	PathwaysGo:ethanolaminephosphotransferase_activity	NOT_CLASSIFIED	1.2166	Mod	2.56892	Hi	0.000850523	Lo	0.20035	Lo	0	Lo	0
	Non-redundant	PathwaysGo:leucine-tRNA_ligase_activity	NOT_CLASSIFIED	0.136733	Lo	0.591673	Mod	0.0701275	Lo	0.18934	Lo	0	Lo	0
	Non-redundant	PathwaysGo:mRNA_capping	NOT_CLASSIFIED	0.337594	Mod	0.990022	Mod	0.0247559	Lo	0.183538	Lo	0	Lo	0
	Non-redundant	PathwaysGo:tRNA_cytosine-5--methyltransferase_activity	NOT_CLASSIFIED	0.968988	Mod	1.40179	Mod	0.092508	Lo	0.153416	Lo	0	Lo	0
	Non-redundant	PathwaysGo:transcription_factor_TFIIE_complex	NOT_CLASSIFIED	0.431848	Mod	1.24564	Mod	0	Lo	0.140666	Lo	0	Lo	0
	Non-redundant	PathwaysGo:male_germ_cell_nucleus	NOT_CLASSIFIED	0.393705	Mod	1.45915	Mod	0.0011278	Lo	0.127984	Lo	0	Lo	0
	Non-redundant	PathwaysGo:snoRNP_binding	NOT_CLASSIFIED	0.907467	Mod	2.36018	Mod	0.00639901	Lo	0.0780939	Lo	0	Lo	0
	Non-redundant	ProteinComplexesKif17-Lin10_complex	NOT_CLASSIFIED	0.214241	Lo	0	Lo	0	Lo	0	Lo	0	Lo	0
	Non-redundant	PathwaysGo:positive_regulation_of_rhodopsin_gene_activity	NOT_CLASSIFIED	0	Lo	0	Lo	0.00197541	Lo	0	Lo	0	Lo	0
	Non-redundant	PathwaysGo:sevenless_binding	NOT_CLASSIFIED	0	Lo	0	Lo	0.0378	Lo	0	Lo	0	Lo	0
	Non-redundant	PathwaysGo:defense_response_to_Gram-negative_bacterium	NOT_CLASSIFIED	0	Lo	0	Lo	0	Lo	0	Lo	0	Lo	0
	Non-redundant	PathwaysGo:phosphatidylserine_decarboxylase_activity	NOT_CLASSIFIED	0.00129499	Lo	0	Lo	0	Lo	0	Lo	0	Lo	0
	Non-redundant	PathwaysGo:spermatid_nuclear_differentiation	NOT_CLASSIFIED	0	Lo	0	Lo	0	Lo	0	Lo	0	Lo	0
	Non-redundant	HumanPPIInteractionsHumanModule210_4_4	NOT_CLASSIFIED	0.00363496	Lo	0	Lo	0.0447236	Lo	0	Lo	0	Lo	0
	Non-redundant	PathwaysGo:phosphatidylinositol-3\4-bisphosphate_4-phosphatase_activity	NOT_CLASSIFIED	0	Lo	0	Lo	0	Lo	0	Lo	0	Lo	0
	Non-redundant	PathwaysGo:NAD+_kinase_activity	NOT_CLASSIFIED	0.0629268	Lo	0	Lo	0.00311841	Lo	0	Lo	0	Lo	0
	Non-redundant	PathwaysGo:serotonin_receptor_signaling_pathway	NOT_CLASSIFIED	0	Lo	0	Lo	0	Lo	0	Lo	0	Lo	0
	Non-redundant	PathwaysGo:tRNA_guanine-N2--methyltransferase_activity	NOT_CLASSIFIED	0	Lo	0	Lo	0	Lo	0	Lo	0	Lo	0
	Non-redundant	PathwaysGo:regulator_of_G-protein_signaling_activity	NOT_CLASSIFIED	0	Lo	0	Lo	0.0559637	Lo	0	Lo	0	Lo	0
	Non-redundant	PathwaysGo:nuclear_chromosome\_telomeric_region	NOT_CLASSIFIED	0	Lo	0	Lo	0	Lo	0	Lo	0	Lo	0
	Non-redundant	PathwaysGo:thiamin_metabolic_process	NOT_CLASSIFIED	0.0227343	Lo	0	Lo	0.0587065	Lo	0	Lo	0	Lo	0
	Non-redundant	PathwaysGo:actinin_binding	NOT_CLASSIFIED	0.108501	Lo	0	Lo	0.00209325	Lo	0	Lo	0	Lo	0
	Non-redundant	HumanPPIInteractionsHumanModule206_4_4	NOT_CLASSIFIED	0.0263629	Lo	0	Lo	0	Lo	0	Lo	0	Lo	0
	Non-redundant	PathwaysGo:trypsin_inhibitor_activity	NOT_CLASSIFIED	0	Lo	0	Lo	0.0950217	Lo	0	Lo	0	Lo	0
	Non-redundant	PathwaysGo:laminin_receptor_activity	NOT_CLASSIFIED	0.014613	Lo	0	Lo	0	Lo	0	Lo	0	Lo	0
	Non-redundant	PathwaysGo:arylformamidase_activity	NOT_CLASSIFIED	0.00235558	Lo	0	Lo	0.00127104	Lo	0	Lo	0	Lo	0
	Non-redundant	PathwaysGo:structural_constituent_of_tooth_enamel	NOT_CLASSIFIED	0	Lo	0	Lo	0.00256631	Lo	0	Lo	0	Lo	0
	Non-redundant	PathwaysGo:neuron_fate_determination	NOT_CLASSIFIED	0.110268	Lo	0	Lo	0.0109266	Lo	0	Lo	0	Lo	0
	Non-redundant	PathwaysGo:acrosomal_matrix	NOT_CLASSIFIED	0.00044588	Lo	0	Lo	0.00150373	Lo	0	Lo	0	Lo	0
	Non-redundant	PathwaysGo:somatotropin_secreting_cell_development	NOT_CLASSIFIED	0.0609474	Lo	0.994985	Mod	0	Lo	0	Lo	0	Lo	0
	Non-redundant	PathwaysGo:methionine-tRNA_ligase_activity	NOT_CLASSIFIED	0.0472324	Lo	0.896038	Mod	0	Lo	0	Lo	0	Lo	0
	Non-redundant	PathwaysGo:parturition	NOT_CLASSIFIED	0.142868	Lo	0.998001	Mod	0.0376764	Lo	0	Lo	0	Lo	0
	Non-redundant	ProteinComplexesTripeptidyl_peptidase	NOT_CLASSIFIED	0.397688	Lo	1.55595	Mod	0.00407996	Lo	0	Lo	0	Lo	0
	Non-redundant	PathwaysGo:polyol_transport	NOT_CLASSIFIED	0.815194	Mod	1.21702	Mod	0.125112	Lo	0	Lo	0	Lo	0
	Non-redundant	PathwaysGo:melanosome_organization_and_biogenesis	NOT_CLASSIFIED	0.122125	Mod	0.684027	Mod	0.00119515	Lo	0	Lo	0	Lo	0
	Non-redundant	PathwaysGo:succinate-CoA_ligase_GDP-forming_activity	NOT_CLASSIFIED	1.07804	Mod	1.69831	Mod	0.177059	Lo	0	Lo	0	Lo	0
	Non-redundant	PathwaysGo:sodium_ion_homeostasis	NOT_CLASSIFIED	0.374739	Mod	1.82319	Mod	0	Lo	0	Lo	0	Lo	0
	Non-redundant	ProteinComplexesDrosha_complex	NOT_CLASSIFIED	0.721951	Mod	2.85625	Hi	0.156371	Lo	0.847865	Hi	2.44776	Mod	0.886486
	Non-redundant	HumanPPIInteractionsHumanModule57_13_25	NOT_CLASSIFIED	0.487713	Mod	2.73107	Hi	0.040491	Lo	0.844873	Hi	2.37022	Mod	0.780487
	Non-redundant	PathwaysGo:carbon-nitrogen_ligase_activity\_with_glutamine_as_amido-N-donor	NOT_CLASSIFIED	0.595876	Mod	2.48793	Mod	0.199255	Lo	0.756382	Hi	2.08116	Mod	0.749766
	Non-redundant	PathwaysGo:prefoldin_complex	NOT_CLASSIFIED	0.523022	Mod	2.54476	Hi	0.0513156	Lo	0.652701	Hi	2.14018	Mod	0.723048
	Non-redundant	PathwaysGo:racemase_and_epimerase_activity	NOT_CLASSIFIED	0.455422	Mod	3.0042	Hi	0.172093	Lo	0.710898	Hi	2.34812	Mod	0.722911
	Non-redundant	HumanPPIInteractionsHumanModule241_7_10	NOT_CLASSIFIED	0.43525	Mod	2.65766	Hi	0.0949542	Lo	0.447828	Lo	1.52566	Mod	0.718079
	Non-redundant	PathwaysBioCarta:Catabolic_Pathways_for_Methionine_Isoleucine_Threonine_and_Valine_pathway	NOT_CLASSIFIED	0.595322	Mod	1.98372	Mod	0.0764209	Lo	0.542018	Hi	1.92815	Mod	0.69646
	Non-redundant	PathwaysGo:glucosidase_activity	NOT_CLASSIFIED	0.45789	Mod	2.5563	Hi	0.1393	Lo	0.729593	Hi	2.46724	Mod	0.689802
	Non-redundant	HumanPPIInteractionsHumanModule165_10_15	NOT_CLASSIFIED	0.933051	Hi	2.3148	Mod	0.138502	Lo	0.805144	Hi	1.43298	Mod	0.689252
	Non-redundant	HumanPPIInteractionsHumanModule97_12_33	NOT_CLASSIFIED	0.818139	Hi	2.41733	Mod	0.101728	Lo	0.902121	Hi	2.04286	Mod	0.689085
	Non-redundant	PathwaysGo:negative_regulation_of_hormone_secretion	NOT_CLASSIFIED	0.297664	Mod	1.79732	Mod	0.0776624	Lo	0.808077	Hi	2.47752	Mod	0.671791
	Non-redundant	PathwaysGo:ion_channel_inhibitor_activity	NOT_CLASSIFIED	0.153626	Lo	1.52639	Mod	0.149561	Lo	0.396377	Lo	1.60982	Mod	0.667765
	Non-redundant	PathwaysGo:very-long-chain_fatty_acid_metabolic_process	NOT_CLASSIFIED	0.294696	Mod	1.93498	Mod	0.122178	Lo	0.470164	Lo	2.2364	Mod	0.663915
	Non-redundant	PathwaysGo:organic_anion_transport	NOT_CLASSIFIED	0.148664	Lo	1.24796	Mod	0.254617	Lo	0.350036	Lo	2.4394	Mod	0.654676
	Non-redundant	PathwaysGo:dynactin_complex	NOT_CLASSIFIED	0.112998	Mod	1.80628	Mod	0.0268893	Lo	0.478683	Lo	1.34157	Mod	0.652926
	Non-redundant	HumanPPIInteractionsHumanModule297_6_6	NOT_CLASSIFIED	0.37375	Mod	2.39558	Mod	0.161907	Lo	0.649968	Hi	2.48543	Mod	0.645017
	Non-redundant	PathwaysGo:plasma_membrane_repair	NOT_CLASSIFIED	0.221394	Mod	1.52811	Mod	0.0689009	Lo	0.463661	Lo	0.971516	Mod	0.64287
	Non-redundant	HumanPPIInteractionsHumanModule60_15_27	NOT_CLASSIFIED	0.12226	Lo	2.47912	Mod	0.224947	Lo	0.493921	Lo	2.44052	Mod	0.632784
	Non-redundant	PathwaysGo:viral_reproductive_process	NOT_CLASSIFIED	0.893247	Mod	2.82697	Hi	0.0837723	Lo	0.755103	Hi	1.90566	Mod	0.631757
	Non-redundant	HumanPPIInteractionsHumanModule123_10_27	NOT_CLASSIFIED	0.485879	Mod	2.63656	Hi	0.101664	Lo	0.834492	Hi	2.42702	Mod	0.628602
	Non-redundant	PathwaysGo:positive_regulation_of_axon_extension	NOT_CLASSIFIED	0.544498	Mod	2.59179	Hi	0.144757	Lo	0.668309	Hi	2.05122	Mod	0.625641
	Non-redundant	PathwaysGo:tumor_necrosis_factor_biosynthetic_process	NOT_CLASSIFIED	0.202643	Mod	1.8012	Mod	0.0993887	Lo	0.41787	Lo	1.00549	Mod	0.619535
	Non-redundant	ProteinComplexesCytochrome_c_oxidase_EC_1931_mitochondrial	NOT_CLASSIFIED	0.0357804	Lo	1.12501	Mod	0.0966304	Lo	0.694886	Hi	2.48635	Mod	0.611034
	Non-redundant	ProteinComplexesBad-Gk-Wave1-Pkaca-Ppp1cc_complex	NOT_CLASSIFIED	0.339399	Mod	2.1869	Mod	0.15032	Lo	0.652296	Hi	2.3859	Mod	0.605771
	Non-redundant	HumanPPIInteractionsHumanModule216_5_6	NOT_CLASSIFIED	0.298496	Mod	1.9354	Mod	0.0352392	Lo	0.634195	Hi	1.53098	Mod	0.597726
	Non-redundant	PathwaysGo:induction_of_apoptosis_by_oxidative_stress	NOT_CLASSIFIED	0.483335	Mod	2.87699	Hi	0.0353524	Lo	0.766594	Hi	1.55473	Mod	0.590557
	Non-redundant	PathwaysGo:detection_of_mechanical_stimulus_during_sensory_perception	NOT_CLASSIFIED	0.750283	Mod	2.41368	Mod	0.162159	Lo	0.569052	Hi	2.47257	Mod	0.588579
	Non-redundant	PathwaysGo:embryonic_hemopoiesis	NOT_CLASSIFIED	0.163691	Lo	1.96972	Mod	0.130952	Lo	0.502613	Hi	1.66677	Mod	0.585859
	Non-redundant	HumanPPIInteractionsHumanModule247_6_7	NOT_CLASSIFIED	0.710764	Mod	2.5445	Hi	0.177943	Lo	0.475884	Lo	1.67289	Mod	0.584517
	Non-redundant	HumanPPIInteractionsHumanModule278_5_8	NOT_CLASSIFIED	0.0378323	Lo	0.721928	Mod	0.183871	Lo	0	Lo	2.36365	Mod	0.575029
	Non-redundant	HumanPPIInteractionsHumanModule195_11_22	NOT_CLASSIFIED	0.361417	Mod	2.35054	Mod	0.187586	Lo	0.6732	Hi	1.45518	Mod	0.557959
	Non-redundant	PathwaysGo:photoreceptor_cell_maintenance	NOT_CLASSIFIED	0.193451	Mod	1.90884	Mod	0.0596472	Lo	0.744058	Hi	1.40468	Mod	0.536922
	Non-redundant	PathwaysGo:oligodendrocyte_differentiation	NOT_CLASSIFIED	0.317858	Mod	1.9334	Mod	0.0904564	Lo	0.542846	Hi	1.53095	Mod	0.535615
	Non-redundant	ProteinComplexesCytochrome_bc1-complex_EC_11022_mitochondrial	NOT_CLASSIFIED	0.227269	Mod	2.29383	Mod	0.0470267	Lo	0.912685	Hi	1.66937	Mod	0.531097
	Non-redundant	PathwaysGo:mitochondrial_small_ribosomal_subunit	NOT_CLASSIFIED	0.324117	Mod	2.4988	Mod	0.0720212	Lo	0.709889	Hi	1.9518	Mod	0.526988
	Non-redundant	ProteinComplexesMediator_complex	NOT_CLASSIFIED	0.407856	Mod	2.72613	Hi	0.0548048	Lo	0.734938	Hi	1.94685	Mod	0.526714
	Non-redundant	PathwaysGo:enoyl-CoA_hydratase_activity	NOT_CLASSIFIED	0.0288278	Lo	0.991076	Mod	0.0727211	Lo	0	Lo	1.95874	Mod	0.525703
	Non-redundant	HumanPPIInteractionsHumanModule191_8_8	NOT_CLASSIFIED	0.234858	Mod	2.25032	Mod	0.16668	Lo	0.467396	Lo	2.43162	Mod	0.525111
	Non-redundant	PathwaysGo:selenocysteine_incorporation	NOT_CLASSIFIED	0.0840506	Lo	0.971761	Mod	0.0570365	Lo	0.39522	Lo	1.32701	Mod	0.522958
	Non-redundant	ProteinComplexesTis7-Sin3-Hdac1-Ncor1-Sap30_complex	NOT_CLASSIFIED	0.736854	Mod	2.71918	Hi	0.0406935	Lo	0.846786	Hi	1.52624	Mod	0.515645
	Non-redundant	HumanPPIInteractionsHumanModule129_5_5	NOT_CLASSIFIED	0.235134	Mod	2.25217	Mod	0.0373205	Lo	0.457607	Lo	1.43538	Mod	0.507781
	Non-redundant	PathwaysBioCarta:Malate-aspartate_shuttle_pathway	NOT_CLASSIFIED	0.347036	Mod	1.79394	Mod	0.0505982	Lo	0.551111	Hi	1.51905	Mod	0.496461
	Non-redundant	PathwaysGo:central_nervous_system_projection_neuron_axonogenesis	NOT_CLASSIFIED	0.538671	Mod	1.84823	Mod	0.0320762	Lo	0.600668	Hi	0.97095	Mod	0.493647
	Non-redundant	HumanPPIInteractionsHumanModule120_4_6	NOT_CLASSIFIED	0.377294	Mod	1.65225	Mod	0.0583299	Lo	0.249062	Lo	0.997502	Mod	0.488403
	Non-redundant	HumanPPIInteractionsHumanModule139_9_12	NOT_CLASSIFIED	0.208296	Mod	2.3481	Mod	0.101443	Lo	0.590732	Hi	1.95383	Mod	0.477911
	Non-redundant	HumanPPIInteractionsHumanModule44_8_22	NOT_CLASSIFIED	0.223333	Mod	2.84671	Hi	0.172919	Lo	0.77983	Hi	2.11148	Mod	0.474306
	Non-redundant	PathwaysGo:regulation_of_dendrite_development	NOT_CLASSIFIED	0.139441	Lo	1.85264	Mod	0.0623099	Lo	0.321145	Lo	1.90078	Mod	0.463788
	Non-redundant	PathwaysGo:TATA-binding_protein_binding	NOT_CLASSIFIED	1.01437	Mod	2.30822	Mod	0.296952	Lo	0.411509	Lo	0.978449	Mod	0.440187
	Non-redundant	PathwaysGo:extraocular_skeletal_muscle_development	NOT_CLASSIFIED	0.640012	Mod	0.981152	Mod	0.139781	Lo	0	Lo	1.46182	Mod	0.435857
	Non-redundant	HumanPPIInteractionsHumanModule21_4_5	NOT_CLASSIFIED	0.9944	Mod	2.13899	Mod	0.0568373	Lo	0.372856	Lo	1.5042	Mod	0.430563
	Non-redundant	HumanPPIInteractionsHumanModule238_5_7	NOT_CLASSIFIED	0.858629	Mod	2.8015	Hi	0.0534339	Lo	0.596443	Hi	1.39453	Mod	0.427884
	Non-redundant	PathwaysGo:lens_development_in_camera-type_eye	NOT_CLASSIFIED	0.0224777	Lo	0.953557	Mod	0.06464	Lo	0.529274	Hi	1.86171	Mod	0.416504
	Non-redundant	PathwaysGo:phenylalanine-tRNA_ligase_activity	NOT_CLASSIFIED	0.863339	Mod	2.2496	Mod	0.0447329	Lo	0.469069	Lo	0.918295	Mod	0.416197
	Non-redundant	HumanPPIInteractionsHumanModule28_12_25	NOT_CLASSIFIED	0.376494	Mod	2.1136	Mod	0.0649356	Lo	0.705088	Hi	1.63825	Mod	0.414981
	Non-redundant	PathwaysGo:adenosine_receptor_signaling_pathway	NOT_CLASSIFIED	0.07078	Lo	0.828055	Mod	0.0370781	Lo	0.270612	Lo	0.939685	Mod	0.410908
	Non-redundant	ProteinComplexesCDH23-harmonin_transmembrane_complex	NOT_CLASSIFIED	0.00164983	Lo	0	Lo	0.169094	Lo	0	Lo	1	Mod	0.406279
	Non-redundant	HumanPPIInteractionsHumanModule243_4_6	NOT_CLASSIFIED	0.0453679	Lo	0	Lo	0.0196869	Lo	0.283982	Lo	0.918295	Mod	0.405861
	Non-redundant	PathwaysGo:anion_homeostasis	NOT_CLASSIFIED	0.528246	Mod	2.11137	Mod	0.0449122	Lo	0.45211	Lo	1.3079	Mod	0.40539
	Non-redundant	PathwaysGo:N-formyl_peptide_receptor_activity	NOT_CLASSIFIED	0.00021061	Lo	0	Lo	0.0439039	Lo	0	Lo	1.10627	Mod	0.404683
	Non-redundant	ProteinComplexesPS1-E-cadherin-catenin_complex_brain	NOT_CLASSIFIED	0.206403	Mod	1.94055	Mod	0.0981845	Lo	0.487622	Lo	0.999742	Mod	0.404665
	Non-redundant	PathwaysGo:ligand-dependent_nuclear_receptor_transcription_coactivator_activity	NOT_CLASSIFIED	0.0848304	Lo	1.84584	Mod	0.159296	Lo	0.420404	Lo	2.05914	Mod	0.39974
	Non-redundant	PathwaysGo:polyADP-ribose_glycohydrolase_activity	NOT_CLASSIFIED	0.621577	Mod	1.20718	Mod	0.0360895	Lo	0	Lo	0.970951	Mod	0.397093
	Non-redundant	PathwaysGo:regulation_of_liquid_surface_tension	NOT_CLASSIFIED	0.0887716	Lo	1.85607	Mod	0.0996303	Lo	0.525239	Hi	1.75356	Mod	0.387312
	Non-redundant	ProteinComplexesCohesin_complex_incomplete_Stag3_Sycp3	NOT_CLASSIFIED	0.411908	Mod	1.35722	Mod	0.0939758	Lo	0.279577	Lo	1.52626	Mod	0.383394
	Non-redundant	HumanPPIInteractionsHumanModule140_5_8	NOT_CLASSIFIED	0.487502	Mod	2.20127	Mod	0.196323	Lo	0.365436	Lo	1.86093	Mod	0.373255
	Non-redundant	PathwaysGo:SMAD_protein_nuclear_translocation	NOT_CLASSIFIED	0.624638	Mod	2.3189	Mod	0.0418519	Lo	0.522142	Hi	1.08628	Mod	0.364272
	Non-redundant	HumanPPIInteractionsHumanModule116_6_9	NOT_CLASSIFIED	0.101126	Lo	0.962146	Mod	0.0359459	Lo	0.223858	Lo	1.40671	Mod	0.362852
	Non-redundant	PathwaysGo:gamma_DNA-directed_DNA_polymerase_activity	NOT_CLASSIFIED	0.865642	Mod	2.27074	Mod	0.253213	Lo	0.352633	Lo	1.38397	Mod	0.36021
	Non-redundant	HumanPPIInteractionsHumanModule295_5_6	NOT_CLASSIFIED	0.238434	Mod	1.89058	Mod	0.172831	Lo	0.393542	Lo	1.3346	Mod	0.350928
	Non-redundant	ProteinComplexesCar-Jam3_complex	NOT_CLASSIFIED	1.44954	Mod	1.44955	Mod	0.275802	Lo	0.327999	Lo	1.96908	Mod	0.344855
	Non-redundant	PathwaysGo:interleukin-12_biosynthetic_process	NOT_CLASSIFIED	0.446189	Mod	2.11094	Mod	0.144652	Lo	0.368545	Lo	1.40544	Mod	0.339875
	Non-redundant	HumanPPIInteractionsHumanModule303_4_5	NOT_CLASSIFIED	0.157952	Mod	2.23466	Mod	0.0100924	Lo	0.455027	Lo	0.992775	Mod	0.335706
	Non-redundant	PathwaysGo:centriole	NOT_CLASSIFIED	0.587253	Mod	2.03944	Mod	0.175745	Lo	0.449042	Lo	0.942683	Mod	0.335509
	Non-redundant	PathwaysGo:MHC_protein_binding	NOT_CLASSIFIED	0.0912503	Lo	1.77338	Mod	0.114559	Lo	0.286136	Lo	1.8098	Mod	0.333502
	Non-redundant	PathwaysGo:protein_kinase_CK2_activity	NOT_CLASSIFIED	0.458923	Mod	1.97693	Mod	0.262765	Lo	0.139002	Lo	2.02905	Mod	0.332638
	Non-redundant	PathwaysGo:renal_blood_volume_regulation_of_blood_pressure	NOT_CLASSIFIED	0.018325	Lo	1.34859	Mod	0.162867	Lo	0.10733	Lo	1.1231	Mod	0.330937
	Non-redundant	PathwaysGo:protein_polyubiquitination	NOT_CLASSIFIED	0.518435	Mod	2.37614	Mod	0.0711181	Lo	0.312216	Lo	1	Mod	0.325474
	Non-redundant	PathwaysGo:nucleocytoplasmic_transporter_activity	NOT_CLASSIFIED	0.875654	Hi	2.33003	Mod	0.0715494	Lo	0.696558	Hi	1.64088	Mod	0.323998
	Non-redundant	PathwaysGo:triacylglycerol_mobilization	NOT_CLASSIFIED	0.00320357	Lo	0	Lo	0.213579	Lo	0	Lo	0.918297	Mod	0.322855
	Non-redundant	PathwaysGo:GPI-anchor_transamidase_activity	NOT_CLASSIFIED	0.00770448	Lo	0	Lo	0.09115	Lo	0	Lo	1.29546	Mod	0.320684
	Non-redundant	ProteinComplexesFmrp-Lgl_complex	NOT_CLASSIFIED	0.602057	Mod	2.30735	Mod	0.073204	Lo	0.116102	Lo	0.902968	Mod	0.316823
	Non-redundant	HumanPPIInteractionsHumanModule255_4_5	NOT_CLASSIFIED	0.543943	Mod	1.44782	Mod	0.0348371	Lo	0.38565	Lo	1.39215	Mod	0.315261
	Non-redundant	PathwaysGo:organelle_subcompartment	NOT_CLASSIFIED	0.566332	Mod	1.84095	Mod	0.0616775	Lo	0.376701	Lo	1.26409	Mod	0.313298
	Non-redundant	ProteinComplexesTEAD1-YAP_DNA-protein_complex	NOT_CLASSIFIED	1.40995	Mod	2.06001	Mod	0.214313	Lo	0.198724	Lo	1.24288	Mod	0.292563
	Non-redundant	ProteinComplexesEB1-APC-mDia2_complex	NOT_CLASSIFIED	0.464299	Mod	2.00935	Mod	0.0505307	Lo	0.507359	Hi	1.75417	Mod	0.291118
	Non-redundant	ProteinComplexesUbiquitin_E3_ligase_Neurl2_Tceb1_Tceb2_Cul5_Rbx1	NOT_CLASSIFIED	0.480385	Mod	2.52412	Hi	0.0657419	Lo	0.548076	Hi	1.11476	Mod	0.28781
	Non-redundant	ProteinComplexesAxin-Mekk4_complex	NOT_CLASSIFIED	0.537593	Mod	2.19644	Mod	0.0377812	Lo	0.284254	Lo	1.25163	Mod	0.28552
	Non-redundant	PathwaysGo:protein_N-terminus_binding	NOT_CLASSIFIED	0.00329133	Lo	0	Lo	0.132343	Lo	0	Lo	0.991082	Mod	0.282595
	Non-redundant	PathwaysGo:ethanolamine_and_derivative_metabolic_process	NOT_CLASSIFIED	0.000965689	Lo	0	Lo	0.09176	Lo	0	Lo	1.74593	Mod	0.262208
	Non-redundant	ProteinComplexesSIRT1-HNF4-alpha-PGC-1-alpha_complex_in_response_to_fasting	NOT_CLASSIFIED	0.080285	Lo	1.20158	Mod	0.0228446	Lo	0.282256	Lo	0.965202	Mod	0.248639
	Non-redundant	PathwaysGo:opsonin_binding	NOT_CLASSIFIED	0	Lo	0	Lo	0.130343	Lo	0	Lo	1.3502	Mod	0.245345
	Non-redundant	PathwaysGo:protein_phosphatase_type_1_regulator_activity	NOT_CLASSIFIED	0.15294	Lo	2.35471	Mod	0.109348	Lo	0.213349	Lo	2.02863	Mod	0.236883
	Non-redundant	PathwaysGo:substrate-independent_telencephalic_tangential_migration	NOT_CLASSIFIED	0.0209903	Lo	1.28708	Mod	0.0776826	Lo	0.509264	Hi	1.47409	Mod	0.235313
	Non-redundant	ProteinComplexesRyk-Dvl1_complex	NOT_CLASSIFIED	1.96153	Mod	0.960047	Mod	0.0883378	Lo	0.266312	Lo	0.996316	Mod	0.209796
	Non-redundant	HumanPPIInteractionsHumanModule88_5_6	NOT_CLASSIFIED	0.607968	Mod	2.51165	Hi	0.0265582	Lo	0.473124	Lo	1.40299	Mod	0.204786
	Non-redundant	PathwaysGo:Golgi_organization_and_biogenesis	NOT_CLASSIFIED	0.131228	Lo	1.86048	Mod	0.0751193	Lo	0.331579	Lo	1.0141	Mod	0.201609
	Non-redundant	PathwaysGo:myeloid_progenitor_cell_differentiation	NOT_CLASSIFIED	0.0125292	Lo	0	Lo	0.264628	Lo	0	Lo	0.918296	Mod	0.199663
	Non-redundant	HumanPPIInteractionsHumanModule266_4_4	NOT_CLASSIFIED	0.0299046	Lo	0.899744	Mod	0.0768987	Lo	0.285205	Lo	1.18417	Mod	0.194746
	Non-redundant	PathwaysGo:cis-Golgi_network	NOT_CLASSIFIED	0.233755	Mod	2.39312	Mod	0.106695	Lo	0.872875	Hi	1.96019	Mod	0.194615
	Non-redundant	PathwaysGo:transcription_elongation_regulator_activity	NOT_CLASSIFIED	0.104192	Lo	1.5165	Mod	0.126317	Lo	0.613221	Hi	1.78142	Mod	0.168796
	Non-redundant	PathwaysGo:dimethylallyltranstransferase_activity	NOT_CLASSIFIED	0.572751	Mod	1.25558	Mod	0.0466904	Lo	0.132137	Lo	0.930952	Mod	0.167727
	Non-redundant	PathwaysGo:establishment_of_apical/basal_cell_polarity	NOT_CLASSIFIED	0.346089	Mod	1.14332	Mod	0.161441	Lo	0	Lo	1.46372	Mod	0.0987118
	Non-redundant	PathwaysGo:malate_dehydrogenase_oxaloacetate-decarboxylating_NADP+_activity	NOT_CLASSIFIED	0.31947	Mod	0.918286	Mod	0.255376	Lo	0	Lo	1.83222	Mod	0
	Non-redundant	PathwaysGo:ribosomal_large_subunit_binding	NOT_CLASSIFIED	1.49135	Mod	2.46648	Mod	0.286397	Lo	0.333067	Lo	1.65427	Mod	0
	Non-redundant	PathwaysGo:female_meiosis_I	NOT_CLASSIFIED	0.238053	Lo	1.26409	Mod	0.25468	Lo	0	Lo	1.37095	Mod	0
	Non-redundant	ProteinComplexesOcrl-Cdc42_complex	NOT_CLASSIFIED	0.226536	Lo	2.07989	Mod	0.114224	Lo	0.289102	Lo	1.32218	Mod	0
	Non-redundant	PathwaysGo:alpha-N-acetylgalactosaminide_alpha-2\6-sialyltransferase_activity	NOT_CLASSIFIED	0.0549942	Lo	0	Lo	0.102617	Lo	0	Lo	1.08631	Mod	0
	Non-redundant	PathwaysGo:low_voltage-gated_calcium_channel_activity	NOT_CLASSIFIED	0.016115	Lo	0.468996	Mod	0.0710835	Lo	0	Lo	0.981941	Mod	0
	Non-redundant	ProteinComplexesDNA_polymerase_alpha	NOT_CLASSIFIED	2.31971	Hi	1.96173	Mod	0.0537328	Lo	0.362501	Lo	0.970951	Mod	0
	Non-redundant	PathwaysGo:oxidoreductase_activity\_acting_on_the_CH-NH2_group_of_donors\_NAD_or_NADP_as_acceptor	NOT_CLASSIFIED	0.397425	Mod	1.41435	Mod	0.0847303	Lo	0	Lo	0.954435	Mod	0
	Non-redundant	PathwaysGo:cell-cell_recognition	NOT_CLASSIFIED	0.0167861	Lo	0.896038	Mod	0.100641	Lo	0	Lo	0.938316	Mod	0
	Non-redundant	PathwaysGo:S-2-hydroxy-acid_oxidase_activity	NOT_CLASSIFIED	0	Lo	0	Lo	0.082676	Lo	0	Lo	0.918296	Mod	0
	Non-redundant	PathwaysGo:cortical_actin_cytoskeleton_organization_and_biogenesis	NOT_CLASSIFIED	0.335386	Mod	2.04512	Mod	0.331955	Mod	0.768873	Hi	2.71592	Hi	0.896544
	Non-redundant	PathwaysGo:trailing_edge	NOT_CLASSIFIED	0.410914	Mod	2.83892	Hi	0.508009	Mod	0.754415	Hi	2.59112	Hi	0.891368
	Non-redundant	HumanPPIInteractionsHumanModule270_11_18	NOT_CLASSIFIED	0.282965	Lo	2.29123	Mod	0.300407	Mod	0.781757	Hi	3.07884	Hi	0.880691
	Non-redundant	HumanPPIInteractionsHumanModule282_8_9	NOT_CLASSIFIED	0.0536047	Lo	1.88167	Mod	0.209917	Mod	0.727332	Hi	2.54517	Hi	0.875646
	Non-redundant	HumanPPIInteractionsHumanModule225_11_14	NOT_CLASSIFIED	0.0928028	Lo	1.93456	Mod	0.361721	Mod	0.526561	Hi	2.62072	Hi	0.851562
	Non-redundant	ProteinComplexesRespiratory_chain_complex_I_mitochondrial	NOT_CLASSIFIED	0.124781	Mod	2.73584	Hi	0.147543	Mod	0.79978	Hi	2.66237	Hi	0.846628
	Non-redundant	PathwaysGo:site_of_polarized_growth	NOT_CLASSIFIED	0.274179	Mod	2.86169	Hi	0.448319	Mod	0.769945	Hi	2.89637	Hi	0.833467
	Non-redundant	PathwaysGo:Rac_protein_signal_transduction	NOT_CLASSIFIED	0.154237	Lo	2.72899	Hi	0.482917	Mod	0.722358	Hi	2.81248	Hi	0.826177
	Non-redundant	PathwaysGo:tissue_homeostasis	NOT_CLASSIFIED	0.22932	Mod	2.98629	Hi	0.204049	Mod	0.831393	Hi	2.97161	Hi	0.808036
	Non-redundant	PathwaysGo:alcohol_dehydrogenase_activity\_zinc-dependent	NOT_CLASSIFIED	0.383389	Mod	2.21453	Mod	0.609656	Mod	0.415591	Lo	2.54584	Hi	0.792777
	Non-redundant	HumanPPIInteractionsHumanModule246_9_10	NOT_CLASSIFIED	0.608003	Mod	2.98277	Hi	0.540943	Mod	0.794028	Hi	2.6217	Hi	0.785808
	Non-redundant	PathwaysGo:lipoprotein_binding	NOT_CLASSIFIED	0.574097	Mod	2.69577	Hi	0.186211	Mod	0.611861	Hi	2.76201	Hi	0.778569
	Non-redundant	MousePPIInteractionsMouseModule5_5_5	NOT_CLASSIFIED	0.800199	Mod	2.40938	Mod	0.367741	Mod	0.619185	Hi	2.83225	Hi	0.762552
	Non-redundant	PathwaysGo:cardiac_inotropy	NOT_CLASSIFIED	0.234721	Mod	2.54784	Hi	0.532547	Mod	0.659347	Hi	2.87056	Hi	0.752025
	Non-redundant	HumanPPIInteractionsHumanModule170_9_10	NOT_CLASSIFIED	0.630582	Mod	2.39471	Mod	0.259472	Mod	0.883958	Hi	2.71233	Hi	0.745157
	Non-redundant	PathwaysGo:low-density_lipoprotein_receptor_binding	NOT_CLASSIFIED	0.482063	Mod	2.68044	Hi	0.335397	Mod	0.625439	Hi	2.85343	Hi	0.741805
	Non-redundant	PathwaysGo:calcium_ion-dependent_exocytosis	NOT_CLASSIFIED	0.264259	Mod	2.29671	Mod	0.255018	Mod	0.788414	Hi	3.02899	Hi	0.74153
	Non-redundant	HumanPPIInteractionsHumanModule135_12_17	NOT_CLASSIFIED	0.123187	Lo	2.07123	Mod	0.456653	Mod	0.757649	Hi	2.59182	Hi	0.737597
	Non-redundant	PathwaysGo:muscle_maintenance	NOT_CLASSIFIED	0.508034	Mod	2.90417	Hi	0.406145	Mod	0.738483	Hi	2.88331	Hi	0.726133
	Non-redundant	PathwaysGo:ceramidase_activity	NOT_CLASSIFIED	0.178038	Lo	1.86887	Mod	0.235902	Mod	0.440411	Lo	2.50414	Hi	0.718235
	Non-redundant	PathwaysKegg:Dentatorubropallidoluysian_atrophy_DRPLA	NOT_CLASSIFIED	0.607907	Mod	3.0134	Hi	0.23533	Mod	0.838889	Hi	2.62276	Hi	0.715088
	Non-redundant	ProteinComplexesPresenilin-TMP21_complex	NOT_CLASSIFIED	0.194544	Lo	1.74244	Mod	0.502779	Mod	0.746465	Hi	2.51476	Hi	0.708296
	Non-redundant	PathwaysBioCarta:Ca_Calmodulin-dependent_Protein_Kinase_Activation_pathway	NOT_CLASSIFIED	0.0693766	Lo	2.13771	Mod	0.394464	Mod	0.725039	Hi	2.60582	Hi	0.704666
	Non-redundant	PathwaysGo:alveolus_development	NOT_CLASSIFIED	0.41961	Mod	2.7049	Hi	0.447798	Mod	0.799366	Hi	2.66175	Hi	0.697884
	Non-redundant	HumanPPIInteractionsHumanModule292_7_8	NOT_CLASSIFIED	0.190944	Mod	1.89306	Mod	0.159474	Mod	0.683423	Hi	2.72624	Hi	0.694527
	Non-redundant	ProteinComplexesMetallothionein-3_complex	NOT_CLASSIFIED	0.491005	Mod	2.89754	Hi	0.704825	Mod	0.674987	Hi	2.92804	Hi	0.689737
	Non-redundant	PathwaysGo:ribonucleotide_catabolic_process	NOT_CLASSIFIED	0.0483207	Lo	1.8644	Mod	0.526543	Mod	0.572677	Hi	2.70782	Hi	0.67844
	Non-redundant	PathwaysGo:negative_regulation_of_caspase_activity	NOT_CLASSIFIED	0.55129	Mod	2.36987	Mod	0.430296	Mod	0.16815	Lo	2.62872	Hi	0.677637
	Non-redundant	HumanPPIInteractionsHumanModule145_10_14	NOT_CLASSIFIED	0.0895756	Lo	1.97752	Mod	0.374467	Mod	0.635173	Hi	2.55944	Hi	0.673822
	Non-redundant	PathwaysGo:rough_endoplasmic_reticulum	NOT_CLASSIFIED	0.627296	Mod	2.17	Mod	0.504763	Mod	0.735739	Hi	2.50369	Hi	0.658311
	Non-redundant	PathwaysBioCarta:g-Secretase_mediated_ErbB4_Signaling_Pathway_pathway	NOT_CLASSIFIED	0.184681	Lo	1.50688	Mod	0.709332	Mod	0.471407	Lo	3.08492	Hi	0.64848
	Non-redundant	HumanPPIInteractionsHumanModule222_10_14	NOT_CLASSIFIED	0.231239	Mod	2.59561	Hi	0.420071	Mod	0.597956	Hi	2.68917	Hi	0.648022
	Non-redundant	PathwaysGo:hormone-mediated_signaling	NOT_CLASSIFIED	0.192244	Lo	0.540451	Mod	0.2812	Mod	0	Lo	2.54883	Hi	0.646031
	Non-redundant	PathwaysGo:cerebellar_Purkinje_cell_layer_formation	NOT_CLASSIFIED	0.0583261	Lo	1.40878	Mod	0.40455	Mod	0.524378	Hi	2.58631	Hi	0.635763
	Non-redundant	PathwaysKegg:Nucleotide_sugars_metabolism	NOT_CLASSIFIED	1.42388	Hi	2.29562	Mod	0.505587	Mod	0.76333	Hi	2.74048	Hi	0.62318
	Non-redundant	PathwaysGo:endothelial_cell_migration	NOT_CLASSIFIED	0.457583	Mod	2.22511	Mod	0.66747	Mod	0.690781	Hi	3.07321	Hi	0.609326
	Non-redundant	ProteinComplexesCaveolar_macromolecular_signaling_complex	NOT_CLASSIFIED	0.340816	Mod	2.43201	Mod	0.673604	Mod	0.60398	Hi	2.79059	Hi	0.608843
	Non-redundant	PathwaysGo:post-Golgi_vesicle-mediated_transport	NOT_CLASSIFIED	0.383885	Mod	2.13647	Mod	0.341915	Mod	0.764384	Hi	2.52276	Hi	0.608603
	Non-redundant	HumanPPIInteractionsHumanModule185_5_5	NOT_CLASSIFIED	0.45878	Mod	1.73953	Mod	0.449271	Mod	0.461067	Lo	2.53095	Hi	0.604958
	Non-redundant	PathwaysGo:protein_phosphatase_type_2A_activity	NOT_CLASSIFIED	0.483502	Mod	2.77446	Hi	0.481122	Mod	0.730896	Hi	2.85939	Hi	0.583353
	Non-redundant	HumanPPIInteractionsHumanModule244_7_8	NOT_CLASSIFIED	0.345527	Mod	2.60085	Hi	0.337866	Mod	0.556472	Hi	2.52053	Hi	0.574228
	Non-redundant	HumanPPIInteractionsHumanModule242_6_6	NOT_CLASSIFIED	0.0598418	Lo	1.99817	Mod	0.406531	Mod	0.657709	Hi	2.84901	Hi	0.565139
	Non-redundant	PathwaysGo:interferon_type_I_biosynthetic_process	NOT_CLASSIFIED	0.137407	Lo	2.18659	Mod	0.47708	Mod	0.489567	Lo	2.50158	Hi	0.564544
	Non-redundant	PathwaysGo:centrosome_organization_and_biogenesis	NOT_CLASSIFIED	1.50117	Hi	2.48934	Mod	0.18735	Mod	0.672699	Hi	2.61094	Hi	0.564038
	Non-redundant	PathwaysGo:SH2_domain_binding	NOT_CLASSIFIED	0.719236	Mod	2.82215	Hi	0.561738	Mod	0.540236	Hi	2.7472	Hi	0.562999
	Non-redundant	MousePPIInteractionsMouseModule9_10_23	NOT_CLASSIFIED	0.654094	Mod	2.78184	Hi	0.563044	Mod	0.806525	Hi	2.68195	Hi	0.561626
	Non-redundant	PathwaysGo:myeloid_dendritic_cell_activation	NOT_CLASSIFIED	0.0209203	Lo	1.40007	Mod	0.577836	Mod	0.39285	Lo	2.93882	Hi	0.541383
	Non-redundant	MousePPIInteractionsMouseModule3_4_4	NOT_CLASSIFIED	0.402648	Mod	1.43699	Mod	0.884033	Mod	0.20818	Lo	2.64084	Hi	0.540499
	Non-redundant	PathwaysGo:glucocorticoid_biosynthetic_process	NOT_CLASSIFIED	0.0954105	Lo	1.69741	Mod	0.510875	Mod	0.10008	Lo	2.77236	Hi	0.534915
	Non-redundant	PathwaysGo:cAMP-dependent_protein_kinase_inhibitor_activity	NOT_CLASSIFIED	0.666045	Mod	1.45641	Mod	0.815061	Mod	0.31797	Lo	2.53585	Hi	0.52949
	Non-redundant	HumanPPIInteractionsHumanModule250_5_6	NOT_CLASSIFIED	0.597579	Mod	2.82706	Hi	0.748663	Mod	0.607532	Hi	2.53557	Hi	0.529227
	Non-redundant	PathwaysGo:UDP-glucosyltransferase_activity	NOT_CLASSIFIED	0.203602	Mod	1.85499	Mod	0.404871	Mod	0.346733	Lo	2.60347	Hi	0.528611
	Non-redundant	PathwaysGo:phosphoinositide_5-phosphatase_activity	NOT_CLASSIFIED	0.0232703	Lo	1.3132	Mod	0.533066	Mod	0.147771	Lo	2.61672	Hi	0.526413
	Non-redundant	PathwaysGo:sphingosine_metabolic_process	NOT_CLASSIFIED	0.84006	Mod	2.19787	Mod	0.985052	Mod	0.421056	Lo	2.95637	Hi	0.512721
	Non-redundant	HumanPPIInteractionsHumanModule159_13_20	NOT_CLASSIFIED	0.44238	Mod	2.80206	Hi	0.377119	Mod	0.778922	Hi	2.72314	Hi	0.505716
	Non-redundant	PathwaysGo:male_genitalia_development	NOT_CLASSIFIED	0.112366	Lo	1.50124	Mod	0.317807	Mod	0.302532	Lo	2.59712	Hi	0.500964
	Non-redundant	ProteinComplexesShps1-Fyb-Skap55r_complex	NOT_CLASSIFIED	0.322568	Mod	1.49186	Mod	1.25099	Mod	0	Lo	2.50364	Hi	0.496175
	Non-redundant	PathwaysGo:vesicle_targeting	NOT_CLASSIFIED	0.362121	Mod	2.41552	Mod	0.246699	Mod	0.463708	Lo	2.80151	Hi	0.487397
	Non-redundant	HumanPPIInteractionsHumanModule226_6_8	NOT_CLASSIFIED	0.169355	Lo	1.23275	Mod	0.465414	Mod	0.447097	Lo	2.78039	Hi	0.426918
	Non-redundant	ProteinComplexesPIP_complex	NOT_CLASSIFIED	0.0864739	Lo	1.76617	Mod	1.07483	Mod	0.448182	Lo	2.52844	Hi	0.426575
	Non-redundant	HumanPPIInteractionsHumanModule187_5_6	NOT_CLASSIFIED	0.763531	Mod	2.20459	Mod	0.458389	Mod	0.437155	Lo	2.79002	Hi	0.369086
	Non-redundant	PathwaysGo:prostaglandin-D_synthase_activity	NOT_CLASSIFIED	0.0892809	Lo	0.555204	Mod	0.833677	Mod	0.0779405	Lo	2.59043	Hi	0.364193
	Non-redundant	HumanPPIInteractionsHumanModule132_7_9	NOT_CLASSIFIED	0.0129174	Lo	1.5724	Mod	0.413241	Mod	0.375432	Lo	2.70026	Hi	0.34614
	Non-redundant	HumanPPIInteractionsHumanModule103_7_11	NOT_CLASSIFIED	0.212006	Mod	2.42967	Mod	0.283914	Mod	0.353281	Lo	2.62288	Hi	0.321195
	Non-redundant	PathwaysGo:transcription_termination	NOT_CLASSIFIED	0.629493	Mod	2.18933	Mod	0.204977	Mod	0.640666	Hi	2.53828	Hi	0.288203
	Non-redundant	PathwaysGo:acetylcholine_receptor_signaling\_muscarinic_pathway	NOT_CLASSIFIED	0.485907	Mod	2.56991	Hi	0.410587	Mod	0.42785	Lo	2.64054	Hi	0.288133
	Non-redundant	HumanPPIInteractionsHumanModule262_4_5	NOT_CLASSIFIED	0.166287	Mod	2.15512	Mod	0.38373	Mod	0.400822	Lo	2.57482	Hi	0.282368
	Non-redundant	PathwaysGo:mitotic_metaphase	NOT_CLASSIFIED	1.00396	Hi	2.39703	Mod	0.553136	Mod	0.416619	Lo	2.50625	Hi	0.245194
	Non-redundant	ProteinComplexesDysbindin-pallidin-muted-beta-dystrobrevin_complex	NOT_CLASSIFIED	0.00428281	Lo	0	Lo	0.229986	Mod	0	Lo	0.732447	Lo	0.632092
	Non-redundant	PathwaysGo:sphingomyelin_phosphodiesterase_activity	NOT_CLASSIFIED	0.149287	Mod	1.45012	Mod	0.109767	Mod	0.480087	Lo	0.787765	Lo	0.428687
	Non-redundant	ProteinComplexesRab5_GDP/GTP_exchange_factor_complex	NOT_CLASSIFIED	0.212922	Lo	1.46898	Mod	0.30507	Mod	0.395432	Lo	0.699774	Lo	0.383418
	Non-redundant	HumanPPIInteractionsHumanModule221_4_4	NOT_CLASSIFIED	0.872731	Mod	2.62602	Hi	0.257482	Mod	0.437677	Lo	0.650022	Lo	0.245545
	Non-redundant	HumanPPIInteractionsHumanModule268_4_6	NOT_CLASSIFIED	1.29897	Hi	2.07229	Mod	0.112389	Mod	0.701007	Hi	0.391245	Lo	0.130258
	Non-redundant	PathwaysGo:regulation_of_fat_cell_differentiation	NOT_CLASSIFIED	0.469529	Mod	2.13612	Mod	0.452433	Mod	0.717221	Hi	2.3551	Mod	0.86043
	Non-redundant	PathwaysGo:non-membrane_spanning_protein_tyrosine_phosphatase_activity	NOT_CLASSIFIED	0.634217	Mod	2.24266	Mod	0.450424	Mod	0.667269	Hi	2.12423	Mod	0.842559
	Non-redundant	PathwaysGo:induction_of_apoptosis_by_extracellular_signals	NOT_CLASSIFIED	0.327276	Mod	2.87484	Hi	0.429106	Mod	0.747849	Hi	2.10375	Mod	0.833789
	Non-redundant	HumanPPIInteractionsHumanModule131_11_17	NOT_CLASSIFIED	0.124064	Lo	2.39924	Mod	0.395502	Mod	0.536194	Hi	2.3927	Mod	0.8144
	Non-redundant	PathwaysGo:proximal/distal_pattern_formation	NOT_CLASSIFIED	0.45293	Mod	2.58058	Hi	0.201956	Mod	0.735552	Hi	1.23745	Mod	0.80732
	Non-redundant	PathwaysGo:forebrain_neuron_differentiation	NOT_CLASSIFIED	0.0976033	Lo	1.99543	Mod	0.427216	Mod	0.751925	Hi	2.16305	Mod	0.793822
	Non-redundant	HumanPPIInteractionsHumanModule82_4_4	NOT_CLASSIFIED	1.19237	Hi	1.76688	Mod	0.682165	Mod	0	Lo	2.38658	Mod	0.787438
	Non-redundant	PathwaysGo:polarized_epithelial_cell_differentiation	NOT_CLASSIFIED	0.610319	Mod	2.65175	Hi	0.344535	Mod	0.500899	Hi	1.82328	Mod	0.783489
	Non-redundant	HumanPPIInteractionsHumanModule260_7_11	NOT_CLASSIFIED	0.952837	Hi	2.42198	Mod	0.462987	Mod	0.659005	Hi	2.49724	Mod	0.773048
	Non-redundant	PathwaysGo:glutamate_secretion	NOT_CLASSIFIED	0.58428	Mod	2.0486	Mod	0.131121	Mod	0.668141	Hi	2.26626	Mod	0.770816
	Non-redundant	PathwaysGo:transcriptional_repressor_complex	NOT_CLASSIFIED	0.274064	Mod	2.45039	Mod	0.237232	Mod	0.620096	Hi	2.01108	Mod	0.766346
	Non-redundant	PathwaysGo:regulation_of_posture	NOT_CLASSIFIED	0.0945573	Lo	2.22608	Mod	0.281441	Mod	0.832658	Hi	2.1521	Mod	0.762637
	Non-redundant	PathwaysGo:intra-Golgi_vesicle-mediated_transport	NOT_CLASSIFIED	0.000362425	Lo	0	Lo	0.27049	Mod	0	Lo	1.97673	Mod	0.761427
	Non-redundant	PathwaysGo:endocytic_vesicle	NOT_CLASSIFIED	0.475071	Mod	2.89154	Hi	0.262197	Mod	0.874566	Hi	2.40659	Mod	0.745411
	Non-redundant	HumanPPIInteractionsHumanModule10_5_6	NOT_CLASSIFIED	0.161304	Lo	1.85107	Mod	0.462585	Mod	0.649722	Hi	1.98731	Mod	0.742859
	Non-redundant	PathwaysGo:axon_part	NOT_CLASSIFIED	0.357909	Mod	2.55945	Hi	0.339934	Mod	0.737478	Hi	2.10562	Mod	0.731385
	Non-redundant	HumanPPIInteractionsHumanModule285_4_4	NOT_CLASSIFIED	0.105322	Mod	1.57914	Mod	0.432106	Mod	0.563351	Hi	2.10299	Mod	0.71703
	Non-redundant	PathwaysGo:substrate-bound_cell_migration	NOT_CLASSIFIED	0.448216	Mod	2.43026	Mod	0.624597	Mod	0.673695	Hi	2.15948	Mod	0.707451
	Non-redundant	PathwaysGo:autonomic_nervous_system_development	NOT_CLASSIFIED	0.725931	Mod	1.97657	Mod	0.261383	Mod	0.633452	Hi	0.968485	Mod	0.701272
	Non-redundant	PathwaysBioCarta:Generation_of_amyloid_b-peptide_by_PS1_pathway	NOT_CLASSIFIED	0.383583	Mod	2.43083	Mod	0.759765	Mod	0.670807	Hi	2.32167	Mod	0.698611
	Non-redundant	ProteinComplexesGata2-Tal1-Tcf3-Lmo2_complex	NOT_CLASSIFIED	2.41917	Hi	2.32934	Mod	0.875429	Mod	0.576735	Hi	2.23099	Mod	0.689621
	Non-redundant	PathwaysGo:dorsal/ventral_axis_specification	NOT_CLASSIFIED	0.371807	Mod	2.36624	Mod	0.470718	Mod	0.789963	Hi	1.82573	Mod	0.686276
	Non-redundant	PathwaysGo:synaptic_vesicle_endocytosis	NOT_CLASSIFIED	0.70761	Mod	2.96054	Hi	0.580298	Mod	0.605908	Hi	2.42249	Mod	0.683851
	Non-redundant	PathwaysGo:thyroid_hormone_metabolic_process	NOT_CLASSIFIED	0.121928	Lo	2.03877	Mod	0.389311	Mod	0.560391	Hi	2.36993	Mod	0.682971
	Non-redundant	PathwaysGo:smooth_endoplasmic_reticulum	NOT_CLASSIFIED	0.288084	Mod	2.13668	Mod	0.856311	Mod	0.557037	Hi	2.3814	Mod	0.678308
	Non-redundant	HumanPPIInteractionsHumanModule168_4_4	NOT_CLASSIFIED	0.359438	Mod	1.76023	Mod	0.274039	Mod	0.367846	Lo	1.87731	Mod	0.67541
	Non-redundant	PathwaysGo:micturition	NOT_CLASSIFIED	0.0707747	Lo	0.99658	Mod	0.111898	Mod	0.317373	Lo	1.80802	Mod	0.66852
	Non-redundant	HumanPPIInteractionsHumanModule143_5_7	NOT_CLASSIFIED	0.0860337	Lo	1.61779	Mod	0.400444	Mod	0.642845	Hi	2.18222	Mod	0.66743
	Non-redundant	HumanPPIInteractionsHumanModule287_7_8	NOT_CLASSIFIED	0.483789	Mod	2.11447	Mod	0.33881	Mod	0.859913	Hi	1.70526	Mod	0.661615
	Non-redundant	ProteinComplexescRET-Shc-Grb2-Gab2-P85PI3K-Shp2_complex	NOT_CLASSIFIED	0.203078	Mod	1.86474	Mod	0.261434	Mod	0.504555	Hi	1.31313	Mod	0.660206
	Non-redundant	HumanPPIInteractionsHumanModule160_4_5	NOT_CLASSIFIED	0.392517	Mod	2.42611	Mod	0.260899	Mod	0.445312	Lo	1.92179	Mod	0.656959
	Non-redundant	PathwaysGo:regulation_of_myoblast_differentiation	NOT_CLASSIFIED	0.514522	Mod	2.22895	Mod	0.479871	Mod	0.531725	Hi	2.20078	Mod	0.654045
	Non-redundant	HumanPPIInteractionsHumanModule127_7_9	NOT_CLASSIFIED	0.498443	Mod	2.61745	Hi	0.2711	Mod	0.828672	Hi	2.2867	Mod	0.651336
	Non-redundant	HumanPPIInteractionsHumanModule218_4_4	NOT_CLASSIFIED	0.803024	Mod	2.04011	Mod	0.221177	Mod	0.637644	Hi	2.14299	Mod	0.647964
	Non-redundant	PathwaysGo:X_chromosome	NOT_CLASSIFIED	2.27713	Hi	2.36476	Mod	0.795586	Mod	0.686211	Hi	1.65084	Mod	0.644339
	Non-redundant	HumanPPIInteractionsHumanModule269_7_8	NOT_CLASSIFIED	0.152713	Mod	2.13643	Mod	0.141982	Mod	0.720844	Hi	2.34554	Mod	0.644033
	Non-redundant	PathwaysGo:3-hydroxyacyl-CoA_dehydrogenase_activity	NOT_CLASSIFIED	0.76864	Mod	1.83173	Mod	0.2151	Mod	0.562825	Hi	1.4833	Mod	0.642248
	Non-redundant	PathwaysGo:monocarboxylic_acid_transport	NOT_CLASSIFIED	0.308632	Mod	2.4977	Mod	0.574352	Mod	0.559237	Hi	2.25805	Mod	0.627286
	Non-redundant	PathwaysGo:embryonic_skeletal_morphogenesis	NOT_CLASSIFIED	0.573372	Mod	2.12398	Mod	0.670672	Mod	0.674509	Hi	1.60732	Mod	0.614318
	Non-redundant	HumanPPIInteractionsHumanModule107_12_20	NOT_CLASSIFIED	0.427458	Mod	2.58083	Hi	0.526265	Mod	0.832971	Hi	2.33429	Mod	0.614264
	Non-redundant	PathwaysGo:middle_ear_morphogenesis	NOT_CLASSIFIED	0.20167	Mod	1.8317	Mod	0.697264	Mod	0.499649	Lo	2.13789	Mod	0.609502
	Non-redundant	HumanPPIInteractionsHumanModule293_4_4	NOT_CLASSIFIED	0.768568	Mod	2.62141	Hi	0.614315	Mod	0.592245	Hi	2.39826	Mod	0.603812
	Non-redundant	PathwaysGo:fluid_secretion	NOT_CLASSIFIED	0.298523	Mod	2.25163	Mod	0.236471	Mod	0.642248	Hi	2.40916	Mod	0.600408
	Non-redundant	ProteinComplexesSmcb-Smcd-PW29_complex	NOT_CLASSIFIED	0.960922	Mod	2.41633	Mod	0.134956	Mod	0.637638	Hi	1.80382	Mod	0.599372
	Non-redundant	ProteinComplexesRGS7-Gbeta5-Galphaq_complex	NOT_CLASSIFIED	1.1503	Mod	2.12497	Mod	0.502462	Mod	0.376918	Lo	1.72146	Mod	0.591199
	Non-redundant	HumanPPIInteractionsHumanModule304_4_4	NOT_CLASSIFIED	0.205963	Mod	1.87835	Mod	0.50335	Mod	0.42091	Lo	2.28428	Mod	0.587341
	Non-redundant	HumanPPIInteractionsHumanModule305_4_4	NOT_CLASSIFIED	0.180939	Mod	2.08496	Mod	0.114512	Mod	0.491739	Lo	1.95298	Mod	0.587072
	Non-redundant	PathwaysGo:acetyl-CoA_C-acyltransferase_activity	NOT_CLASSIFIED	0.0522531	Lo	0	Lo	0.504181	Mod	0	Lo	1.68657	Mod	0.58375
	Non-redundant	HumanPPIInteractionsHumanModule15_4_4	NOT_CLASSIFIED	0.316307	Mod	2.04625	Mod	0.440335	Mod	0.404596	Lo	1.47758	Mod	0.579439
	Non-redundant	PathwaysGo:signal_peptidase_activity	NOT_CLASSIFIED	0.309583	Mod	2.60966	Hi	0.130051	Mod	0.789042	Hi	2.15585	Mod	0.578761
	Non-redundant	PathwaysGo:regulation_of_survival_gene_product_activity	NOT_CLASSIFIED	1.27082	Hi	2.45071	Mod	0.285815	Mod	0.732361	Hi	1.80049	Mod	0.576362
	Non-redundant	PathwaysGo:negative_regulation_of_striated_muscle_development	NOT_CLASSIFIED	0.316296	Mod	2.35347	Mod	0.195431	Mod	0.757605	Hi	1.59201	Mod	0.575671
	Non-redundant	PathwaysGo:natural_killer_cell_differentiation	NOT_CLASSIFIED	0.26	Mod	2.30846	Mod	0.335583	Mod	0.319694	Lo	2.43865	Mod	0.57454
	Non-redundant	PathwaysGo:platelet-derived_growth_factor_receptor_signaling_pathway	NOT_CLASSIFIED	0.605266	Mod	2.25825	Mod	0.235858	Mod	0.584073	Hi	2.08578	Mod	0.573974
	Non-redundant	HumanPPIInteractionsHumanModule173_7_8	NOT_CLASSIFIED	1.51162	Hi	2.40476	Mod	0.17833	Mod	0.728739	Hi	1.83057	Mod	0.569274
	Non-redundant	ProteinComplexesCrb1-Mupp1-Pals1-Mpp4_complex	NOT_CLASSIFIED	0.443206	Mod	2.04001	Mod	0.270712	Mod	0.446918	Lo	1.52128	Mod	0.566376
	Non-redundant	HumanPPIInteractionsHumanModule301_4_5	NOT_CLASSIFIED	0.472551	Mod	2.22747	Mod	0.187671	Mod	0.504644	Hi	2.34546	Mod	0.564278
	Non-redundant	HumanPPIInteractionsHumanModule261_4_6	NOT_CLASSIFIED	0.280547	Mod	2.17606	Mod	0.199755	Mod	0.114184	Lo	2.29466	Mod	0.564022
	Non-redundant	PathwaysGo:positive_regulation_of_interferon-gamma_biosynthetic_process	NOT_CLASSIFIED	0.71615	Mod	2.25374	Mod	0.303309	Mod	0.629699	Hi	1.88121	Mod	0.554301
	Non-redundant	HumanPPIInteractionsHumanModule276_4_4	NOT_CLASSIFIED	1.0629	Hi	2.23679	Mod	0.210019	Mod	0.615163	Hi	1.47149	Mod	0.552855
	Non-redundant	PathwaysGo:regulation_of_granule_cell_precursor_proliferation	NOT_CLASSIFIED	0.00796099	Lo	0.899744	Mod	0.124713	Mod	0.353854	Lo	1.67844	Mod	0.551402
	Non-redundant	PathwaysGo:regulation_of_timing_of_cell_differentiation	NOT_CLASSIFIED	0.911529	Mod	1.85681	Mod	0.10613	Mod	0.660075	Hi	1.88544	Mod	0.550946
	Non-redundant	PathwaysGo:erythrocyte_maturation	NOT_CLASSIFIED	0.530269	Mod	2.1137	Mod	0.741528	Mod	0.558769	Hi	2.26796	Mod	0.546783
	Non-redundant	HumanPPIInteractionsHumanModule130_4_4	NOT_CLASSIFIED	0.215584	Mod	1.61121	Mod	0.699926	Mod	0.372233	Lo	1.81547	Mod	0.54356
	Non-redundant	PathwaysGo:carbonyl_reductase_NADPH_activity	NOT_CLASSIFIED	0.413366	Mod	2.18893	Mod	0.132516	Mod	0.369433	Lo	1.96332	Mod	0.542769
	Non-redundant	ProteinComplexesnNos-Capon-Dexras1_complex	NOT_CLASSIFIED	0.221263	Mod	1.54927	Mod	0.225514	Mod	0.521831	Hi	1.89473	Mod	0.541739
	Non-redundant	HumanPPIInteractionsHumanModule91_6_11	NOT_CLASSIFIED	0.127803	Lo	1.69038	Mod	0.251451	Mod	0.415419	Lo	1.96067	Mod	0.535266
	Non-redundant	PathwaysGo:SNAP_receptor_activity	NOT_CLASSIFIED	0.133758	Mod	1.48671	Mod	0.285089	Mod	0.269873	Lo	1.2813	Mod	0.535226
	Non-redundant	PathwaysGo:histone_deacetylase_binding	NOT_CLASSIFIED	0.612192	Mod	1.97714	Mod	0.445256	Mod	0.415272	Lo	1.99689	Mod	0.531965
	Non-redundant	PathwaysGo:estradiol_17-beta-dehydrogenase_activity	NOT_CLASSIFIED	0.645146	Mod	2.69318	Hi	0.278822	Mod	0.637674	Hi	2.22158	Mod	0.529155
	Non-redundant	PathwaysGo:blastocyst_hatching	NOT_CLASSIFIED	0.161723	Mod	1.86283	Mod	0.153136	Mod	0.559424	Hi	2.08265	Mod	0.527777
	Non-redundant	PathwaysGo:blastocyst_formation	NOT_CLASSIFIED	0.236722	Mod	1.9518	Mod	0.234713	Mod	0.592289	Hi	1.73063	Mod	0.525832
	Non-redundant	HumanPPIInteractionsHumanModule248_4_4	NOT_CLASSIFIED	0.131802	Mod	1.18049	Mod	0.424584	Mod	0.447149	Lo	1.74649	Mod	0.517834
	Non-redundant	PathwaysBioCarta:Msp_Ron_Receptor_Signaling_Pathway_pathway	NOT_CLASSIFIED	0.0404589	Lo	1.40496	Mod	0.508981	Mod	0.4724	Lo	2.30287	Mod	0.512881
	Non-redundant	ProteinComplexesItga9-Itgb1-Thbs1_complex	NOT_CLASSIFIED	0.821972	Mod	2.50273	Hi	0.685012	Mod	0.462094	Lo	2.04802	Mod	0.503615
	Non-redundant	HumanPPIInteractionsHumanModule298_4_4	NOT_CLASSIFIED	0.0693802	Lo	0.721928	Mod	0.146764	Mod	0.29868	Lo	1.64269	Mod	0.502868
	Non-redundant	ProteinComplexesAcinar_cell-specific_C_complex	NOT_CLASSIFIED	1.41665	Hi	2.35634	Mod	0.607942	Mod	0.321879	Lo	1.94714	Mod	0.502639
	Non-redundant	PathwaysGo:muscle_morphogenesis	NOT_CLASSIFIED	0.636128	Mod	2.21306	Mod	0.271748	Mod	0.483662	Lo	2.30634	Mod	0.502441
	Non-redundant	PathwaysGo:rhythmic_behavior	NOT_CLASSIFIED	0.299894	Mod	2.10889	Mod	0.375654	Mod	0.472807	Lo	2.49126	Mod	0.498779
	Non-redundant	PathwaysGo:positive_regulation_of_smoothened_signaling_pathway	NOT_CLASSIFIED	0.435272	Mod	2.25866	Mod	0.899403	Mod	0.584126	Hi	2.03402	Mod	0.498742
	Non-redundant	ProteinComplexesPDZK1-NaPiIIa-MAP17_complex	NOT_CLASSIFIED	0.520515	Mod	1.54277	Mod	0.227824	Mod	0.513075	Hi	1.70896	Mod	0.497037
	Non-redundant	PathwaysGo:nickel_ion_binding	NOT_CLASSIFIED	1.42597	Hi	2.48238	Mod	0.221739	Mod	0.494976	Lo	2.10316	Mod	0.496973
	Non-redundant	PathwaysGo:positive_regulation_of_tyrosine_phosphorylation_of_STAT_protein	NOT_CLASSIFIED	0.0508018	Lo	0.961237	Mod	0.499744	Mod	0.510659	Hi	2.26474	Mod	0.494287
	Non-redundant	HumanPPIInteractionsHumanModule176_5_7	NOT_CLASSIFIED	0.332167	Mod	1.7213	Mod	0.3081	Mod	0.221828	Lo	1.6759	Mod	0.494076
	Non-redundant	PathwaysGo:Sertoli_cell_proliferation	NOT_CLASSIFIED	0.60166	Mod	2.35052	Mod	0.18614	Mod	0.410205	Lo	2.38986	Mod	0.492827
	Non-redundant	HumanPPIInteractionsHumanModule151_4_4	NOT_CLASSIFIED	0.0274566	Lo	0.371233	Mod	0.4857	Mod	0	Lo	2.03503	Mod	0.485167
	Non-redundant	HumanPPIInteractionsHumanModule208_4_4	NOT_CLASSIFIED	0.109057	Mod	1.88075	Mod	0.268683	Mod	0.205479	Lo	1.82627	Mod	0.481037
	Non-redundant	HumanPPIInteractionsHumanModule201_4_4	NOT_CLASSIFIED	0.111716	Mod	1.71548	Mod	0.500712	Mod	0.499553	Lo	2.15121	Mod	0.48087
	Non-redundant	ProteinComplexesMad-Max-mSin3a_complex	NOT_CLASSIFIED	0.518658	Mod	2.16065	Mod	0.776333	Mod	0.562939	Hi	2.08277	Mod	0.476971
	Non-redundant	ProteinComplexesRab27A-Melanophilin-MyosinVa_complex	NOT_CLASSIFIED	0.286117	Mod	1.72543	Mod	0.569986	Mod	0.41442	Lo	2.16961	Mod	0.473377
	Non-redundant	HumanPPIInteractionsHumanModule302_5_6	NOT_CLASSIFIED	0.255572	Mod	2.23178	Mod	0.202115	Mod	0.535923	Hi	2.35248	Mod	0.471914
	Non-redundant	ProteinComplexesApg16L-Apg12-Apg5_complex	NOT_CLASSIFIED	0.0231975	Lo	0.543565	Mod	0.151251	Mod	0.203573	Lo	1.88619	Mod	0.471913
	Non-redundant	PathwaysGo:dendritic_spine	NOT_CLASSIFIED	0.868575	Hi	2.41712	Mod	0.191418	Mod	0.839052	Hi	1.66508	Mod	0.460155
	Non-redundant	ProteinComplexesSos-1-Abi-1-Eps8_complex	NOT_CLASSIFIED	0.967431	Mod	2.84311	Hi	0.238793	Mod	0.494874	Lo	2.0279	Mod	0.450225
	Non-redundant	PathwaysGo:regulation_of_BMP_signaling_pathway	NOT_CLASSIFIED	0.186168	Mod	1.51468	Mod	0.254091	Mod	0.41495	Lo	1.24729	Mod	0.448214
	Non-redundant	PathwaysGo:negative_regulation_of_smoothened_signaling_pathway	NOT_CLASSIFIED	0.212117	Mod	1.23639	Mod	0.154042	Mod	0.411876	Lo	1.45725	Mod	0.446895
	Non-redundant	ProteinComplexesPkd2-Fpc-Kif3b_complex	NOT_CLASSIFIED	0.763664	Mod	2.29394	Mod	0.167623	Mod	0.237412	Lo	1.96095	Mod	0.446059
	Non-redundant	ProteinComplexesSec61alpha-CollagenIV-Hsp47_complex	NOT_CLASSIFIED	2.61691	Hi	2.42257	Mod	0.744589	Mod	0.432964	Lo	2.31574	Mod	0.444906
	Non-redundant	PathwaysGo:cardiac_myofibril_assembly	NOT_CLASSIFIED	0.418951	Mod	1.9879	Mod	0.217273	Mod	0.547175	Hi	1.82705	Mod	0.440896
	Non-redundant	PathwaysGo:apoptotic_protease_activator_activity	NOT_CLASSIFIED	0.293604	Mod	1.97798	Mod	0.328303	Mod	0	Lo	1.77257	Mod	0.440299
	Non-redundant	PathwaysGo:phagocytic_cup	NOT_CLASSIFIED	0.0689035	Lo	0	Lo	0.590429	Mod	0	Lo	2.41346	Mod	0.437129
	Non-redundant	HumanPPIInteractionsHumanModule64_7_10	NOT_CLASSIFIED	0.0886357	Lo	0	Lo	0.608471	Mod	0	Lo	2.22535	Mod	0.434722
	Non-redundant	PathwaysGo:cell_division_site_part	NOT_CLASSIFIED	0.647871	Mod	2.95867	Hi	0.259581	Mod	0.667694	Hi	1.85393	Mod	0.434064
	Non-redundant	PathwaysGo:Rab_guanyl-nucleotide_exchange_factor_activity	NOT_CLASSIFIED	0.201666	Mod	1.04942	Mod	0.172452	Mod	0.26602	Lo	0.974025	Mod	0.433518
	Non-redundant	PathwaysGo:microvillus_biogenesis	NOT_CLASSIFIED	0.932643	Mod	1.89814	Mod	0.208289	Mod	0.465728	Lo	1.27078	Mod	0.433053
	Non-redundant	PathwaysBioCarta:IL_5_Signaling_Pathway_pathway	NOT_CLASSIFIED	0.0792536	Lo	1.96464	Mod	0.261717	Mod	0.507155	Hi	2.19766	Mod	0.429875
	Non-redundant	ProteinComplexesMKP3-CK2alpha_complex	NOT_CLASSIFIED	0.928998	Mod	2.44509	Mod	1.70272	Mod	0.462331	Lo	2.04927	Mod	0.42845
	Non-redundant	PathwaysGo:interleukin-2_binding	NOT_CLASSIFIED	0.00042271	Lo	0	Lo	0.434765	Mod	0	Lo	1.26304	Mod	0.423659
	Non-redundant	ProteinComplexesUbiquitin_E3_ligase_Fbxl20_Skp1_Cul1	NOT_CLASSIFIED	0.313588	Mod	2.52296	Hi	0.201862	Mod	0.559627	Hi	1.53528	Mod	0.421342
	Non-redundant	PathwaysGo:sperm_capacitation	NOT_CLASSIFIED	0.237684	Mod	2.08742	Mod	0.459491	Mod	0.412354	Lo	2.25001	Mod	0.41913
	Non-redundant	PathwaysGo:positive_regulation_of_isotype_switching	NOT_CLASSIFIED	0.187998	Mod	1.848	Mod	0.150308	Mod	0.24153	Lo	2.06788	Mod	0.418575
	Non-redundant	ProteinComplexesBAX-BAK-IRE1alpha_complex	NOT_CLASSIFIED	0.136859	Mod	1.997	Mod	0.107679	Mod	0.411978	Lo	1.26585	Mod	0.418465
	Non-redundant	ProteinComplexesFgr-Pyk2-p190RhoGap_complex	NOT_CLASSIFIED	0.650659	Mod	1.81963	Mod	0.74964	Mod	0.384261	Lo	1.79192	Mod	0.415899
	Non-redundant	PathwaysGo:actin_monomer_binding	NOT_CLASSIFIED	0.962586	Mod	2.28948	Mod	0.743791	Mod	0.271719	Lo	1.58816	Mod	0.41563
	Non-redundant	HumanPPIInteractionsHumanModule125_7_9	NOT_CLASSIFIED	0.366448	Mod	1.89911	Mod	0.453588	Mod	0.506984	Hi	2.21266	Mod	0.409708
	Non-redundant	ProteinComplexesGata1-Fog1_complex	NOT_CLASSIFIED	0.418203	Mod	1.77188	Mod	0.361754	Mod	0.157233	Lo	2.11896	Mod	0.405231
	Non-redundant	ProteinComplexesTGF-beta_receptor	NOT_CLASSIFIED	0.258629	Lo	1.79014	Mod	0.4977	Mod	0.413774	Lo	1.69867	Mod	0.401541
	Non-redundant	HumanPPIInteractionsHumanModule154_4_4	NOT_CLASSIFIED	0.534059	Mod	1.47844	Mod	0.244267	Mod	0	Lo	1.89547	Mod	0.400413
	Non-redundant	ProteinComplexesCask-Dlg1_complex	NOT_CLASSIFIED	0.284942	Lo	0.591673	Mod	0.51509	Mod	0	Lo	2.19925	Mod	0.397742
	Non-redundant	PathwaysGo:tryptophan_2\3-dioxygenase_activity	NOT_CLASSIFIED	0.0801953	Lo	0.943226	Mod	0.665782	Mod	0.396244	Lo	1.66771	Mod	0.397606
	Non-redundant	ProteinComplexesVezf1-p68RacGap_complex	NOT_CLASSIFIED	0.981907	Mod	1.90002	Mod	1.0367	Mod	0.142481	Lo	0.907166	Mod	0.394138
	Non-redundant	PathwaysGo:transcription-coupled_nucleotide-excision_repair	NOT_CLASSIFIED	0.395802	Mod	1.86506	Mod	0.132692	Mod	0.614837	Hi	1.43539	Mod	0.394069
	Non-redundant	HumanPPIInteractionsHumanModule202_6_7	NOT_CLASSIFIED	0.136568	Lo	2.65407	Hi	0.238312	Mod	0.710276	Hi	2.23386	Mod	0.390039
	Non-redundant	PathwaysGo:pyridoxine_metabolic_process	NOT_CLASSIFIED	0.0555003	Lo	0.938315	Mod	1.42622	Mod	0.327091	Lo	2.41585	Mod	0.38951
	Non-redundant	HumanPPIInteractionsHumanModule153_4_4	NOT_CLASSIFIED	0.467021	Mod	1.61491	Mod	0.939816	Mod	0.388957	Lo	2.2108	Mod	0.38818
	Non-redundant	HumanPPIInteractionsHumanModule289_4_4	NOT_CLASSIFIED	1.87775	Hi	2.15598	Mod	0.245615	Mod	0.433287	Lo	2.00726	Mod	0.386504
	Non-redundant	PathwaysGo:oxo-acid-lyase_activity	NOT_CLASSIFIED	1.02256	Mod	2.0679	Mod	0.557693	Mod	0.335389	Lo	2.21176	Mod	0.385079
	Non-redundant	PathwaysGo:regulation_of_protein_catabolic_process	NOT_CLASSIFIED	0.144011	Mod	2.07833	Mod	0.540834	Mod	0.681988	Hi	2.17386	Mod	0.382878
	Non-redundant	PathwaysGo:transcription_elongation_factor_complex	NOT_CLASSIFIED	0.803714	Mod	2.45481	Mod	0.109953	Mod	0.643368	Hi	1.53012	Mod	0.380096
	Non-redundant	ProteinComplexesERdj3-BiP_complex	NOT_CLASSIFIED	0.186662	Lo	1.72957	Mod	0.430364	Mod	0.343648	Lo	2.08492	Mod	0.37931
	Non-redundant	PathwaysGo:L-aminoadipate-semialdehyde_dehydrogenase_activity	NOT_CLASSIFIED	0.781863	Mod	1.48344	Mod	0.47955	Mod	0.407026	Lo	1	Mod	0.378692
	Non-redundant	ProteinComplexesCdk5-c-Abl-Cables_complex	NOT_CLASSIFIED	0.356102	Mod	1.85188	Mod	0.545458	Mod	0.361763	Lo	1.88406	Mod	0.374445
	Non-redundant	PathwaysGo:gamma-tubulin_binding	NOT_CLASSIFIED	1.29119	Hi	1.95947	Mod	0.115189	Mod	0.469919	Lo	1.52967	Mod	0.36682
	Non-redundant	HumanPPIInteractionsHumanModule239_4_5	NOT_CLASSIFIED	0	Lo	0	Lo	0.203531	Mod	0	Lo	1.29804	Mod	0.361668
	Non-redundant	PathwaysGo:stearoyl-CoA_9-desaturase_activity	NOT_CLASSIFIED	1.36426	Hi	2.05526	Mod	0.407278	Mod	0.597233	Hi	2.21942	Mod	0.361334
	Non-redundant	PathwaysGo:detection_of_temperature_stimulus_during_sensory_perception_of_pain	NOT_CLASSIFIED	0.206917	Mod	2.0344	Mod	0.406929	Mod	0.448518	Lo	1.9304	Mod	0.361039
	Non-redundant	PathwaysGo:metallo-sulfur_cluster_assembly	NOT_CLASSIFIED	0.130467	Lo	0	Lo	0.392701	Mod	0	Lo	1.78056	Mod	0.355757
	Non-redundant	PathwaysGo:fatty_acid_transport	NOT_CLASSIFIED	0.128994	Lo	2.2461	Mod	0.234228	Mod	0.386332	Lo	2.15829	Mod	0.354542
	Non-redundant	ProteinComplexesEpo-R-IP3R_type_II-TRPC2_complex	NOT_CLASSIFIED	0	Lo	0	Lo	0.294759	Mod	0	Lo	1.15619	Mod	0.353541
	Non-redundant	PathwaysGo:structural_constituent_of_myelin_sheath	NOT_CLASSIFIED	0.276946	Lo	2.32515	Mod	1.29719	Mod	0.404708	Lo	2.12012	Mod	0.351392
	Non-redundant	PathwaysGo:NK_T_cell_proliferation	NOT_CLASSIFIED	0.345613	Mod	0.998846	Mod	1.40074	Mod	0	Lo	2.44309	Mod	0.347195
	Non-redundant	PathwaysGo:ceramide_biosynthetic_process	NOT_CLASSIFIED	0.0844162	Lo	1.51041	Mod	0.323622	Mod	0.493142	Lo	2.4386	Mod	0.345817
	Non-redundant	PathwaysGo:hydrolase_activity\_acting_on_carbon-nitrogen_but_not_peptide_bonds\_in_cyclic_amides	NOT_CLASSIFIED	0.0824375	Lo	0	Lo	0.437099	Mod	0.345075	Lo	1.79421	Mod	0.335873
	Non-redundant	PathwaysGo:mitotic_cell_cycle_G2/M_transition_DNA_damage_checkpoint	NOT_CLASSIFIED	1.62496	Mod	1.77188	Mod	0.392844	Mod	0	Lo	1.93772	Mod	0.332927
	Non-redundant	PathwaysGo:regulation_of_cellular_pH	NOT_CLASSIFIED	0.050302	Lo	0	Lo	0.509162	Mod	0	Lo	2.38718	Mod	0.327548
	Non-redundant	ProteinComplexesKif13a-AP1_complex	NOT_CLASSIFIED	0.164265	Mod	2.08497	Mod	0.220285	Mod	0.266082	Lo	1.36025	Mod	0.326868
	Non-redundant	PathwaysGo:positive_regulation_of_proteasomal_ubiquitin-dependent_protein_catabolic_process	NOT_CLASSIFIED	0.193936	Lo	0.858231	Mod	0.564807	Mod	0	Lo	1.94549	Mod	0.322142
	Non-redundant	HumanPPIInteractionsHumanModule35_5_8	NOT_CLASSIFIED	0.0369919	Lo	0.811279	Mod	0.406819	Mod	0.403396	Lo	2.33132	Mod	0.321124
	Non-redundant	HumanPPIInteractionsHumanModule80_5_8	NOT_CLASSIFIED	0.516896	Mod	1.54007	Mod	0.218629	Mod	0.373224	Lo	1.74225	Mod	0.319934
	Non-redundant	PathwaysGo:leukocyte_tethering_or_rolling	NOT_CLASSIFIED	0.203917	Lo	1.18181	Mod	1.15788	Mod	0	Lo	2.45985	Mod	0.319754
	Non-redundant	HumanPPIInteractionsHumanModule69_4_5	NOT_CLASSIFIED	0.0288919	Lo	0.997505	Mod	0.484611	Mod	0.237818	Lo	1.87789	Mod	0.316823
	Non-redundant	PathwaysGo:cytidine_deaminase_activity	NOT_CLASSIFIED	0.0712986	Lo	1.50522	Mod	0.868532	Mod	0.228382	Lo	1.89816	Mod	0.31611
	Non-redundant	PathwaysGo:phosphoglycolate_phosphatase_activity	NOT_CLASSIFIED	0.279525	Mod	1.53323	Mod	0.110421	Mod	0.322597	Lo	1.46744	Mod	0.310482
	Non-redundant	PathwaysGo:elastase_activity	NOT_CLASSIFIED	0.1861	Lo	1.2067	Mod	0.391565	Mod	0.340424	Lo	1.58179	Mod	0.309
	Non-redundant	PathwaysGo:phosphatidylethanolamine_binding	NOT_CLASSIFIED	0.819371	Mod	1.33922	Mod	0.769529	Mod	0.325972	Lo	2.47176	Mod	0.307004
	Non-redundant	HumanPPIInteractionsHumanModule224_4_4	NOT_CLASSIFIED	0.0366746	Lo	0.566525	Mod	0.180053	Mod	0.111913	Lo	1.21429	Mod	0.305593
	Non-redundant	PathwaysGo:antibody-dependent_cellular_cytotoxicity	NOT_CLASSIFIED	0.0196523	Lo	1.19148	Mod	0.218353	Mod	0	Lo	1.25617	Mod	0.301318
	Non-redundant	PathwaysGo:oxidoreductase_activity\_oxidizing_metal_ions\_NAD_or_NADP_as_acceptor	NOT_CLASSIFIED	0.751124	Mod	2.2521	Mod	0.146587	Mod	0.480237	Lo	1.64213	Mod	0.301091
	Non-redundant	PathwaysGo:positive_regulation_of_response_to_stimulus	NOT_CLASSIFIED	0.489668	Mod	0.443833	Mod	0.234542	Mod	0.361841	Lo	0.990432	Mod	0.297692
	Non-redundant	PathwaysGo:positive_regulation_of_Ras_protein_signal_transduction	NOT_CLASSIFIED	0.138841	Mod	1.56128	Mod	0.18949	Mod	0	Lo	1.71055	Mod	0.291005
	Non-redundant	PathwaysGo:defense_response_to_fungus	NOT_CLASSIFIED	0	Lo	0	Lo	0.777088	Mod	0	Lo	2.25	Mod	0.283967
	Non-redundant	PathwaysGo:arginine_biosynthetic_process	NOT_CLASSIFIED	0.392487	Mod	1.8133	Mod	0.218126	Mod	0.268762	Lo	2.46691	Mod	0.281495
	Non-redundant	PathwaysGo:brush_border_membrane	NOT_CLASSIFIED	0.0560579	Lo	1.57419	Mod	0.429905	Mod	0.447554	Lo	1.81215	Mod	0.271109
	Non-redundant	HumanPPIInteractionsHumanModule290_4_5	NOT_CLASSIFIED	0.0400385	Lo	1.5	Mod	0.230135	Mod	0.215144	Lo	1.89565	Mod	0.270204
	Non-redundant	PathwaysGo:mRNA_cleavage	NOT_CLASSIFIED	0.806499	Mod	2.24799	Mod	0.100369	Mod	0.569591	Hi	1.43537	Mod	0.255615
	Non-redundant	ProteinComplexesCaspase-2-TRAF2-RIP1_complex	NOT_CLASSIFIED	0.103984	Mod	1.69299	Mod	0.287736	Mod	0.306419	Lo	1.73465	Mod	0.247561
	Non-redundant	PathwaysGo:regulation_of_transcription_from_RNA_polymerase_I_promoter	NOT_CLASSIFIED	0.694549	Mod	1.77338	Mod	1.5482	Mod	0.08227	Lo	2.1128	Mod	0.242889
	Non-redundant	PathwaysGo:3-hydroxybutyrate_dehydrogenase_activity	NOT_CLASSIFIED	0.762619	Mod	1.91812	Mod	0.306075	Mod	0.3481	Lo	0.970951	Mod	0.239511
	Non-redundant	HumanPPIInteractionsHumanModule223_4_5	NOT_CLASSIFIED	0.189158	Mod	1.17579	Mod	0.628592	Mod	0.479804	Lo	2.15797	Mod	0.22991
	Non-redundant	ProteinComplexesCcd1-Dvl2-Rac_complex	NOT_CLASSIFIED	0.0356648	Lo	0.371233	Mod	0.748173	Mod	0	Lo	1.89106	Mod	0.20447
	Non-redundant	PathwaysGo:negative_regulation_of_complement_activation	NOT_CLASSIFIED	0.742434	Mod	1.40461	Mod	0.911169	Mod	0.348185	Lo	2.27468	Mod	0.191914
	Non-redundant	PathwaysGo:neuroprotection	NOT_CLASSIFIED	0.0590388	Lo	0.749595	Mod	0.163957	Mod	0.340929	Lo	1.40937	Mod	0.183256
	Non-redundant	ProteinComplexesSuccinate_dehydrogenase_complex_II_EC_1351_mitochondrial	NOT_CLASSIFIED	0.617873	Mod	2.17094	Mod	0.204617	Mod	0.605391	Hi	2.09457	Mod	0.17151
	Non-redundant	PathwaysGo:thymidine_kinase_activity	NOT_CLASSIFIED	1.13957	Mod	1.84544	Mod	0.414559	Mod	0.108534	Lo	1.85403	Mod	0.168206
	Non-redundant	PathwaysGo:protein-disulfide_reductase_glutathione_activity	NOT_CLASSIFIED	0.53524	Mod	2.05252	Mod	0.756601	Mod	0.399422	Lo	1.85568	Mod	0.158646
	Non-redundant	PathwaysGo:p53_binding	NOT_CLASSIFIED	0.263326	Mod	1.88699	Mod	0.218087	Mod	0.532609	Hi	0.985744	Mod	0.151789
	Non-redundant	PathwaysGo:positive_regulation_of_mitosis	NOT_CLASSIFIED	0.602361	Mod	2.50152	Hi	0.718559	Mod	0.373197	Lo	1.46129	Mod	0.148805
	Non-redundant	PathwaysGo:peroxisomal_matrix	NOT_CLASSIFIED	0.935965	Mod	2.04156	Mod	0.120325	Mod	0.288075	Lo	1.35029	Mod	0.146889
	Non-redundant	HumanPPIInteractionsHumanModule178_4_5	NOT_CLASSIFIED	0.0826387	Lo	0.839004	Mod	0.134177	Mod	0.214721	Lo	1.28754	Mod	0.139867
	Non-redundant	HumanPPIInteractionsHumanModule217_6_6	NOT_CLASSIFIED	0.187895	Lo	2.19021	Mod	0.334843	Mod	0.513348	Hi	1.84222	Mod	0.138583
	Non-redundant	PathwaysGo:fibroblast_growth_factor_binding	NOT_CLASSIFIED	0.058315	Lo	0	Lo	0.467182	Mod	0	Lo	1.65352	Mod	0.135026
	Non-redundant	PathwaysGo:sperm_axoneme_assembly	NOT_CLASSIFIED	0.0421905	Lo	0.749596	Mod	0.278263	Mod	0.254645	Lo	1.83021	Mod	0.134849
	Non-redundant	PathwaysGo:maternal_behavior	NOT_CLASSIFIED	0	Lo	0	Lo	0.630815	Mod	0	Lo	1.79906	Mod	0.131155
	Non-redundant	PathwaysGo:sprouting_of_injured_axon	NOT_CLASSIFIED	0.131834	Lo	1.51006	Mod	0.556609	Mod	0	Lo	1.3527	Mod	0.131037
	Non-redundant	PathwaysGo:GABA-B_receptor_activity	NOT_CLASSIFIED	0.219407	Lo	1.49922	Mod	1.17869	Mod	0	Lo	1.71104	Mod	0.128739
	Non-redundant	PathwaysGo:follicle-stimulating_hormone_receptor_activity	NOT_CLASSIFIED	0.456004	Mod	1.7096	Mod	0.312271	Mod	0.415625	Lo	0.974334	Mod	0.121724
	Non-redundant	HumanPPIInteractionsHumanModule90_7_14	NOT_CLASSIFIED	0.42644	Mod	1.89054	Mod	0.431974	Mod	0.236329	Lo	2.16039	Mod	0.119298
	Non-redundant	PathwaysGo:L-serine_biosynthetic_process	NOT_CLASSIFIED	0.345476	Mod	1.67314	Mod	0.170066	Mod	0.511212	Hi	1.53082	Mod	0.105702
	Non-redundant	ProteinComplexesEgasyn-glucuronidase_complex	NOT_CLASSIFIED	0	Lo	0	Lo	0.572031	Mod	0	Lo	1.49778	Mod	0.10435
	Non-redundant	HumanPPIInteractionsHumanModule141_4_5	NOT_CLASSIFIED	0.535346	Mod	2.44227	Mod	0.306597	Mod	0.393202	Lo	1.19051	Mod	0.0957086
	Non-redundant	PathwaysGo:acetyl-CoA_hydrolase_activity	NOT_CLASSIFIED	0.311622	Mod	1.3404	Mod	1.02993	Mod	0	Lo	1.51776	Mod	0.0940395
	Non-redundant	ProteinComplexesPsd3-Actn1_complex	NOT_CLASSIFIED	0.610485	Mod	1.11973	Mod	1.91108	Mod	0	Lo	2.36838	Mod	0
	Non-redundant	ProteinComplexesMss4-Itga3_complex	NOT_CLASSIFIED	0.904951	Mod	1.90652	Mod	0.671937	Mod	0.378654	Lo	1.97487	Mod	0
	Non-redundant	PathwaysGo:nuclear_membrane_organization_and_biogenesis	NOT_CLASSIFIED	0.310844	Mod	1.50932	Mod	0.491271	Mod	0.573712	Hi	1.77052	Mod	0
	Non-redundant	PathwaysGo:response_to_cadmium_ion	NOT_CLASSIFIED	0.0123833	Lo	0	Lo	0.464695	Mod	0	Lo	1.72608	Mod	0
	Non-redundant	PathwaysGo:regulation_of_myelination	NOT_CLASSIFIED	0.0111658	Lo	0.899744	Mod	0.534145	Mod	0.308631	Lo	1.60559	Mod	0
	Non-redundant	PathwaysGo:regulation_of_response_to_osmotic_stress	NOT_CLASSIFIED	0.00116055	Lo	0	Lo	0.730559	Mod	0	Lo	1.53531	Mod	0
	Non-redundant	PathwaysGo:ATP-dependent_polydeoxyribonucleotide_5'-hydroxyl-kinase_activity	NOT_CLASSIFIED	0.101656	Lo	0.831474	Mod	0.662197	Mod	0	Lo	1.45641	Mod	0
	Non-redundant	PathwaysGo:cilium_axoneme	NOT_CLASSIFIED	0	Lo	0	Lo	0.167471	Mod	0	Lo	1.40343	Mod	0
	Non-redundant	PathwaysGo:cell_glucose_homeostasis	NOT_CLASSIFIED	0.49611	Mod	1.92237	Mod	0.34103	Mod	0.413351	Lo	1.369	Mod	0
	Non-redundant	PathwaysGo:response_to_pH	NOT_CLASSIFIED	0.0130499	Lo	0	Lo	0.769126	Mod	0	Lo	1.23894	Mod	0
	Non-redundant	ProteinComplexesSycp1-Syce1-Syce2_complex	NOT_CLASSIFIED	1.45962	Hi	2.27525	Mod	0.161424	Mod	0.454828	Lo	1.22444	Mod	0
	Non-redundant	PathwaysGo:short-chain_fatty_acid_metabolic_process	NOT_CLASSIFIED	0.078856	Lo	0	Lo	0.140632	Mod	0	Lo	1	Mod	0
	Non-redundant	ProteinComplexesEcsit_complex_Ecsit2-Smad1	NOT_CLASSIFIED	1.09663	Mod	1.82902	Mod	0.3677	Mod	0.294103	Lo	0.959687	Mod	0
	Non-redundant	PathwaysGo:DNA_catabolic_process\_endonucleolytic	NOT_CLASSIFIED	0.962682	Mod	1.4619	Mod	0.32511	Mod	0.377644	Lo	0.918297	Mod	0
STEMNESS-OFF	Redundant	PathwaysGo:cytoplasmic_vesicle_part	STEMNESS-OFF	0.34518	Mod	3.15543	Hi	0.526363	Hi	0.818408	Hi	3.43572	Hi	0.805446
STEMNESS-OFF	Redundant	PathwaysGo:early_endosome	STEMNESS-OFF	0.403661	Mod	3.21654	Hi	0.703958	Hi	0.721752	Hi	3.40526	Hi	0.686475
STEMNESS-OFF	Redundant	PathwaysGo:monovalent_inorganic_cation_transmembrane_transporter_activity	STEMNESS-OFF	0.212901	Mod	2.80161	Hi	0.311043	Hi	0.864757	Hi	3.38147	Hi	0.826767
STEMNESS-OFF	Redundant	PathwaysGo:sphingoid_metabolic_process	STEMNESS-OFF	0.195964	Lo	2.82959	Hi	0.673354	Hi	0.750128	Hi	3.36921	Hi	0.760127
STEMNESS-OFF	Redundant	PathwaysBioCarta:fMLP_induced_chemokine_gene_expression_in_HMC-1_cells_pathway	STEMNESS-OFF	0.200625	Mod	3.02531	Hi	0.527079	Hi	0.641629	Hi	3.36201	Hi	0.666819
STEMNESS-OFF	Redundant	PathwaysGo:oxygen_and_reactive_oxygen_species_metabolic_process	STEMNESS-OFF	0.174855	Mod	3.02206	Hi	0.572063	Hi	0.753545	Hi	3.34812	Hi	0.819855
STEMNESS-OFF	Redundant	PathwaysGo:ceramide_metabolic_process	STEMNESS-OFF	0.198968	Lo	2.7973	Hi	0.637377	Hi	0.610324	Hi	3.34194	Hi	0.614771
STEMNESS-OFF	Redundant	PathwaysGo:coated_membrane	STEMNESS-OFF	0.203443	Mod	2.88267	Hi	0.346088	Hi	0.755719	Hi	3.33428	Hi	0.782237
STEMNESS-OFF	Redundant	PathwaysGo:membrane_coat	STEMNESS-OFF	0.203443	Mod	2.88267	Hi	0.346088	Hi	0.776051	Hi	3.33428	Hi	0.803282
STEMNESS-OFF	Redundant	PathwaysGo:hydrolase_activity\_acting_on_carbon-nitrogen_but_not_peptide_bonds\_in_cyclic_amidines	STEMNESS-OFF	0.489721	Mod	3.02352	Hi	0.573175	Hi	0.646393	Hi	3.32672	Hi	0.683405
STEMNESS-OFF	Redundant	PathwaysBioCarta:Signaling_Pathway_from_G-Protein_Families_pathway	STEMNESS-OFF	0.288611	Mod	2.99518	Hi	0.915679	Hi	0.882228	Hi	3.31958	Hi	0.877897
STEMNESS-OFF	Redundant	PathwaysGo:phospholipid_metabolic_process	STEMNESS-OFF	0.280866	Mod	3.05577	Hi	0.395177	Hi	0.83076	Hi	3.31837	Hi	0.878447
STEMNESS-OFF	Redundant	PathwaysGo:protein_homodimerization_activity	STEMNESS-OFF	0.279045	Mod	3.15165	Hi	0.495168	Hi	0.843089	Hi	3.30249	Hi	0.839122
STEMNESS-OFF	Redundant	PathwaysGo:carboxylesterase_activity	STEMNESS-OFF	0.206564	Mod	3.02604	Hi	0.383922	Hi	0.84917	Hi	3.30108	Hi	0.879616
STEMNESS-OFF	Redundant	PathwaysGo:actin_filament_binding	STEMNESS-OFF	0.396873	Mod	3.30149	Hi	0.613685	Hi	0.672912	Hi	3.295	Hi	0.706077
STEMNESS-OFF	Redundant	PathwaysGo:regulation_of_protein_amino_acid_phosphorylation	STEMNESS-OFF	0.322429	Mod	3.11056	Hi	0.747864	Hi	0.769913	Hi	3.2834	Hi	0.836546
STEMNESS-OFF	Redundant	PathwaysGo:regulation_of_amino_acid_metabolic_process	STEMNESS-OFF	0.322429	Mod	3.11056	Hi	0.747864	Hi	0.73225	Hi	3.2834	Hi	0.795623
STEMNESS-OFF	Redundant	PathwaysGo:regulation_of_amine_metabolic_process	STEMNESS-OFF	0.322429	Mod	3.11055	Hi	0.747864	Hi	0.778609	Hi	3.2834	Hi	0.845994
STEMNESS-OFF	Redundant	PathwaysBioCarta:Rho-Selective_Guanine_Exchange_Factor_AKAP13_Mediates_Stress_Fiber_Formation_pathway	STEMNESS-OFF	0.339044	Mod	2.6345	Hi	0.782993	Hi	0.411699	Lo	3.28251	Hi	0.394434
STEMNESS-OFF	Redundant	PathwaysGo:clathrin_coat	STEMNESS-OFF	0.174905	Lo	2.98811	Hi	0.414697	Hi	0.751247	Hi	3.27106	Hi	0.796633
STEMNESS-OFF	Redundant	PathwaysGo:regulation_of_endocytosis	STEMNESS-OFF	0.198881	Mod	3.12047	Hi	1.09224	Hi	0.689664	Hi	3.27075	Hi	0.762032
STEMNESS-OFF	Redundant	HumanPPIInteractionsHumanModule73_20_60	STEMNESS-OFF	0.258685	Mod	2.86473	Hi	0.535445	Hi	0.686157	Hi	3.27063	Hi	0.760849
STEMNESS-OFF	Redundant	PathwaysGo:erythrocyte_differentiation	STEMNESS-OFF	0.399709	Mod	3.02381	Hi	0.916541	Hi	0.731196	Hi	3.27034	Hi	0.776417
STEMNESS-OFF	Redundant	PathwaysGo:sphingolipid_metabolic_process	STEMNESS-OFF	0.151954	Mod	2.81003	Hi	0.49138	Hi	0.768837	Hi	3.26674	Hi	0.819576
STEMNESS-OFF	Redundant	PathwaysGo:antigen_processing_and_presentation	STEMNESS-OFF	0.174124	Mod	3.20311	Hi	0.945226	Hi	0.831006	Hi	3.26376	Hi	0.847693
	Redundant	PathwaysGo:threonine_endopeptidase_activity		0.888135	Hi	2.44944	Mod	0.447414	Hi	0.884272	Hi	3.26197	Hi	0.659195
STEMNESS-OFF	Redundant	PathwaysBioCarta:Neuropeptides_VIP_and_PACAP_inhibit_the_apoptosis_of_activated_T_cells_pathway	STEMNESS-OFF	0.421845	Mod	3.31113	Hi	0.590005	Hi	0.897097	Hi	3.26105	Hi	0.911965
STEMNESS-OFF	Redundant	PathwaysGo:glutathione_metabolic_process	STEMNESS-OFF	0.375579	Mod	2.85669	Hi	0.784587	Hi	0.764782	Hi	3.25885	Hi	0.799361
STEMNESS-OFF	Redundant	PathwaysGo:regulation_of_actin_filament_length	STEMNESS-OFF	0.231409	Mod	2.80649	Hi	0.596586	Hi	0.808345	Hi	3.25617	Hi	0.815128
STEMNESS-OFF	Redundant	PathwaysGo:regulation_of_actin_polymerization_and/or_depolymerization	STEMNESS-OFF	0.23864	Mod	2.80649	Hi	0.61523	Hi	0.741746	Hi	3.25616	Hi	0.74797
STEMNESS-OFF	Redundant	PathwaysGo:oxidoreduction_coenzyme_metabolic_process	STEMNESS-OFF	0.142263	Mod	2.89137	Hi	0.432028	Hi	0.700118	Hi	3.24423	Hi	0.784885
STEMNESS-OFF	Redundant	PathwaysGo:actin_filament_bundle_formation	STEMNESS-OFF	0.411803	Mod	3.13578	Hi	0.67475	Hi	0.419411	Lo	3.24171	Hi	0.488144
STEMNESS-OFF	Redundant	PathwaysGo:positive_regulation_of_B_cell_activation	STEMNESS-OFF	0.305746	Mod	2.48864	Mod	1.06868	Hi	0.756197	Hi	3.2417	Hi	0.791967
STEMNESS-OFF	Redundant	PathwaysBioCarta:Toll-Like_Receptor_Pathway_pathway	STEMNESS-OFF	0.1789	Mod	2.92782	Hi	0.837143	Hi	0.730281	Hi	3.24097	Hi	0.777048
STEMNESS-OFF	Redundant	PathwaysBioCarta:NFkB_activation_by_Nontypeable_Hemophilus_influenzae_pathway	STEMNESS-OFF	0.434139	Mod	2.97858	Hi	0.533363	Hi	0.763786	Hi	3.24081	Hi	0.813908
STEMNESS-OFF	Redundant	PathwaysGo:focal_adhesion	STEMNESS-OFF	0.417147	Mod	3.42466	Hi	0.684369	Hi	0.638842	Hi	3.23851	Hi	0.621486
STEMNESS-OFF	Redundant	PathwaysGo:pyridine_nucleotide_metabolic_process	STEMNESS-OFF	0.155201	Lo	2.65083	Hi	0.564218	Hi	0.597773	Hi	3.23748	Hi	0.748928
STEMNESS-OFF	Redundant	PathwaysGo:amino_acid_derivative_biosynthetic_process	STEMNESS-OFF	0.464858	Mod	3.0563	Hi	0.806295	Hi	0.636102	Hi	3.2358	Hi	0.598797
STEMNESS-OFF	Redundant	PathwaysGo:actin_filament_capping	STEMNESS-OFF	0.261069	Mod	2.79679	Hi	0.800202	Hi	0.732215	Hi	3.22878	Hi	0.706203
STEMNESS-OFF	Redundant	PathwaysGo:barbed-end_actin_filament_capping	STEMNESS-OFF	0.261069	Mod	2.79679	Hi	0.800202	Hi	0.720474	Hi	3.22878	Hi	0.694879
STEMNESS-OFF	Redundant	PathwaysGo:negative_regulation_of_actin_filament_depolymerization	STEMNESS-OFF	0.261069	Mod	2.79679	Hi	0.800202	Hi	0.663621	Hi	3.22878	Hi	0.640046
STEMNESS-OFF	Redundant	PathwaysGo:synaptosome	STEMNESS-OFF	0.345475	Mod	2.91882	Hi	0.459166	Hi	0.834712	Hi	3.22312	Hi	0.779882
STEMNESS-OFF	Redundant	PathwaysGo:organelle_envelope_lumen	STEMNESS-OFF	0.566023	Mod	3.08535	Hi	0.648812	Hi	0.701365	Hi	3.21976	Hi	0.603024
STEMNESS-OFF	Redundant	PathwaysGo:NADP_metabolic_process	STEMNESS-OFF	0.0764569	Lo	2.48462	Mod	0.804608	Hi	0.522569	Hi	3.21694	Hi	0.640683
STEMNESS-OFF	Redundant	PathwaysGo:phosphatidate_phosphatase_activity	STEMNESS-OFF	0.72693	Mod	2.29272	Mod	1.23009	Hi	0.388049	Lo	3.21509	Hi	0.41068
STEMNESS-OFF	Redundant	PathwaysBioCarta:Fc_Epsilon_Receptor_I_Signaling_in_Mast_Cells_pathway	STEMNESS-OFF	0.238505	Mod	2.93503	Hi	0.709177	Hi	0.866589	Hi	3.2132	Hi	0.896286
STEMNESS-OFF	Redundant	PathwaysGo:actin_filament_depolymerization	STEMNESS-OFF	0.300329	Mod	2.84208	Hi	0.751656	Hi	0.606369	Hi	3.20769	Hi	0.585494
STEMNESS-OFF	Redundant	PathwaysGo:regulation_of_actin_filament_depolymerization	STEMNESS-OFF	0.300329	Mod	2.84208	Hi	0.751656	Hi	0.72894	Hi	3.20769	Hi	0.703845
STEMNESS-OFF	Redundant	PathwaysBioCarta:Pertussis_toxin-insensitive_CCR5_Signaling_in_Macrophage_pathway	STEMNESS-OFF	0.215463	Mod	2.73833	Hi	1.43599	Hi	0.783177	Hi	3.20156	Hi	0.851312
STEMNESS-OFF	Redundant	PathwaysBioCarta:Attenuation_of_GPCR_Signaling_pathway	STEMNESS-OFF	0.33434	Mod	2.77455	Hi	0.966378	Hi	0.549759	Hi	3.1946	Hi	0.582264
STEMNESS-OFF	Redundant	PathwaysBioCarta:Control_of_skeletal_myogenesis_by_HDAC_&_calcium_calmodulin-dependent_kinase_CaMK_pathway	STEMNESS-OFF	0.296687	Mod	3.22597	Hi	0.790594	Hi	0.750162	Hi	3.19433	Hi	0.772894
STEMNESS-OFF	Redundant	PathwaysBioCarta:The_4-1BB-dependent_immune_response_pathway	STEMNESS-OFF	0.176169	Lo	2.84415	Hi	0.502912	Hi	0.681613	Hi	3.19368	Hi	0.698245
STEMNESS-OFF	Redundant	PathwaysGo:tetrapyrrole_metabolic_process	STEMNESS-OFF	0.133747	Lo	2.29886	Mod	0.695683	Hi	0.543525	Hi	3.18895	Hi	0.553369
STEMNESS-OFF	Redundant	PathwaysGo:porphyrin_metabolic_process	STEMNESS-OFF	0.133747	Lo	2.29886	Mod	0.695683	Hi	0.670674	Hi	3.18895	Hi	0.68282
STEMNESS-OFF	Redundant	PathwaysGo:heme_metabolic_process	STEMNESS-OFF	0.142106	Lo	2.29885	Mod	0.733553	Hi	0.634882	Hi	3.18876	Hi	0.637189
STEMNESS-OFF	Redundant	PathwaysGo:stress-activated_protein_kinase_signaling_pathway	STEMNESS-OFF	0.355696	Mod	2.9015	Hi	0.44522	Hi	0.795506	Hi	3.18763	Hi	0.806193
STEMNESS-OFF	Redundant	PathwaysBioCarta:BCR_Signaling_Pathway_pathway	STEMNESS-OFF	0.211914	Mod	2.98537	Hi	0.883055	Hi	0.862757	Hi	3.17836	Hi	0.887718
STEMNESS-OFF	Redundant	PathwaysGo:water-soluble_vitamin_metabolic_process	STEMNESS-OFF	0.228785	Mod	2.71892	Hi	0.511906	Hi	0.693357	Hi	3.17833	Hi	0.818023
STEMNESS-OFF	Redundant	PathwaysGo:antiporter_activity	STEMNESS-OFF	0.154488	Lo	2.78965	Hi	0.554727	Hi	0.767365	Hi	3.17605	Hi	0.803214
STEMNESS-OFF	Redundant	PathwaysBioCarta:Regulation_of_PGC-1a_pathway	STEMNESS-OFF	0.213747	Mod	2.98445	Hi	0.912898	Hi	0.753492	Hi	3.17509	Hi	0.891777
STEMNESS-OFF	Redundant	PathwaysGo:glycosphingolipid_metabolic_process	STEMNESS-OFF	0.141519	Lo	2.81082	Hi	1.19518	Hi	0.5444	Hi	3.17419	Hi	0.543482
STEMNESS-OFF	Redundant	PathwaysGo:protein_amino_acid_ADP-ribosylation	STEMNESS-OFF	0.234402	Mod	3.1674	Hi	0.529182	Hi	0.624491	Hi	3.17289	Hi	0.636246
STEMNESS-OFF	Redundant	PathwaysGo:integral_to_organelle_membrane	STEMNESS-OFF	0.28397	Mod	2.97677	Hi	0.815003	Hi	0.845331	Hi	3.16878	Hi	0.832571
STEMNESS-OFF	Redundant	PathwaysGo:lipid_kinase_activity	STEMNESS-OFF	0.145183	Mod	2.8867	Hi	0.594438	Hi	0.530364	Hi	3.16563	Hi	0.667328
STEMNESS-OFF	Redundant	HumanPPIInteractionsHumanModule119_14_24	STEMNESS-OFF	0.469508	Mod	3.02244	Hi	0.702323	Hi	0.610508	Hi	3.1654	Hi	0.69859
STEMNESS-OFF	Redundant	PathwaysBioCarta:ADP-Ribosylation_Factor_pathway	STEMNESS-OFF	0.204865	Mod	2.644	Hi	0.903984	Hi	0.497776	Lo	3.16342	Hi	0.561197
STEMNESS-OFF	Redundant	PathwaysKegg:Alanine_and_aspartate_metabolism	STEMNESS-OFF	0.321183	Mod	2.83654	Hi	0.617392	Hi	0.503908	Hi	3.15887	Hi	0.59445
STEMNESS-OFF	Redundant	PathwaysGo:autophagy	STEMNESS-OFF	0.108972	Mod	2.0187	Mod	0.516004	Hi	0.62625	Hi	3.1556	Hi	0.704787
STEMNESS-OFF	Redundant	PathwaysBioCarta:NFAT_and_Hypertrophy_of_the_heart_Transcription_in_the_broken_heart_pathway	STEMNESS-OFF	0.296939	Mod	3.22463	Hi	0.508709	Hi	0.792917	Hi	3.15303	Hi	0.839462
STEMNESS-OFF	Redundant	PathwaysBioCarta:IL22_Soluble_Receptor_Signaling_Pathway_pathway	STEMNESS-OFF	0.307576	Mod	2.5374	Hi	0.930939	Hi	0.465321	Lo	3.15207	Hi	0.555307
STEMNESS-OFF	Redundant	PathwaysGo:nicotinamide_metabolic_process	STEMNESS-OFF	0.169492	Mod	2.66821	Hi	0.591583	Hi	0.678629	Hi	3.15128	Hi	0.836355
STEMNESS-OFF	Redundant	PathwaysBioCarta:Ras-Independent_pathway_in_NK_cell-mediated_cytotoxicity_pathway	STEMNESS-OFF	0.316774	Mod	2.8515	Hi	0.692514	Hi	0.661413	Hi	3.15071	Hi	0.68231
STEMNESS-OFF	Redundant	PathwaysGo:integral_to_Golgi_membrane	STEMNESS-OFF	0.101252	Lo	2.69211	Hi	1.29878	Hi	0.646264	Hi	3.15018	Hi	0.700871
STEMNESS-OFF	Redundant	PathwaysBioCarta:Oxidative_Stress_Induced_Gene_Expression_Via_Nrf2_pathway	STEMNESS-OFF	0.403866	Mod	2.878	Hi	0.883257	Hi	0.647527	Hi	3.14829	Hi	0.676355
STEMNESS-OFF	Redundant	PathwaysBioCarta:CXCR4_Signaling_Pathway_pathway	STEMNESS-OFF	0.288021	Mod	2.75868	Hi	0.983308	Hi	0.797325	Hi	3.1481	Hi	0.728437
STEMNESS-OFF	Redundant	PathwaysGo:antigen_processing_and_presentation_of_peptide_antigen	STEMNESS-OFF	0.159887	Mod	3.24216	Hi	0.782388	Hi	0.692303	Hi	3.14738	Hi	0.698944
STEMNESS-OFF	Redundant	PathwaysGo:protein_autoprocessing	STEMNESS-OFF	0.386778	Mod	2.91931	Hi	0.702341	Hi	0.852428	Hi	3.13988	Hi	0.859397
STEMNESS-OFF	Redundant	PathwaysGo:sialyltransferase_activity	STEMNESS-OFF	0.127674	Lo	2.6888	Hi	1.32323	Hi	0.63621	Hi	3.1388	Hi	0.643207
STEMNESS-OFF	Redundant	PathwaysGo:regulation_of_lymphocyte_differentiation	STEMNESS-OFF	0.270792	Mod	2.78158	Hi	0.830859	Hi	0.74247	Hi	3.13869	Hi	0.829109
STEMNESS-OFF	Redundant	PathwaysGo:glycolipid_metabolic_process	STEMNESS-OFF	0.176248	Lo	2.81646	Hi	0.781994	Hi	0.589924	Hi	3.13122	Hi	0.611084
STEMNESS-OFF	Redundant	PathwaysBioCarta:Phospholipids_as_signalling_intermediaries_pathway	STEMNESS-OFF	0.431519	Mod	2.9201	Hi	0.95474	Hi	0.646284	Hi	3.12841	Hi	0.682272
STEMNESS-OFF	Redundant	PathwaysGo:striated_muscle_cell_differentiation	STEMNESS-OFF	0.462024	Mod	3.14157	Hi	0.629626	Hi	0.724284	Hi	3.12501	Hi	0.662142
STEMNESS-OFF	Redundant	PathwaysBioCarta:TPO_Signaling_Pathway_pathway	STEMNESS-OFF	0.379623	Mod	2.76112	Hi	0.751007	Hi	0.691239	Hi	3.11571	Hi	0.664355
STEMNESS-OFF	Redundant	PathwaysGo:positive_regulation_of_endocytosis	STEMNESS-OFF	0.24299	Mod	3.31463	Hi	1.62715	Hi	0.602513	Hi	3.11464	Hi	0.781184
STEMNESS-OFF	Redundant	PathwaysBioCarta:Rac_1_cell_motility_signaling_pathway_pathway	STEMNESS-OFF	0.294083	Mod	3.16614	Hi	0.50708	Hi	0.742731	Hi	3.11234	Hi	0.775118
STEMNESS-OFF	Redundant	PathwaysBioCarta:Corticosteroids_and_cardioprotection_pathway	STEMNESS-OFF	0.350511	Mod	3.01918	Hi	0.761928	Hi	0.813745	Hi	3.10862	Hi	0.78117
STEMNESS-OFF	Redundant	MousePPIInteractionsMouseModule8_11_14	STEMNESS-OFF	0.259004	Lo	2.38462	Mod	0.662527	Hi	0.729942	Hi	3.10547	Hi	0.612712
STEMNESS-OFF	Redundant	PathwaysGo:positive_regulation_of_protein_amino_acid_phosphorylation	STEMNESS-OFF	0.14548	Lo	2.74001	Hi	0.64373	Hi	0.447594	Lo	3.09707	Hi	0.506163
STEMNESS-OFF	Redundant	PathwaysGo:positive_regulation_of_amine_metabolic_process	STEMNESS-OFF	0.14548	Lo	2.74	Hi	0.64373	Hi	0.680581	Hi	3.09707	Hi	0.769638
STEMNESS-OFF	Redundant	PathwaysGo:positive_regulation_of_amino_acid_metabolic_process	STEMNESS-OFF	0.14548	Lo	2.74001	Hi	0.64373	Hi	0.603895	Hi	3.09707	Hi	0.682917
STEMNESS-OFF	Redundant	PathwaysGo:second-messenger-mediated_signaling	STEMNESS-OFF	0.237358	Mod	3.02752	Hi	0.383605	Hi	0.817423	Hi	3.09676	Hi	0.844003
STEMNESS-OFF	Redundant	PathwaysBioCarta:Activation_of_Csk_by_cAMP-dependent_Protein_Kinase_Inhibits_Signaling_through_the_T_Cell_Receptor_pathway	STEMNESS-OFF	0.279875	Mod	2.84124	Hi	0.6574	Hi	0.619144	Hi	3.09283	Hi	0.608352
STEMNESS-OFF	Redundant	PathwaysGo:glucan_metabolic_process	STEMNESS-OFF	0.133186	Mod	2.7246	Hi	0.416125	Hi	0.651883	Hi	3.09133	Hi	0.693173
STEMNESS-OFF	Redundant	PathwaysGo:glycogen_metabolic_process	STEMNESS-OFF	0.133186	Mod	2.7246	Hi	0.416125	Hi	0.790579	Hi	3.09133	Hi	0.840654
STEMNESS-OFF	Redundant	PathwaysGo:heme_binding	STEMNESS-OFF	0.255899	Mod	3.07682	Hi	0.423024	Hi	0.85328	Hi	3.09025	Hi	0.874719
STEMNESS-OFF	Redundant	PathwaysGo:tetrapyrrole_binding	STEMNESS-OFF	0.255899	Mod	3.07682	Hi	0.423024	Hi	0.853695	Hi	3.09025	Hi	0.875145
STEMNESS-OFF	Redundant	PathwaysBioCarta:nos1Pathway_pathway	STEMNESS-OFF	0.157069	Lo	2.91201	Hi	0.732621	Hi	0.776245	Hi	3.09006	Hi	0.801041
STEMNESS-OFF	Redundant	PathwaysGo:antigen_processing_and_presentation_of_peptide_antigen_via_MHC_class_I	STEMNESS-OFF	0.0765919	Lo	2.35276	Mod	0.791061	Hi	0.52502	Hi	3.08877	Hi	0.562199
STEMNESS-OFF	Redundant	PathwaysGo:carboxypeptidase_A_activity	STEMNESS-OFF	0.271013	Mod	2.77978	Hi	0.63958	Hi	0.768009	Hi	3.08873	Hi	0.830892
STEMNESS-OFF	Redundant	PathwaysGo:glycolipid_biosynthetic_process	STEMNESS-OFF	0.180683	Mod	1.96336	Mod	1.01875	Hi	0.443303	Lo	3.08787	Hi	0.569032
STEMNESS-OFF	Redundant	PathwaysGo:inositol_or_phosphatidylinositol_kinase_activity	STEMNESS-OFF	0.124809	Mod	2.91968	Hi	0.520324	Hi	0.557459	Hi	3.08444	Hi	0.680668
STEMNESS-OFF	Redundant	PathwaysGo:microvillus	STEMNESS-OFF	0.499074	Mod	2.65323	Hi	0.843932	Hi	0.634294	Hi	3.08424	Hi	0.503513
STEMNESS-OFF	Redundant	PathwaysGo:NAD+_ADP-ribosyltransferase_activity	STEMNESS-OFF	0.328228	Mod	2.85875	Hi	0.76709	Hi	0.687635	Hi	3.08415	Hi	0.687167
STEMNESS-OFF	Redundant	PathwaysGo:phosphoinositide_binding	STEMNESS-OFF	0.284459	Mod	3.06767	Hi	0.542509	Hi	0.766957	Hi	3.08268	Hi	0.835617
STEMNESS-OFF	Redundant	PathwaysGo:polysaccharide_metabolic_process	STEMNESS-OFF	0.140495	Mod	3.00174	Hi	0.649459	Hi	0.784672	Hi	3.08163	Hi	0.817555
STEMNESS-OFF	Redundant	PathwaysGo:cellular_polysaccharide_metabolic_process	STEMNESS-OFF	0.140495	Mod	3.00174	Hi	0.649459	Hi	0.796335	Hi	3.08163	Hi	0.829707
STEMNESS-OFF	Redundant	PathwaysGo:regulation_of_coagulation	STEMNESS-OFF	0.797339	Mod	2.18168	Mod	1.58112	Hi	0.576074	Hi	3.0802	Hi	0.625838
STEMNESS-OFF	Redundant	PathwaysGo:hematopoietin/interferon-class_D200-domain_cytokine_receptor_activity	STEMNESS-OFF	0.201254	Mod	3.11162	Hi	0.696592	Hi	0.723525	Hi	3.07984	Hi	0.815796
STEMNESS-OFF	Redundant	PathwaysGo:carboxypeptidase_activity	STEMNESS-OFF	0.293073	Mod	2.86844	Hi	0.530678	Hi	0.684454	Hi	3.07951	Hi	0.764774
STEMNESS-OFF	Redundant	PathwaysGo:sequestering_of_lipid	STEMNESS-OFF	0.416374	Mod	3.01826	Hi	1.1568	Hi	0.603744	Hi	3.07799	Hi	0.654094
STEMNESS-OFF	Redundant	PathwaysGo:iron_ion_transport	STEMNESS-OFF	0.359569	Mod	2.81787	Hi	0.717998	Hi	0.773721	Hi	3.07785	Hi	0.792721
STEMNESS-OFF	Redundant	PathwaysBioCarta:Phospholipase_C_d1_in_phospholipid_associated_cell_signaling_pathway	STEMNESS-OFF	0.836581	Mod	2.5881	Hi	1.20011	Hi	0.311443	Lo	3.07471	Hi	0.409693
STEMNESS-OFF	Redundant	ProteinComplexesSNARE_complex_Stx4_Stx6_Stx7_Vamp3_Vamp7_Vamp8_Vti1b	STEMNESS-OFF	0.475907	Mod	2.76488	Hi	1.02767	Hi	0.598966	Hi	3.07434	Hi	0.553612
STEMNESS-OFF	Redundant	PathwaysBioCarta:Activation_of_PKC_through_G_protein_coupled_receptor_pathway	STEMNESS-OFF	0.21093	Mod	2.70191	Hi	1.30973	Hi	0.465076	Lo	3.07412	Hi	0.485831
STEMNESS-OFF	Redundant	PathwaysGo:acid-thiol_ligase_activity	STEMNESS-OFF	0.444737	Mod	2.25698	Mod	1.02557	Hi	0.65067	Hi	3.07371	Hi	0.609668
STEMNESS-OFF	Redundant	PathwaysBioCarta:Cadmium_induces_DNA_synthesis_and_proliferation_in_macrophages_pathway	STEMNESS-OFF	0.458228	Mod	2.93591	Hi	0.881981	Hi	0.775203	Hi	3.0668	Hi	0.751468
STEMNESS-OFF	Redundant	PathwaysGo:calcium_ion_transport	STEMNESS-OFF	0.194393	Mod	3.27221	Hi	0.431142	Hi	0.815235	Hi	3.06574	Hi	0.839735
STEMNESS-OFF	Redundant	PathwaysGo:pteridine_and_derivative_biosynthetic_process	STEMNESS-OFF	0.346512	Mod	2.42452	Mod	0.612025	Hi	0.717029	Hi	3.06381	Hi	0.660636
STEMNESS-OFF	Redundant	PathwaysGo:actin_filament	STEMNESS-OFF	0.347547	Mod	3.35248	Hi	0.728315	Hi	0.570341	Hi	3.06366	Hi	0.604089
STEMNESS-OFF	Redundant	PathwaysGo:response_to_inorganic_substance	STEMNESS-OFF	0.240064	Lo	2.34677	Mod	0.626649	Hi	0.529619	Hi	3.06191	Hi	0.663826
STEMNESS-OFF	Redundant	PathwaysGo:sphingolipid_biosynthetic_process	STEMNESS-OFF	0.0658717	Lo	1.54036	Mod	0.520377	Hi	0.521364	Hi	3.0614	Hi	0.636164
STEMNESS-OFF	Redundant	PathwaysGo:phosphoprotein_binding	STEMNESS-OFF	0.158648	Lo	2.49431	Mod	0.733782	Hi	0.596148	Hi	3.05958	Hi	0.682405
STEMNESS-OFF	Redundant	PathwaysGo:MHC_protein_complex	STEMNESS-OFF	0.0750979	Lo	1.90901	Mod	0.684078	Hi	0.423867	Lo	3.05835	Hi	0.393493
STEMNESS-OFF	Redundant	PathwaysGo:MHC_class_I_protein_complex	STEMNESS-OFF	0.0750979	Lo	1.909	Mod	0.684078	Hi	0.570523	Hi	3.05834	Hi	0.52964
STEMNESS-OFF	Redundant	PathwaysBioCarta:Phospholipase_C_Signaling_Pathway_pathway	STEMNESS-OFF	0.370904	Mod	2.66214	Hi	1.25232	Hi	0.546232	Hi	3.05771	Hi	0.587812
STEMNESS-OFF	Redundant	PathwaysGo:metallocarboxypeptidase_activity	STEMNESS-OFF	0.248527	Mod	2.78292	Hi	0.620644	Hi	0.589743	Hi	3.05408	Hi	0.660582
STEMNESS-OFF	Redundant	PathwaysGo:interleukin_receptor_activity	STEMNESS-OFF	0.127537	Lo	2.74241	Hi	0.711287	Hi	0.746336	Hi	3.05091	Hi	0.852323
STEMNESS-OFF	Redundant	PathwaysGo:synaptic_vesicle_transport	STEMNESS-OFF	0.401348	Mod	3.06173	Hi	0.55733	Hi	0.676642	Hi	3.05054	Hi	0.688739
STEMNESS-OFF	Redundant	PathwaysGo:phospholipase_A2_inhibitor_activity	STEMNESS-OFF	0.329449	Mod	1.38174	Mod	3.1376	Hi	0.329731	Lo	3.05051	Hi	0.481023
STEMNESS-OFF	Redundant	PathwaysGo:alpha-beta_T_cell_differentiation	STEMNESS-OFF	0.434285	Mod	3.04144	Hi	0.772024	Hi	0.462594	Lo	3.04882	Hi	0.561524
STEMNESS-OFF	Redundant	PathwaysBioCarta:Role_of_MEF2D_in_T-cell_Apoptosis_pathway	STEMNESS-OFF	0.352009	Mod	3.08958	Hi	0.911686	Hi	0.761179	Hi	3.04801	Hi	0.815401
STEMNESS-OFF	Redundant	PathwaysBioCarta:Caspase_Cascade_in_Apoptosis_pathway	STEMNESS-OFF	0.381171	Mod	2.80543	Hi	0.514933	Hi	0.669094	Hi	3.04695	Hi	0.7183
STEMNESS-OFF	Redundant	PathwaysGo:catecholamine_biosynthetic_process	STEMNESS-OFF	0.222909	Mod	2.34267	Mod	1.1637	Hi	0.567094	Hi	3.04605	Hi	0.641066
STEMNESS-OFF	Redundant	PathwaysGo:energy_reserve_metabolic_process	STEMNESS-OFF	0.152294	Lo	2.86645	Hi	0.443496	Hi	0.66516	Hi	3.04567	Hi	0.725416
STEMNESS-OFF	Redundant	PathwaysBioCarta:Links_between_Pyk2_and_Map_Kinases_pathway	STEMNESS-OFF	0.222463	Mod	2.73104	Hi	0.571843	Hi	0.849688	Hi	3.04519	Hi	0.814934
STEMNESS-OFF	Redundant	PathwaysGo:polysaccharide_catabolic_process	STEMNESS-OFF	0.0879271	Lo	1.76866	Mod	1.22549	Hi	0.377909	Lo	3.04302	Hi	0.46578
STEMNESS-OFF	Redundant	PathwaysGo:cellular_polysaccharide_catabolic_process	STEMNESS-OFF	0.0879271	Lo	1.76867	Mod	1.22549	Hi	0.406355	Lo	3.04302	Hi	0.500841
STEMNESS-OFF	Redundant	PathwaysBioCarta:Endocytotic_role_of_NDK_Phosphins_and_Dynamin_pathway	STEMNESS-OFF	0.248469	Mod	2.80828	Hi	0.800787	Hi	0.572427	Hi	3.04292	Hi	0.82585
STEMNESS-OFF	Redundant	HumanPPIInteractionsHumanModule117_17_36	STEMNESS-OFF	0.342833	Mod	2.91112	Hi	1.28584	Hi	0.727461	Hi	3.04128	Hi	0.697017
STEMNESS-OFF	Redundant	PathwaysBioCarta:Effects_of_calcineurin_in_Keratinocyte_Differentiation_pathway	STEMNESS-OFF	0.370917	Mod	3.04842	Hi	1.23472	Hi	0.753865	Hi	3.04084	Hi	0.815537
STEMNESS-OFF	Redundant	PathwaysGo:regulation_of_GTPase_activity	STEMNESS-OFF	0.22913	Mod	2.83208	Hi	0.423775	Hi	0.686249	Hi	3.03847	Hi	0.696749
STEMNESS-OFF	Redundant	PathwaysGo:mannosidase_activity	STEMNESS-OFF	0.0923098	Lo	2.28248	Mod	0.797016	Hi	0.586223	Hi	3.03186	Hi	0.730423
STEMNESS-OFF	Redundant	PathwaysGo:chymotrypsin_activity	STEMNESS-OFF	0.168147	Mod	2.5713	Hi	0.369592	Hi	0.690819	Hi	3.03163	Hi	0.761876
STEMNESS-OFF	Redundant	PathwaysGo:trypsin_activity	STEMNESS-OFF	0.157966	Mod	2.4684	Mod	0.399301	Hi	0.694898	Hi	3.02906	Hi	0.763879
STEMNESS-OFF	Redundant	PathwaysGo:lipid_modification	STEMNESS-OFF	0.131003	Lo	2.49901	Mod	0.510129	Hi	0.538296	Hi	3.02769	Hi	0.68903
STEMNESS-OFF	Redundant	PathwaysGo:lipid_phosphatase_activity	STEMNESS-OFF	0.0825306	Lo	2.06912	Mod	0.94961	Hi	0.480786	Lo	3.02506	Hi	0.650171
STEMNESS-OFF	Redundant	PathwaysBioCarta:Role_of_PI3K_subunit_p85_in_regulation_of_Actin_Organization_and_Cell_Migration_pathway	STEMNESS-OFF	0.364329	Mod	2.50705	Hi	0.677354	Hi	0.74153	Hi	3.0246	Hi	0.82043
STEMNESS-OFF	Redundant	PathwaysBioCarta:Repression_of_Pain_Sensation_by_the_Transcriptional_Regulator_DREAM_pathway	STEMNESS-OFF	0.340051	Mod	2.80932	Hi	0.638287	Hi	0.633599	Hi	3.02372	Hi	0.558285
STEMNESS-OFF	Redundant	PathwaysBioCarta:IL_6_signaling_pathway_pathway	STEMNESS-OFF	0.309653	Mod	3.15091	Hi	0.821799	Hi	0.884414	Hi	3.02067	Hi	0.82666
STEMNESS-OFF	Redundant	PathwaysGo:multicellular_organismal_metabolic_process	STEMNESS-OFF	0.312255	Mod	3.09659	Hi	0.612063	Hi	0.720686	Hi	3.0169	Hi	0.833151
STEMNESS-OFF	Redundant	PathwaysGo:negative_regulation_of_cell_adhesion	STEMNESS-OFF	0.253604	Mod	2.79785	Hi	0.683719	Hi	0.570854	Hi	3.01437	Hi	0.665406
STEMNESS-OFF	Redundant	HumanPPIInteractionsHumanModule18_14_23	STEMNESS-OFF	0.206655	Mod	2.61532	Hi	0.628165	Hi	0.685808	Hi	3.01128	Hi	0.641275
STEMNESS-OFF	Redundant	PathwaysGo:collagen_metabolic_process	STEMNESS-OFF	0.25914	Mod	3.06694	Hi	0.687406	Hi	0.698604	Hi	3.00853	Hi	0.8516
STEMNESS-OFF	Redundant	PathwaysGo:regulation_of_T_cell_differentiation	STEMNESS-OFF	0.186412	Lo	2.46963	Mod	0.835006	Hi	0.781798	Hi	3.00834	Hi	0.849021
STEMNESS-OFF	Redundant	PathwaysGo:monosaccharide_binding	STEMNESS-OFF	0.171369	Lo	2.8556	Hi	0.539992	Hi	0.45273	Lo	3.00812	Hi	0.585098
STEMNESS-OFF	Redundant	PathwaysBioCarta:CCR3_signaling_in_Eosinophils_pathway	STEMNESS-OFF	0.290347	Mod	2.79015	Hi	0.538624	Hi	0.709205	Hi	3.00809	Hi	0.667902
STEMNESS-OFF	Redundant	PathwaysBioCarta:GATA3_participate_in_activating_the_Th2_cytokine_genes_expression_pathway	STEMNESS-OFF	0.259576	Lo	2.9427	Hi	0.743895	Hi	0.581603	Hi	3.00251	Hi	0.606851
STEMNESS-OFF	Redundant	PathwaysGo:calmodulin_binding	STEMNESS-OFF	0.294892	Mod	3.3441	Hi	0.555712	Hi	0.847306	Hi	3.0007	Hi	0.890335
STEMNESS-OFF	Redundant	PathwaysGo:cytokine_binding	STEMNESS-OFF	0.0954908	Mod	3.12359	Hi	0.703519	Hi	0.728285	Hi	3.00065	Hi	0.832694
STEMNESS-OFF	Redundant	PathwaysGo:transition_metal_ion_transmembrane_transporter_activity	STEMNESS-OFF	0.186576	Lo	2.45467	Mod	0.829397	Hi	0.777665	Hi	2.99669	Hi	0.824681
STEMNESS-OFF	Redundant	PathwaysGo:locomotory_behavior	STEMNESS-OFF	0.224892	Mod	3.29009	Hi	0.46591	Hi	0.852061	Hi	2.99542	Hi	0.891222
STEMNESS-OFF	Redundant	PathwaysGo:interleukin_binding	STEMNESS-OFF	0.11757	Mod	2.74575	Hi	0.686907	Hi	0.689018	Hi	2.99282	Hi	0.800652
STEMNESS-OFF	Redundant	PathwaysGo:ganglioside_metabolic_process	STEMNESS-OFF	0.151845	Lo	2.83148	Hi	1.18058	Hi	0.568942	Hi	2.99236	Hi	0.558754
STEMNESS-OFF	Redundant	PathwaysGo:alpha-beta_T_cell_activation	STEMNESS-OFF	0.393644	Mod	3.02863	Hi	0.909387	Hi	0.701851	Hi	2.99111	Hi	0.815863
STEMNESS-OFF	Redundant	PathwaysKegg:Blood_group_glycolipid_biosynthesis-neolact_series	STEMNESS-OFF	0.171221	Lo	2.78748	Hi	0.867621	Hi	0.837709	Hi	2.99105	Hi	0.735719
STEMNESS-OFF	Redundant	PathwaysBioCarta:CTL_mediated_immune_response_against_target_cells_pathway	STEMNESS-OFF	0.225692	Lo	2.48388	Mod	0.769653	Hi	0.504038	Hi	2.98936	Hi	0.518032
STEMNESS-OFF	Redundant	PathwaysGo:sarcoplasmic_reticulum	STEMNESS-OFF	0.110228	Lo	2.46718	Mod	0.600693	Hi	0.749921	Hi	2.98003	Hi	0.659256
STEMNESS-OFF	Redundant	HumanPPIInteractionsHumanModule62_25_77	STEMNESS-OFF	0.499692	Mod	3.14396	Hi	0.516723	Hi	0.754938	Hi	2.97869	Hi	0.840634
STEMNESS-OFF	Redundant	PathwaysGo:vesicle_organization_and_biogenesis	STEMNESS-OFF	0.569603	Mod	2.4248	Mod	0.734354	Hi	0.599346	Hi	2.97732	Hi	0.712478
STEMNESS-OFF	Redundant	PathwaysKegg:Ganglioside_biosynthesis	STEMNESS-OFF	0.158552	Mod	2.7041	Hi	0.928219	Hi	0.827684	Hi	2.97351	Hi	0.768408
STEMNESS-OFF	Redundant	PathwaysGo:inflammatory_response	STEMNESS-OFF	0.211128	Mod	3.17852	Hi	0.673208	Hi	0.852527	Hi	2.97315	Hi	0.896671
STEMNESS-OFF	Redundant	PathwaysGo:CD4-positive\_alpha_beta_T_cell_differentiation	STEMNESS-OFF	0.293207	Mod	2.29602	Mod	1.1689	Hi	0.520034	Hi	2.97258	Hi	0.496433
STEMNESS-OFF	Redundant	PathwaysGo:multicellular_organismal_protein_catabolic_process	STEMNESS-OFF	0.27525	Mod	3.061	Hi	0.717057	Hi	0.660862	Hi	2.9692	Hi	0.791454
STEMNESS-OFF	Redundant	PathwaysGo:collagen_catabolic_process	STEMNESS-OFF	0.27525	Mod	3.061	Hi	0.717057	Hi	0.68604	Hi	2.9692	Hi	0.82157
STEMNESS-OFF	Redundant	PathwaysGo:multicellular_organismal_macromolecule_metabolic_process	STEMNESS-OFF	0.27525	Mod	3.061	Hi	0.717057	Hi	0.53496	Hi	2.9692	Hi	0.640643
STEMNESS-OFF	Redundant	PathwaysGo:multicellular_organismal_macromolecule_catabolic_process	STEMNESS-OFF	0.27525	Mod	3.06101	Hi	0.717057	Hi	0.677134	Hi	2.9692	Hi	0.810905
STEMNESS-OFF	Redundant	PathwaysGo:multicellular_organismal_protein_metabolic_process	STEMNESS-OFF	0.27525	Mod	3.061	Hi	0.717057	Hi	0.661757	Hi	2.9692	Hi	0.79249
STEMNESS-OFF	Redundant	PathwaysGo:protein_digestion	STEMNESS-OFF	0.27525	Mod	3.061	Hi	0.717057	Hi	0.563783	Hi	2.9692	Hi	0.675161
STEMNESS-OFF	Redundant	PathwaysGo:multicellular_organismal_catabolic_process	STEMNESS-OFF	0.27525	Mod	3.061	Hi	0.717057	Hi	0.675973	Hi	2.9692	Hi	0.809514
STEMNESS-OFF	Redundant	PathwaysGo:mannosyl-oligosaccharide_mannosidase_activity	STEMNESS-OFF	0.0174769	Lo	1.22164	Mod	1.1755	Hi	0.386289	Lo	2.96736	Hi	0.560195
STEMNESS-OFF	Redundant	PathwaysGo:mannosyl-oligosaccharide_1\2-alpha-mannosidase_activity	STEMNESS-OFF	0.0174769	Lo	1.22164	Mod	1.1755	Hi	0.308711	Lo	2.96736	Hi	0.447692
STEMNESS-OFF	Redundant	PathwaysGo:amide_metabolic_process	STEMNESS-OFF	0.403354	Mod	2.28305	Mod	0.859406	Hi	0.395077	Lo	2.96398	Hi	0.474374
STEMNESS-OFF	Redundant	PathwaysGo:urea_cycle	STEMNESS-OFF	0.403354	Mod	2.28305	Mod	0.859406	Hi	0.278161	Lo	2.96398	Hi	0.333992
STEMNESS-OFF	Redundant	PathwaysGo:urea_metabolic_process	STEMNESS-OFF	0.403354	Mod	2.28305	Mod	0.859406	Hi	0.320487	Lo	2.96398	Hi	0.384813
STEMNESS-OFF	Redundant	PathwaysGo:neutrophil_chemotaxis	STEMNESS-OFF	0.0652429	Lo	2.37233	Mod	0.872627	Hi	0.53169	Hi	2.95955	Hi	0.748381
STEMNESS-OFF	Redundant	PathwaysKegg:N-Glycans_biosynthesis	STEMNESS-OFF	0.360795	Mod	2.71482	Hi	0.680462	Hi	0.67425	Hi	2.95824	Hi	0.582998
STEMNESS-OFF	Redundant	PathwaysGo:antigen_receptor-mediated_signaling_pathway	STEMNESS-OFF	0.499387	Mod	3.17067	Hi	0.95082	Hi	0.558557	Hi	2.95709	Hi	0.66459
STEMNESS-OFF	Redundant	PathwaysGo:vascular_endothelial_growth_factor_receptor_activity	STEMNESS-OFF	0.361409	Mod	2.34839	Mod	0.967316	Hi	0.613722	Hi	2.956	Hi	0.600652
STEMNESS-OFF	Redundant	PathwaysBioCarta:Trka_Receptor_Signaling_Pathway_pathway	STEMNESS-OFF	0.318627	Mod	2.75862	Hi	0.601782	Hi	0.788927	Hi	2.95557	Hi	0.699624
STEMNESS-OFF	Redundant	PathwaysGo:serine_hydrolase_activity	STEMNESS-OFF	0.195066	Mod	3.00851	Hi	0.311507	Hi	0.837497	Hi	2.95304	Hi	0.857331
STEMNESS-OFF	Redundant	PathwaysGo:serine-type_peptidase_activity	STEMNESS-OFF	0.195066	Mod	3.00851	Hi	0.311507	Hi	0.837497	Hi	2.95304	Hi	0.857331
STEMNESS-OFF	Redundant	PathwaysGo:tetrapyrrole_biosynthetic_process	STEMNESS-OFF	0.143032	Lo	2.17877	Mod	0.744248	Hi	0.40147	Lo	2.95118	Hi	0.378774
STEMNESS-OFF	Redundant	PathwaysGo:porphyrin_biosynthetic_process	STEMNESS-OFF	0.143032	Lo	2.17877	Mod	0.744248	Hi	0.536081	Hi	2.95118	Hi	0.505776
STEMNESS-OFF	Redundant	PathwaysGo:serine-type_endopeptidase_activity	STEMNESS-OFF	0.185929	Mod	2.96941	Hi	0.301322	Hi	0.835231	Hi	2.95102	Hi	0.850111
STEMNESS-OFF	Redundant	PathwaysGo:heme_biosynthetic_process	STEMNESS-OFF	0.156035	Lo	2.17878	Mod	0.803747	Hi	0.585325	Hi	2.94799	Hi	0.534308
STEMNESS-OFF	Redundant	PathwaysBioCarta:Inhibition_of_Cellular_Proliferation_by_Gleevec_pathway	STEMNESS-OFF	0.49994	Mod	2.93164	Hi	0.647472	Hi	0.620443	Hi	2.94224	Hi	0.637369
STEMNESS-OFF	Redundant	PathwaysGo:hexosaminidase_activity	STEMNESS-OFF	0.12096	Mod	3.07583	Hi	0.7713	Hi	0.411369	Lo	2.93808	Hi	0.439043
STEMNESS-OFF	Redundant	PathwaysGo:caspase_activity	STEMNESS-OFF	0.450818	Mod	2.99369	Hi	0.581422	Hi	0.607252	Hi	2.93744	Hi	0.71293
STEMNESS-OFF	Redundant	PathwaysGo:peptide_metabolic_process	STEMNESS-OFF	0.146501	Lo	2.45876	Mod	0.814735	Hi	0.500285	Hi	2.93129	Hi	0.504006
STEMNESS-OFF	Redundant	PathwaysGo:alpha-beta_T_cell_differentiation_during_immune_response	STEMNESS-OFF	0.432482	Mod	2.3053	Mod	1.68297	Hi	0.456197	Lo	2.9267	Hi	0.414964
STEMNESS-OFF	Redundant	PathwaysGo:T_cell_activation_during_immune_response	STEMNESS-OFF	0.432482	Mod	2.3053	Mod	1.68297	Hi	0.543127	Hi	2.9267	Hi	0.494037
STEMNESS-OFF	Redundant	PathwaysGo:lymphocyte_activation_during_immune_response	STEMNESS-OFF	0.432482	Mod	2.3053	Mod	1.68297	Hi	0.523229	Hi	2.9267	Hi	0.475938
STEMNESS-OFF	Redundant	PathwaysGo:CD4-positive\_alpha-beta_T_cell_differentiation_during_immune_response	STEMNESS-OFF	0.432482	Mod	2.3053	Mod	1.68297	Hi	0.570819	Hi	2.92669	Hi	0.519226
STEMNESS-OFF	Redundant	PathwaysGo:T-helper_cell_differentiation	STEMNESS-OFF	0.432482	Mod	2.3053	Mod	1.68297	Hi	0.627245	Hi	2.92669	Hi	0.570552
STEMNESS-OFF	Redundant	PathwaysGo:T_cell_differentiation_during_immune_response	STEMNESS-OFF	0.432482	Mod	2.30529	Mod	1.68297	Hi	0.694602	Hi	2.92669	Hi	0.631821
STEMNESS-OFF	Redundant	PathwaysGo:interleukin-6_production	STEMNESS-OFF	0.122495	Lo	1.63852	Mod	1.14896	Hi	0.233692	Lo	2.92615	Hi	0.515372
STEMNESS-OFF	Redundant	PathwaysGo:arginine_metabolic_process	STEMNESS-OFF	0.398864	Mod	2.92425	Hi	0.751354	Hi	0.369338	Lo	2.92402	Hi	0.414148
STEMNESS-OFF	Redundant	PathwaysGo:regulation_of_phagocytosis	STEMNESS-OFF	0.10231	Lo	2.60757	Hi	1.56414	Hi	0.548722	Hi	2.92376	Hi	0.768856
STEMNESS-OFF	Redundant	PathwaysGo:positive_regulation_of_phagocytosis	STEMNESS-OFF	0.10231	Lo	2.60757	Hi	1.56414	Hi	0.575407	Hi	2.92375	Hi	0.806245
STEMNESS-OFF	Redundant	PathwaysBioCarta:Phosphoinositides_and_their_downstream_targets_pathway	STEMNESS-OFF	0.156125	Mod	2.58126	Hi	0.556184	Hi	0.486818	Lo	2.92253	Hi	0.550895
STEMNESS-OFF	Redundant	PathwaysGo:zymogen_granule_membrane	STEMNESS-OFF	0.271029	Mod	1.84514	Mod	1.00535	Hi	0.190711	Lo	2.92101	Hi	0.320659
STEMNESS-OFF	Redundant	PathwaysGo:cell_activation_during_immune_response	STEMNESS-OFF	0.370699	Mod	2.3053	Mod	1.44441	Hi	0.591412	Hi	2.91763	Hi	0.575839
STEMNESS-OFF	Redundant	PathwaysGo:leukocyte_activation_during_immune_response	STEMNESS-OFF	0.370699	Mod	2.3053	Mod	1.44441	Hi	0.520751	Hi	2.91763	Hi	0.507038
STEMNESS-OFF	Redundant	PathwaysGo:cardiac_muscle_contraction	STEMNESS-OFF	0.521733	Mod	2.83288	Hi	1.47886	Hi	0.484173	Lo	2.91694	Hi	0.435308
STEMNESS-OFF	Redundant	PathwaysGo:regulation_of_cytokine_biosynthetic_process	STEMNESS-OFF	0.377399	Mod	3.13217	Hi	0.479165	Hi	0.796955	Hi	2.91681	Hi	0.814986
STEMNESS-OFF	Redundant	PathwaysGo:peptide_hormone_processing	STEMNESS-OFF	0.431144	Mod	2.615	Hi	1.03502	Hi	0.612136	Hi	2.91371	Hi	0.568739
STEMNESS-OFF	Redundant	PathwaysGo:glycosphingolipid_biosynthetic_process	STEMNESS-OFF	0.0422259	Lo	1.06001	Mod	1.56414	Hi	0.250673	Lo	2.91333	Hi	0.451634
STEMNESS-OFF	Redundant	PathwaysGo:carbohydrate_binding	STEMNESS-OFF	0.144209	Mod	3.28543	Hi	0.477747	Hi	0.780411	Hi	2.90992	Hi	0.884159
STEMNESS-OFF	Redundant	PathwaysGo:phosphagen_metabolic_process	STEMNESS-OFF	0.628073	Mod	2.87016	Hi	1.78143	Hi	0.401989	Lo	2.90984	Hi	0.179723
STEMNESS-OFF	Redundant	PathwaysGo:sarcoplasm	STEMNESS-OFF	0.0975953	Lo	2.51778	Hi	0.554361	Hi	0.730106	Hi	2.90886	Hi	0.725343
STEMNESS-OFF	Redundant	PathwaysGo:sugar_binding	STEMNESS-OFF	0.0985572	Mod	3.20245	Hi	0.488311	Hi	0.778701	Hi	2.90858	Hi	0.880041
STEMNESS-OFF	Redundant	PathwaysGo:cortical_cytoskeleton_organization_and_biogenesis	STEMNESS-OFF	0.415526	Mod	2.52763	Hi	0.740152	Hi	0.740991	Hi	2.90771	Hi	0.812735
STEMNESS-OFF	Redundant	PathwaysBioCarta:IFN_alpha_signaling_pathway_pathway	STEMNESS-OFF	0.158212	Lo	2.33083	Mod	0.954441	Hi	0.520714	Hi	2.90502	Hi	0.564473
STEMNESS-OFF	Redundant	PathwaysGo:peptide_transport	STEMNESS-OFF	0.217986	Mod	2.79187	Hi	0.312541	Hi	0.82203	Hi	2.90237	Hi	0.824203
STEMNESS-OFF	Redundant	PathwaysGo:negative_regulation_of_axon_extension	STEMNESS-OFF	0.317044	Mod	2.3871	Mod	1.05291	Hi	0.639249	Hi	2.9	Hi	0.55156
STEMNESS-OFF	Redundant	PathwaysGo:complement_activation	STEMNESS-OFF	0.248318	Mod	3.06603	Hi	0.699494	Hi	0.75265	Hi	2.89581	Hi	0.777038
STEMNESS-OFF	Redundant	PathwaysGo:activation_of_plasma_proteins_during_acute_inflammatory_response	STEMNESS-OFF	0.248318	Mod	3.06603	Hi	0.699494	Hi	0.744881	Hi	2.89581	Hi	0.769018
STEMNESS-OFF	Redundant	PathwaysGo:I-kappaB_kinase/NF-kappaB_cascade	STEMNESS-OFF	0.288001	Mod	3.14731	Hi	0.817961	Hi	0.709046	Hi	2.89381	Hi	0.821861
STEMNESS-OFF	Redundant	PathwaysGo:immunological_synapse	STEMNESS-OFF	0.157557	Lo	1.9828	Mod	0.76172	Hi	0.644582	Hi	2.89333	Hi	0.587912
STEMNESS-OFF	Redundant	PathwaysGo:amino_acid_derivative_catabolic_process	STEMNESS-OFF	0.168651	Lo	2.72063	Hi	0.671438	Hi	0.615484	Hi	2.89074	Hi	0.634927
STEMNESS-OFF	Redundant	PathwaysGo:heterophilic_cell_adhesion	STEMNESS-OFF	0.24769	Mod	3.17909	Hi	0.65833	Hi	0.621549	Hi	2.89058	Hi	0.763902
STEMNESS-OFF	Redundant	PathwaysGo:biogenic_amine_catabolic_process	STEMNESS-OFF	0.169347	Mod	2.5847	Hi	0.762934	Hi	0.590676	Hi	2.89031	Hi	0.673301
STEMNESS-OFF	Redundant	PathwaysGo:taxis	STEMNESS-OFF	0.273311	Mod	3.23706	Hi	0.710196	Hi	0.811495	Hi	2.88981	Hi	0.895186
STEMNESS-OFF	Redundant	PathwaysGo:chemotaxis	STEMNESS-OFF	0.273311	Mod	3.23706	Hi	0.710196	Hi	0.772231	Hi	2.88981	Hi	0.851873
STEMNESS-OFF	Redundant	PathwaysGo:protein_phosphorylated_amino_acid_binding	STEMNESS-OFF	0.172037	Lo	1.79369	Mod	0.836694	Hi	0.53768	Hi	2.88827	Hi	0.599178
STEMNESS-OFF	Redundant	PathwaysGo:interleukin-6_biosynthetic_process	STEMNESS-OFF	0.367485	Mod	1.63852	Mod	2.56863	Hi	0.254098	Lo	2.88607	Hi	0.293684
STEMNESS-OFF	Redundant	PathwaysGo:leukocyte_chemotaxis	STEMNESS-OFF	0.28104	Mod	2.37093	Mod	0.894073	Hi	0.567628	Hi	2.88223	Hi	0.717084
STEMNESS-OFF	Redundant	PathwaysBioCarta:Signal_Dependent_Regulation_of_Myogenesis_by_Corepressor_MITR_pathway	STEMNESS-OFF	0.315558	Mod	2.20852	Mod	1.29947	Hi	0.50867	Hi	2.88075	Hi	0.578337
STEMNESS-OFF	Redundant	HumanPPIInteractionsHumanModule205_15_28	STEMNESS-OFF	0.44612	Mod	3.17793	Hi	0.719865	Hi	0.543509	Hi	2.87552	Hi	0.517797
STEMNESS-OFF	Redundant	PathwaysGo:amino_sugar_metabolic_process	STEMNESS-OFF	0.425911	Mod	2.83654	Hi	0.766389	Hi	0.787558	Hi	2.87173	Hi	0.743951
STEMNESS-OFF	Redundant	HumanPPIInteractionsHumanModule213_12_17	STEMNESS-OFF	0.479839	Mod	2.77016	Hi	0.728732	Hi	0.586005	Hi	2.86521	Hi	0.624949
STEMNESS-OFF	Redundant	PathwaysGo:phospholipase_inhibitor_activity	STEMNESS-OFF	0.904718	Mod	2.16278	Mod	4.69324	Hi	0.411556	Lo	2.86047	Hi	0.412377
STEMNESS-OFF	Redundant	PathwaysGo:oxidoreductase_activity\_acting_on_sulfur_group_of_donors\_disulfide_as_acceptor	STEMNESS-OFF	0.373123	Mod	2.52567	Hi	1.0709	Hi	0.658371	Hi	2.86033	Hi	0.583768
STEMNESS-OFF	Redundant	ProteinComplexesItga-Itgb1-Ppap2b_complex	STEMNESS-OFF	0.741787	Mod	1.88938	Mod	1.56463	Hi	0.149429	Lo	2.85802	Hi	0.181134
STEMNESS-OFF	Redundant	PathwaysGo:digestion	STEMNESS-OFF	0.26196	Mod	3.17581	Hi	0.418063	Hi	0.812462	Hi	2.85298	Hi	0.895674
STEMNESS-OFF	Redundant	PathwaysGo:creatine_metabolic_process	STEMNESS-OFF	0.247674	Mod	2.27827	Mod	2.94796	Hi	0.440718	Lo	2.85295	Hi	0.16482
STEMNESS-OFF	Redundant	PathwaysGo:positive_regulation_of_defense_response	STEMNESS-OFF	0.0322261	Lo	2.10194	Mod	0.927121	Hi	0.47358	Lo	2.85288	Hi	0.57825
STEMNESS-OFF	Redundant	PathwaysGo:positive_regulation_of_inflammatory_response	STEMNESS-OFF	0.0322261	Lo	2.10194	Mod	0.927121	Hi	0.403946	Lo	2.85288	Hi	0.493439
STEMNESS-OFF	Redundant	HumanPPIInteractionsHumanModule254_4_4	STEMNESS-OFF	0.27796	Mod	2.1089	Mod	1.1402	Hi	0.4185	Lo	2.8499	Hi	0.298652
STEMNESS-OFF	Redundant	PathwaysGo:hydrogen_peroxide_catabolic_process	STEMNESS-OFF	0.113385	Lo	2.2405	Mod	0.825217	Hi	0.670276	Hi	2.84897	Hi	0.572213
STEMNESS-OFF	Redundant	PathwaysGo:myeloid_leukocyte_activation	STEMNESS-OFF	0.141865	Lo	2.66154	Hi	0.650003	Hi	0.441628	Lo	2.84766	Hi	0.609854
STEMNESS-OFF	Redundant	PathwaysBioCarta:Complement_Pathway_pathway	STEMNESS-OFF	0.15626	Lo	2.50482	Hi	0.735135	Hi	0.694365	Hi	2.8445	Hi	0.690857
STEMNESS-OFF	Redundant	PathwaysGo:iron_ion_homeostasis	STEMNESS-OFF	0.19579	Lo	2.63607	Hi	0.637155	Hi	0.636944	Hi	2.84327	Hi	0.63984
STEMNESS-OFF	Redundant	PathwaysGo:cellular_iron_ion_homeostasis	STEMNESS-OFF	0.19579	Lo	2.63607	Hi	0.637155	Hi	0.733304	Hi	2.84326	Hi	0.736638
STEMNESS-OFF	Redundant	PathwaysGo:germ_cell_migration	STEMNESS-OFF	0.118494	Lo	1.47039	Mod	1.86965	Hi	0.408951	Lo	2.84179	Hi	0.569737
STEMNESS-OFF	Redundant	PathwaysGo:beta-N-acetylhexosaminidase_activity	STEMNESS-OFF	0.211146	Mod	2.49006	Mod	1.93009	Hi	0.459044	Lo	2.84023	Hi	0.487804
STEMNESS-OFF	Redundant	PathwaysGo:oxidoreductase_activity\_acting_on_paired_donors\_with_incorporation_or_reduction_of_molecular_oxygen\_NADH_or_NADPH_as_one_donor\_and_incorporation_of_one_atom_of_oxygen	STEMNESS-OFF	0.140939	Lo	2.64447	Hi	0.745293	Hi	0.595566	Hi	2.83966	Hi	0.773007
STEMNESS-OFF	Redundant	PathwaysGo:glucosamine_metabolic_process	STEMNESS-OFF	0.554643	Mod	2.91374	Hi	0.874133	Hi	0.689063	Hi	2.83942	Hi	0.608249
STEMNESS-OFF	Redundant	PathwaysGo:N-acetylglucosamine_metabolic_process	STEMNESS-OFF	0.554643	Mod	2.91374	Hi	0.874133	Hi	0.593837	Hi	2.83941	Hi	0.524191
STEMNESS-OFF	Redundant	PathwaysGo:complement_activation\_alternative_pathway	STEMNESS-OFF	0.048955	Lo	2.01325	Mod	1.27859	Hi	0.397313	Lo	2.83339	Hi	0.573346
STEMNESS-OFF	Redundant	PathwaysBioCarta:Ion_Channel_and_Phorbal_Esters_Signaling_Pathway_pathway	STEMNESS-OFF	0.173838	Lo	1.51631	Mod	1.0938	Hi	0.488421	Lo	2.83196	Hi	0.306944
STEMNESS-OFF	Redundant	PathwaysBioCarta:Cell_to_Cell_Adhesion_Signaling_pathway	STEMNESS-OFF	0.350197	Mod	2.59388	Hi	0.602925	Hi	0.731423	Hi	2.82353	Hi	0.709454
STEMNESS-OFF	Redundant	PathwaysGo:chloride_channel_activity	STEMNESS-OFF	0.1724	Mod	2.84881	Hi	0.332736	Hi	0.798517	Hi	2.82276	Hi	0.807212
STEMNESS-OFF	Redundant	PathwaysGo:cyclin_binding	STEMNESS-OFF	1.02785	Mod	2.40787	Mod	1.67121	Hi	0.419595	Lo	2.82212	Hi	0.364511
STEMNESS-OFF	Redundant	PathwaysGo:lysosphingolipid_and_lysophosphatidic_acid_receptor_activity	STEMNESS-OFF	0.0935848	Lo	2.42914	Mod	0.774419	Hi	0.414607	Lo	2.82195	Hi	0.578481
STEMNESS-OFF	Redundant	PathwaysBioCarta:Classical_Complement_Pathway_pathway	STEMNESS-OFF	0.156145	Lo	2.15201	Mod	0.86921	Hi	0.588071	Hi	2.82188	Hi	0.616188
STEMNESS-OFF	Redundant	PathwaysBioCarta:Role_of_Erk5_in_Neuronal_Survival_pathway	STEMNESS-OFF	0.539142	Mod	2.8457	Hi	0.754337	Hi	0.617734	Hi	2.82103	Hi	0.525027
STEMNESS-OFF	Redundant	PathwaysGo:erythrocyte_development	STEMNESS-OFF	0.385685	Mod	2.1479	Mod	1.55142	Hi	0.416996	Lo	2.81978	Hi	0.483344
STEMNESS-OFF	Redundant	PathwaysGo:complement_activation\_classical_pathway	STEMNESS-OFF	0.244309	Mod	3.07982	Hi	0.737418	Hi	0.716998	Hi	2.81883	Hi	0.728695
STEMNESS-OFF	Redundant	PathwaysGo:phosphagen_biosynthetic_process	STEMNESS-OFF	0.300843	Mod	1.91239	Mod	4.41075	Hi	0.252257	Lo	2.81768	Hi	0.0719113
STEMNESS-OFF	Redundant	PathwaysGo:creatine_biosynthetic_process	STEMNESS-OFF	0.300843	Mod	1.91239	Mod	4.41075	Hi	0.295898	Lo	2.81768	Hi	0.0843521
STEMNESS-OFF	Redundant	PathwaysGo:negative_regulation_of_sequestering_of_calcium_ion	STEMNESS-OFF	0.79126	Mod	2.13499	Mod	1.42754	Hi	0.330535	Lo	2.80776	Hi	0.419055
STEMNESS-OFF	Redundant	PathwaysGo:regulation_of_sequestering_of_calcium_ion	STEMNESS-OFF	0.79126	Mod	2.13499	Mod	1.42754	Hi	0.372695	Lo	2.80775	Hi	0.472506
STEMNESS-OFF	Redundant	PathwaysGo:release_of_sequestered_calcium_ion_into_cytosol	STEMNESS-OFF	0.79126	Mod	2.13499	Mod	1.42754	Hi	0.237244	Lo	2.80775	Hi	0.300781
STEMNESS-OFF	Redundant	PathwaysGo:sequestering_of_calcium_ion	STEMNESS-OFF	0.79126	Mod	2.13499	Mod	1.42754	Hi	0.404872	Lo	2.80775	Hi	0.513301
STEMNESS-OFF	Redundant	PathwaysGo:sequestering_of_metal_ion	STEMNESS-OFF	0.79126	Mod	2.13499	Mod	1.42754	Hi	0.369001	Lo	2.80774	Hi	0.467822
STEMNESS-OFF	Redundant	PathwaysGo:regulation_of_adaptive_immune_response	STEMNESS-OFF	0.165882	Lo	2.70676	Hi	0.947938	Hi	0.652793	Hi	2.80612	Hi	0.736122
STEMNESS-OFF	Redundant	PathwaysGo:regulation_of_adaptive_immune_response_based_on_somatic_recombination_of_immune_receptors_built_from_immunoglobulin_superfamily_domains	STEMNESS-OFF	0.165882	Lo	2.70676	Hi	0.947938	Hi	0.63753	Hi	2.80612	Hi	0.718911
STEMNESS-OFF	Redundant	HumanPPIInteractionsHumanModule300_9_11	STEMNESS-OFF	0.406553	Mod	2.69049	Hi	1.16165	Hi	0.422964	Lo	2.80594	Hi	0.382497
STEMNESS-OFF	Redundant	PathwaysGo:mitochondrial_intermembrane_space	STEMNESS-OFF	0.511047	Mod	2.50686	Hi	1.4724	Hi	0.487575	Lo	2.80559	Hi	0.0734497
STEMNESS-OFF	Redundant	PathwaysGo:interferon_binding	STEMNESS-OFF	0.205373	Lo	1.23403	Mod	2.12794	Hi	0.0932171	Lo	2.80521	Hi	0.250333
STEMNESS-OFF	Redundant	PathwaysGo:interferon_receptor_activity	STEMNESS-OFF	0.205373	Lo	1.23403	Mod	2.12794	Hi	0.101325	Lo	2.80521	Hi	0.272106
STEMNESS-OFF	Redundant	PathwaysBioCarta:PTEN_dependent_cell_cycle_arrest_and_apoptosis_pathway	STEMNESS-OFF	0.445741	Mod	2.53637	Hi	0.541465	Hi	0.753109	Hi	2.80462	Hi	0.728381
STEMNESS-OFF	Redundant	PathwaysGo:cytosolic_calcium_ion_homeostasis	STEMNESS-OFF	0.289745	Mod	2.5413	Hi	0.579621	Hi	0.636073	Hi	2.80317	Hi	0.642009
STEMNESS-OFF	Redundant	PathwaysGo:chondrocyte_differentiation	STEMNESS-OFF	0.645684	Mod	3.20221	Hi	1.25562	Hi	0.649754	Hi	2.80257	Hi	0.599527
STEMNESS-OFF	Redundant	PathwaysGo:endosome_transport	STEMNESS-OFF	0.243583	Mod	2.49005	Mod	0.710803	Hi	0.619928	Hi	2.79674	Hi	0.57596
STEMNESS-OFF	Redundant	PathwaysBioCarta:Monocyte_and_its_Surface_Molecules_pathway	STEMNESS-OFF	0.541656	Mod	2.76219	Hi	0.873016	Hi	0.62399	Hi	2.79564	Hi	0.780262
STEMNESS-OFF	Redundant	HumanPPIInteractionsHumanModule2_20_49	STEMNESS-OFF	0.0823414	Lo	2.32107	Mod	0.603602	Hi	0.660521	Hi	2.79205	Hi	0.719725
STEMNESS-OFF	Redundant	PathwaysGo:prostaglandin_metabolic_process	STEMNESS-OFF	0.453252	Mod	2.88711	Hi	0.902037	Hi	0.541742	Hi	2.79157	Hi	0.601512
STEMNESS-OFF	Redundant	PathwaysGo:prostanoid_metabolic_process	STEMNESS-OFF	0.453252	Mod	2.88711	Hi	0.902037	Hi	0.638525	Hi	2.79157	Hi	0.708974
STEMNESS-OFF	Redundant	PathwaysGo:Arp2/3_protein_complex	STEMNESS-OFF	0.174589	Mod	2.13268	Mod	1.02	Hi	0.540181	Hi	2.78791	Hi	0.6304
STEMNESS-OFF	Redundant	PathwaysGo:polyamine_catabolic_process	STEMNESS-OFF	0.416611	Mod	1.31402	Mod	1.99373	Hi	0.182721	Lo	2.78534	Hi	0.260993
STEMNESS-OFF	Redundant	PathwaysGo:spermine_catabolic_process	STEMNESS-OFF	0.151255	Lo	0.543565	Mod	2.99059	Hi	0	Lo	2.78534	Hi	0.263299
STEMNESS-OFF	Redundant	PathwaysBioCarta:IFN_gamma_signaling_pathway_pathway	STEMNESS-OFF	0.106895	Lo	1.90029	Mod	1.28985	Hi	0.353692	Lo	2.78333	Hi	0.486463
STEMNESS-OFF	Redundant	MousePPIInteractionsMouseModule13_8_9	STEMNESS-OFF	0.282148	Mod	2.53344	Hi	0.897924	Hi	0.469655	Lo	2.7746	Hi	0.526453
STEMNESS-OFF	Redundant	PathwaysGo:regulation_of_nucleotide_metabolic_process	STEMNESS-OFF	0.150899	Lo	2.26592	Mod	0.761574	Hi	0.430414	Lo	2.77419	Hi	0.499103
STEMNESS-OFF	Redundant	PathwaysGo:activation_of_MAPKK_activity	STEMNESS-OFF	0.204645	Mod	1.93836	Mod	0.898418	Hi	0.431217	Lo	2.76828	Hi	0.472351
STEMNESS-OFF	Redundant	PathwaysGo:ameboidal_cell_migration	STEMNESS-OFF	0.0254922	Lo	1.60385	Mod	2.33027	Hi	0.428546	Lo	2.7649	Hi	0.374663
STEMNESS-OFF	Redundant	PathwaysGo:regulation_of_JNK_activity	STEMNESS-OFF	0.0831085	Lo	1.59316	Mod	1.51705	Hi	0.0853771	Lo	2.76397	Hi	0.350483
STEMNESS-OFF	Redundant	PathwaysGo:negative_regulation_of_immune_response	STEMNESS-OFF	0.389595	Mod	1.58094	Mod	1.0895	Hi	0.528651	Hi	2.75917	Hi	0.462314
STEMNESS-OFF	Redundant	PathwaysGo:cAMP-mediated_signaling	STEMNESS-OFF	0.232052	Mod	2.86048	Hi	0.475615	Hi	0.856598	Hi	2.75787	Hi	0.859678
STEMNESS-OFF	Redundant	PathwaysGo:glucuronosyltransferase_activity	STEMNESS-OFF	0.18788	Mod	2.05472	Mod	0.920906	Hi	0.427022	Lo	2.74917	Hi	0.504749
STEMNESS-OFF	Redundant	PathwaysGo:negative_regulation_of_adaptive_immune_response_based_on_somatic_recombination_of_immune_receptors_built_from_immunoglobulin_superfamily_domains	STEMNESS-OFF	0.305692	Mod	1.45152	Mod	1.25132	Hi	0.39441	Lo	2.74902	Hi	0.384185
STEMNESS-OFF	Redundant	PathwaysGo:negative_regulation_of_adaptive_immune_response	STEMNESS-OFF	0.305692	Mod	1.45152	Mod	1.25132	Hi	0.417733	Lo	2.74902	Hi	0.406903
STEMNESS-OFF	Redundant	PathwaysBioCarta:Adhesion_Molecules_on_Lymphocyte_pathway	STEMNESS-OFF	0.616709	Mod	2.64006	Hi	1.00021	Hi	0.670009	Hi	2.7353	Hi	0.854496
STEMNESS-OFF	Redundant	PathwaysGo:regulation_of_immune_effector_process	STEMNESS-OFF	0.11264	Lo	2.72951	Hi	1.18534	Hi	0.359119	Lo	2.72867	Hi	0.460241
STEMNESS-OFF	Redundant	PathwaysGo:positive_regulation_of_signal_transduction	STEMNESS-OFF	0.271074	Mod	3.25143	Hi	0.393035	Hi	0.80045	Hi	2.72745	Hi	0.845907
STEMNESS-OFF	Redundant	PathwaysGo:Janus_kinase_activity	STEMNESS-OFF	0.343595	Mod	1.95269	Mod	1.01638	Hi	0.279231	Lo	2.72153	Hi	0.29796
STEMNESS-OFF	Redundant	PathwaysGo:diamine_N-acetyltransferase_activity	STEMNESS-OFF	0.151255	Lo	0.543565	Mod	2.65434	Hi	0	Lo	2.72028	Hi	0.0608238
STEMNESS-OFF	Redundant	PathwaysGo:positive_regulation_of_adaptive_immune_response_based_on_somatic_recombination_of_immune_receptors_built_from_immunoglobulin_superfamily_domains	STEMNESS-OFF	0.108586	Lo	2.34518	Mod	0.813465	Hi	0.369697	Lo	2.72025	Hi	0.466824
STEMNESS-OFF	Redundant	PathwaysGo:positive_regulation_of_adaptive_immune_response	STEMNESS-OFF	0.108586	Lo	2.34518	Mod	0.813465	Hi	0.575335	Hi	2.72024	Hi	0.726487
STEMNESS-OFF	Redundant	PathwaysGo:myeloid_leukocyte_mediated_immunity	STEMNESS-OFF	0.0550185	Lo	2.15757	Mod	0.893221	Hi	0.479539	Lo	2.71691	Hi	0.615242
STEMNESS-OFF	Redundant	PathwaysGo:activation_of_JNK_activity	STEMNESS-OFF	0.691565	Mod	2.49144	Mod	0.733897	Hi	0.49676	Lo	2.70452	Hi	0.490558
STEMNESS-OFF	Redundant	PathwaysGo:regulation_of_cAMP_metabolic_process	STEMNESS-OFF	0.109026	Lo	1.7053	Mod	1.21731	Hi	0.412235	Lo	2.70215	Hi	0.493708
STEMNESS-OFF	Redundant	PathwaysGo:chitin_catabolic_process	STEMNESS-OFF	0.104073	Lo	1.38395	Mod	1.69495	Hi	0.299361	Lo	2.69733	Hi	0.324674
STEMNESS-OFF	Redundant	PathwaysGo:N-acetylglucosamine_catabolic_process	STEMNESS-OFF	0.104073	Lo	1.38395	Mod	1.69495	Hi	0.393767	Lo	2.69733	Hi	0.427063
STEMNESS-OFF	Redundant	PathwaysGo:amino_sugar_catabolic_process	STEMNESS-OFF	0.104073	Lo	1.38395	Mod	1.69495	Hi	0.395003	Lo	2.69733	Hi	0.428404
STEMNESS-OFF	Redundant	PathwaysGo:chitinase_activity	STEMNESS-OFF	0.104073	Lo	1.38395	Mod	1.69495	Hi	0.423656	Lo	2.69733	Hi	0.459479
STEMNESS-OFF	Redundant	PathwaysGo:chitin_metabolic_process	STEMNESS-OFF	0.104073	Lo	1.38395	Mod	1.69495	Hi	0.345257	Lo	2.69733	Hi	0.374451
STEMNESS-OFF	Redundant	PathwaysGo:glucosamine_catabolic_process	STEMNESS-OFF	0.104073	Lo	1.38395	Mod	1.69495	Hi	0.396015	Lo	2.69733	Hi	0.429501
STEMNESS-OFF	Redundant	PathwaysGo:MHC_class_II_protein_complex	STEMNESS-OFF	0.237116	Lo	2.43485	Mod	0.677061	Hi	0.533957	Hi	2.69728	Hi	0.540831
STEMNESS-OFF	Redundant	PathwaysGo:cAMP_metabolic_process	STEMNESS-OFF	0.135212	Lo	2.86423	Hi	0.650605	Hi	0.722551	Hi	2.69607	Hi	0.824851
STEMNESS-OFF	Redundant	PathwaysGo:antigen_processing_and_presentation_of_peptide_or_polysaccharide_antigen_via_MHC_class_II	STEMNESS-OFF	0.211278	Mod	2.98057	Hi	0.654667	Hi	0.780772	Hi	2.69062	Hi	0.810198
STEMNESS-OFF	Redundant	HumanPPIInteractionsHumanModule166_4_5	STEMNESS-OFF	0.462447	Mod	1.61226	Mod	1.53757	Hi	0.119403	Lo	2.6902	Hi	0.256823
STEMNESS-OFF	Redundant	PathwaysGo:platelet_activation	STEMNESS-OFF	0.326614	Mod	3.03917	Hi	0.941352	Hi	0.668738	Hi	2.68987	Hi	0.80107
STEMNESS-OFF	Redundant	PathwaysGo:actin_filament_severing	STEMNESS-OFF	0.438566	Mod	1.66631	Mod	2.08675	Hi	0	Lo	2.6886	Hi	0.19564
STEMNESS-OFF	Redundant	PathwaysGo:alpha-beta_T_cell_proliferation	STEMNESS-OFF	0.620357	Mod	2.82542	Hi	1.24395	Hi	0.424655	Lo	2.68714	Hi	0.589769
STEMNESS-OFF	Redundant	PathwaysGo:lipid_glycosylation	STEMNESS-OFF	0.0444312	Lo	0.371232	Mod	1.18524	Hi	0.0859581	Lo	2.68678	Hi	0.0484059
STEMNESS-OFF	Redundant	PathwaysGo:vascular_endothelial_growth_factor_receptor_signaling_pathway	STEMNESS-OFF	0.377498	Mod	2.76108	Hi	0.884728	Hi	0.430315	Lo	2.68596	Hi	0.489648
STEMNESS-OFF	Redundant	PathwaysGo:negative_regulation_of_immune_effector_process	STEMNESS-OFF	0.357946	Mod	1.42223	Mod	1.93628	Hi	0.46664	Lo	2.68297	Hi	0.474103
STEMNESS-OFF	Redundant	PathwaysGo:blood_vessel_remodeling	STEMNESS-OFF	0.298045	Lo	2.76397	Hi	0.711441	Hi	0.521836	Hi	2.68112	Hi	0.565483
STEMNESS-OFF	Redundant	PathwaysGo:negative_regulation_of_cytokine_production	STEMNESS-OFF	0.011078	Lo	1.40279	Mod	1.03834	Hi	0.296252	Lo	2.6788	Hi	0.270814
STEMNESS-OFF	Redundant	PathwaysGo:cortical_actin_cytoskeleton	STEMNESS-OFF	0.478879	Mod	1.90659	Mod	0.798987	Hi	0.541858	Hi	2.67296	Hi	0.623524
STEMNESS-OFF	Redundant	HumanPPIInteractionsHumanModule211_4_4	STEMNESS-OFF	0.26452	Mod	2.16738	Mod	1.21515	Hi	0.441299	Lo	2.67115	Hi	0.530581
STEMNESS-OFF	Redundant	PathwaysGo:regulation_of_interleukin-6_biosynthetic_process	STEMNESS-OFF	0.551228	Mod	1.63852	Mod	3.40009	Hi	0.31803	Lo	2.67011	Hi	0.0778781
STEMNESS-OFF	Redundant	PathwaysGo:solute\:cation_antiporter_activity	STEMNESS-OFF	0.187599	Lo	2.59196	Hi	0.653411	Hi	0.726913	Hi	2.66767	Hi	0.723614
STEMNESS-OFF	Redundant	PathwaysGo:solute\:solute_antiporter_activity	STEMNESS-OFF	0.178219	Lo	2.59196	Hi	0.620741	Hi	0.73986	Hi	2.66767	Hi	0.736502
STEMNESS-OFF	Redundant	PathwaysGo:motor_axon_guidance	STEMNESS-OFF	0.692107	Mod	2.72909	Hi	1.03972	Hi	0.510064	Hi	2.66503	Hi	0.497334
STEMNESS-OFF	Redundant	PathwaysGo:GABA_receptor_binding	STEMNESS-OFF	0.206962	Mod	1.32579	Mod	1.78012	Hi	0.100653	Lo	2.66265	Hi	0.377236
STEMNESS-OFF	Redundant	PathwaysGo:hemoglobin_biosynthetic_process	STEMNESS-OFF	0.0625096	Lo	0.672295	Mod	2.13114	Hi	0.217128	Lo	2.66138	Hi	0.301877
STEMNESS-OFF	Redundant	PathwaysGo:G-protein_signaling\_coupled_to_cAMP_nucleotide_second_messenger	STEMNESS-OFF	0.205863	Mod	2.88917	Hi	0.504276	Hi	0.834409	Hi	2.65953	Hi	0.845374
STEMNESS-OFF	Redundant	PathwaysGo:interleukin-1_binding	STEMNESS-OFF	0.0168898	Lo	1.31866	Mod	0.991733	Hi	0.297303	Lo	2.65768	Hi	0.450856
STEMNESS-OFF	Redundant	PathwaysGo:interleukin-1_receptor_activity	STEMNESS-OFF	0.0168898	Lo	1.31866	Mod	0.991733	Hi	0.316701	Lo	2.65768	Hi	0.480273
STEMNESS-OFF	Redundant	PathwaysGo:histidine_family_amino_acid_metabolic_process	STEMNESS-OFF	0.189045	Mod	2.23868	Mod	0.984651	Hi	0.280419	Lo	2.65366	Hi	0.4735
STEMNESS-OFF	Redundant	PathwaysGo:histidine_catabolic_process	STEMNESS-OFF	0.189045	Mod	2.23872	Mod	0.984651	Hi	0.29435	Lo	2.65352	Hi	0.497023
STEMNESS-OFF	Redundant	PathwaysGo:histidine_family_amino_acid_catabolic_process	STEMNESS-OFF	0.189045	Mod	2.23873	Mod	0.984651	Hi	0.298501	Lo	2.65351	Hi	0.504032
STEMNESS-OFF	Redundant	PathwaysGo:immunoglobulin_binding	STEMNESS-OFF	0.0949094	Lo	1.92926	Mod	1.05705	Hi	0.386951	Lo	2.65261	Hi	0.563607
STEMNESS-OFF	Redundant	PathwaysGo:positive_regulation_of_macrophage_differentiation	STEMNESS-OFF	1.3076	Mod	2.5932	Hi	2.60301	Hi	0.124435	Lo	2.6516	Hi	0.158242
STEMNESS-OFF	Redundant	PathwaysGo:antigen_processing_and_presentation_of_peptide_antigen_via_MHC_class_II	STEMNESS-OFF	0.243601	Mod	2.9884	Hi	0.764673	Hi	0.781001	Hi	2.6492	Hi	0.795261
STEMNESS-OFF	Redundant	PathwaysGo:antigen_processing_and_presentation_of_exogenous_peptide_antigen_via_MHC_class_II	STEMNESS-OFF	0.243601	Mod	2.9884	Hi	0.764673	Hi	0.702645	Hi	2.64919	Hi	0.715475
STEMNESS-OFF	Redundant	PathwaysGo:patterning_of_blood_vessels	STEMNESS-OFF	0.478934	Mod	3.22656	Hi	0.861729	Hi	0.695294	Hi	2.64553	Hi	0.665615
STEMNESS-OFF	Redundant	ProteinComplexesProtein-sorting_complex_Stam2_Hgs_Eps15	STEMNESS-OFF	0	Lo	0	Lo	1.49112	Hi	0	Lo	2.64543	Hi	0.207692
STEMNESS-OFF	Redundant	PathwaysGo:antigen_processing_and_presentation_of_exogenous_antigen	STEMNESS-OFF	0.229784	Mod	3.105	Hi	0.665036	Hi	0.661617	Hi	2.64516	Hi	0.697501
STEMNESS-OFF	Redundant	PathwaysGo:embryonic_placenta_development	STEMNESS-OFF	0.478493	Mod	2.80286	Hi	0.960589	Hi	0.777705	Hi	2.63965	Hi	0.667245
STEMNESS-OFF	Redundant	PathwaysBioCarta:Alternative_Complement_Pathway_pathway	STEMNESS-OFF	0.0529183	Lo	2.05289	Mod	0.765785	Hi	0.340428	Lo	2.63965	Hi	0.371735
STEMNESS-OFF	Redundant	HumanPPIInteractionsHumanModule134_8_9	STEMNESS-OFF	0.348484	Mod	2.44187	Mod	1.00753	Hi	0.698805	Hi	2.63915	Hi	0.799132
STEMNESS-OFF	Redundant	PathwaysGo:regulation_of_isotype_switching	STEMNESS-OFF	0.112365	Mod	1.88884	Mod	0.958679	Hi	0.278799	Lo	2.63582	Hi	0.489648
STEMNESS-OFF	Redundant	PathwaysGo:antigen_processing_and_presentation_of_exogenous_peptide_antigen	STEMNESS-OFF	0.220901	Mod	3.05113	Hi	0.728232	Hi	0.710986	Hi	2.63445	Hi	0.749305
STEMNESS-OFF	Redundant	PathwaysGo:filamentous_actin	STEMNESS-OFF	0.792876	Mod	3.1891	Hi	1.4236	Hi	0.462719	Lo	2.63318	Hi	0.487644
STEMNESS-OFF	Redundant	PathwaysGo:peptidoglycan_metabolic_process	STEMNESS-OFF	0.15333	Mod	0.869885	Mod	1.24989	Hi	0.385573	Lo	2.63234	Hi	0.13312
STEMNESS-OFF	Redundant	PathwaysGo:cyclic_nucleotide_metabolic_process	STEMNESS-OFF	0.158664	Mod	3.0786	Hi	0.440289	Hi	0.690854	Hi	2.63105	Hi	0.749383
STEMNESS-OFF	Redundant	PathwaysGo:cellular_extravasation	STEMNESS-OFF	0.162274	Lo	1.51421	Mod	1.32399	Hi	0.40346	Lo	2.63087	Hi	0.534163
STEMNESS-OFF	Redundant	MousePPIInteractionsMouseModule7_12_18	STEMNESS-OFF	0.267536	Mod	2.96823	Hi	1.06137	Hi	0.577665	Hi	2.63086	Hi	0.593648
STEMNESS-OFF	Redundant	PathwaysGo:pattern_binding	STEMNESS-OFF	0.352177	Mod	3.14596	Hi	0.716624	Hi	0.599147	Hi	2.62984	Hi	0.656786
STEMNESS-OFF	Redundant	PathwaysBioCarta:B_Lymphocyte_Cell_Surface_Molecules_pathway	STEMNESS-OFF	0.411513	Mod	1.81413	Mod	0.814072	Hi	0.63745	Hi	2.62789	Hi	0.56689
STEMNESS-OFF	Redundant	PathwaysGo:ganglioside_biosynthetic_process	STEMNESS-OFF	0.0366628	Lo	0	Lo	1.64822	Hi	0	Lo	2.6273	Hi	0.306889
STEMNESS-OFF	Redundant	PathwaysGo:positive_regulation_of_peptidyl-tyrosine_phosphorylation	STEMNESS-OFF	0.121319	Lo	2.53008	Hi	0.65491	Hi	0.520258	Hi	2.62679	Hi	0.595258
STEMNESS-OFF	Redundant	PathwaysGo:nucleotide_receptor_activity	STEMNESS-OFF	0.186744	Mod	2.91374	Hi	0.352148	Hi	0.727755	Hi	2.62617	Hi	0.859696
STEMNESS-OFF	Redundant	PathwaysGo:purinergic_nucleotide_receptor_activity\_G-protein_coupled	STEMNESS-OFF	0.186744	Mod	2.91374	Hi	0.352148	Hi	0.727855	Hi	2.62616	Hi	0.859812
STEMNESS-OFF	Redundant	PathwaysGo:purinergic_nucleotide_receptor_activity	STEMNESS-OFF	0.186744	Mod	2.91374	Hi	0.352148	Hi	0.621319	Hi	2.62616	Hi	0.733962
STEMNESS-OFF	Redundant	PathwaysGo:nucleotide_receptor_activity\_G-protein_coupled	STEMNESS-OFF	0.186744	Mod	2.91374	Hi	0.352148	Hi	0.723524	Hi	2.62616	Hi	0.854696
STEMNESS-OFF	Redundant	PathwaysGo:positive_regulation_of_phosphate_metabolic_process	STEMNESS-OFF	0.178256	Lo	2.76946	Hi	0.620496	Hi	0.586563	Hi	2.62579	Hi	0.649479
STEMNESS-OFF	Redundant	PathwaysGo:positive_regulation_of_phosphorylation	STEMNESS-OFF	0.178256	Lo	2.76946	Hi	0.620496	Hi	0.499198	Lo	2.62579	Hi	0.552742
STEMNESS-OFF	Redundant	PathwaysGo:positive_regulation_of_immune_effector_process	STEMNESS-OFF	0.051313	Lo	2.30387	Mod	0.997602	Hi	0.274558	Lo	2.62265	Hi	0.481647
STEMNESS-OFF	Redundant	PathwaysGo:inositol-polyphosphate_5-phosphatase_activity	STEMNESS-OFF	0.0309048	Lo	1.55397	Mod	1.14147	Hi	0.23247	Lo	2.61898	Hi	0.345336
STEMNESS-OFF	Redundant	PathwaysGo:inositol_trisphosphate_phosphatase_activity	STEMNESS-OFF	0.0309048	Lo	1.55397	Mod	1.14147	Hi	0.290884	Lo	2.61897	Hi	0.432111
STEMNESS-OFF	Redundant	PathwaysGo:oligopeptide_transporter_activity	STEMNESS-OFF	0.265604	Mod	2.24024	Mod	0.926585	Hi	0.433916	Lo	2.60463	Hi	0.455231
STEMNESS-OFF	Redundant	PathwaysGo:mast_cell_activation	STEMNESS-OFF	0.110135	Lo	2.44627	Mod	0.844742	Hi	0.524799	Hi	2.59446	Hi	0.689211
STEMNESS-OFF	Redundant	PathwaysGo:T-tubule	STEMNESS-OFF	0.131661	Lo	2.29576	Mod	0.812759	Hi	0.386265	Lo	2.58635	Hi	0.500749
STEMNESS-OFF	Redundant	PathwaysGo:regulation_of_G-protein_coupled_receptor_protein_signaling_pathway	STEMNESS-OFF	0.208833	Mod	2.9649	Hi	0.643141	Hi	0.475693	Lo	2.58584	Hi	0.586105
STEMNESS-OFF	Redundant	PathwaysBioCarta:T_Cytotoxic_Cell_Surface_Molecules_pathway	STEMNESS-OFF	0.337915	Mod	1.79073	Mod	0.584063	Hi	0.622103	Hi	2.58076	Hi	0.682743
STEMNESS-OFF	Redundant	PathwaysGo:solute\:hydrogen_antiporter_activity	STEMNESS-OFF	0.188373	Lo	2.37971	Mod	0.834882	Hi	0.729354	Hi	2.58044	Hi	0.73379
STEMNESS-OFF	Redundant	PathwaysGo:regulation_of_cyclic_nucleotide_metabolic_process	STEMNESS-OFF	0.165097	Lo	1.93648	Mod	0.827776	Hi	0.543892	Hi	2.57174	Hi	0.67904
STEMNESS-OFF	Redundant	PathwaysBioCarta:Visceral_Fat_Deposits_and_the_Metabolic_Syndrome_pathway	STEMNESS-OFF	0.0684411	Lo	1.92734	Mod	0.97929	Hi	0.414174	Lo	2.56946	Hi	0.510645
STEMNESS-OFF	Redundant	PathwaysBioCarta:T_Helper_Cell_Surface_Molecules_pathway	STEMNESS-OFF	0.337915	Mod	1.79072	Mod	0.559387	Hi	0.517019	Hi	2.56842	Hi	0.529084
STEMNESS-OFF	Redundant	PathwaysGo:clathrin_binding	STEMNESS-OFF	0.363227	Mod	1.84846	Mod	0.895625	Hi	0.225726	Lo	2.56316	Hi	0.418947
STEMNESS-OFF	Redundant	HumanPPIInteractionsHumanModule227_11_19	STEMNESS-OFF	0.33998	Mod	2.34725	Mod	0.821944	Hi	0.69265	Hi	2.55719	Hi	0.710871
STEMNESS-OFF	Redundant	PathwaysGo:IgE_binding	STEMNESS-OFF	0.0169291	Lo	0	Lo	1.27079	Hi	0.500607	Hi	2.55192	Hi	0.703261
STEMNESS-OFF	Redundant	PathwaysGo:positive_regulation_of_I-kappaB_kinase/NF-kappaB_cascade	STEMNESS-OFF	0.282133	Lo	2.53825	Hi	0.819204	Hi	0.519516	Hi	2.5495	Hi	0.658687
STEMNESS-OFF	Redundant	PathwaysGo:regulation_of_I-kappaB_kinase/NF-kappaB_cascade	STEMNESS-OFF	0.258622	Mod	2.53825	Hi	0.750937	Hi	0.409489	Lo	2.54949	Hi	0.519186
STEMNESS-OFF	Redundant	PathwaysGo:regulation_of_lyase_activity	STEMNESS-OFF	0.393226	Mod	2.39028	Mod	0.896458	Hi	0.443105	Lo	2.54371	Hi	0.439437
STEMNESS-OFF	Redundant	PathwaysGo:regulation_of_cyclase_activity	STEMNESS-OFF	0.393226	Mod	2.39028	Mod	0.896458	Hi	0.542779	Hi	2.54371	Hi	0.538286
STEMNESS-OFF	Redundant	PathwaysGo:regulation_of_cytokine_production_during_immune_response	STEMNESS-OFF	0.0145346	Lo	0	Lo	3.15842	Hi	0	Lo	2.53944	Hi	0.25528
STEMNESS-OFF	Redundant	PathwaysGo:cytokine_production_during_immune_response	STEMNESS-OFF	0.0145346	Lo	0	Lo	3.15842	Hi	0	Lo	2.53944	Hi	0.281649
STEMNESS-OFF	Redundant	PathwaysGo:polysaccharide_binding	STEMNESS-OFF	0.377205	Mod	3.0824	Hi	0.503642	Hi	0.725838	Hi	2.53556	Hi	0.794568
STEMNESS-OFF	Redundant	PathwaysKegg:Keratan_sulfate_biosynthesis	STEMNESS-OFF	0.369902	Mod	2.48662	Mod	0.711442	Hi	0.552848	Hi	2.52422	Hi	0.31906
STEMNESS-OFF	Redundant	PathwaysGo:B_cell_receptor_signaling_pathway	STEMNESS-OFF	0.164864	Mod	1.6252	Mod	2.25865	Hi	0.613189	Hi	2.52411	Hi	0.721904
STEMNESS-OFF	Redundant	PathwaysGo:germinal_center_formation	STEMNESS-OFF	0.471316	Mod	1.58013	Mod	1.93382	Hi	0.197714	Lo	2.52117	Hi	0.189409
STEMNESS-OFF	Redundant	PathwaysGo:enucleate_erythrocyte_differentiation	STEMNESS-OFF	0.705229	Mod	2.54768	Hi	1.49247	Hi	0.367061	Lo	2.51982	Hi	0.402489
STEMNESS-OFF	Redundant	PathwaysGo:cAMP_biosynthetic_process	STEMNESS-OFF	0.134543	Lo	2.50889	Hi	0.689341	Hi	0.442712	Lo	2.51965	Hi	0.568568
STEMNESS-OFF	Redundant	PathwaysGo:regulation_of_Rho_GTPase_activity	STEMNESS-OFF	0.0174466	Lo	0.749605	Mod	3.17404	Hi	0.285241	Lo	2.51778	Hi	0.368905
STEMNESS-OFF	Redundant	PathwaysGo:coreceptor\_soluble_ligand_activity	STEMNESS-OFF	0.573679	Mod	2.36598	Mod	1.02943	Hi	0.390634	Lo	2.51719	Hi	0.314779
STEMNESS-OFF	Redundant	PathwaysGo:regulation_of_production_of_molecular_mediator_of_immune_response	STEMNESS-OFF	0.100003	Mod	1.9377	Mod	2.33904	Hi	0.0555484	Lo	2.51656	Hi	0.36154
STEMNESS-OFF	Redundant	PathwaysBioCarta:Neutrophil_and_Its_Surface_Molecules_pathway	STEMNESS-OFF	0.408218	Mod	2.09886	Mod	0.875205	Hi	0.484762	Lo	2.51207	Hi	0.658588
STEMNESS-OFF	Redundant	PathwaysGo:regulation_of_adenylate_cyclase_activity	STEMNESS-OFF	0.266201	Mod	2.27645	Mod	1.33095	Hi	0.294348	Lo	2.50502	Hi	0.425016
	Redundant	PathwaysGo:presynaptic_membrane	FOFO	0.995329	Hi	2.35411	Mod	0.255028	Lo	0.383369	Lo	2.34976	Mod	0.420128
	Redundant	PathwaysGo:serine_family_amino_acid_biosynthetic_process	FOFO	0.945927	Hi	2.31252	Mod	0.179658	Lo	0.435565	Lo	2.22709	Mod	0.384091
	Redundant	PathwaysGo:branched_chain_family_amino_acid_catabolic_process	FOFO	1.46768	Hi	2.00504	Mod	0.0365806	Lo	0.280158	Lo	1.94172	Mod	0.338703
	Redundant	PathwaysGo:foregut_morphogenesis	FOFO	1.25554	Hi	2.40346	Mod	0.135145	Lo	0.445869	Lo	1.89385	Mod	0.367968
	Redundant	PathwaysGo:ubiquitin_activating_enzyme_activity	FOFO	1.08803	Hi	2.36071	Mod	0.195093	Lo	0.359095	Lo	1.88918	Mod	0.334099
	Redundant	PathwaysGo:synaptonemal_complex_assembly	FOFO	0.890665	Hi	2.28066	Mod	0.156758	Lo	0.384248	Lo	1.84292	Mod	0.259595
	Redundant	PathwaysGo:zygotic_determination_of_anterior/posterior_axis\_embryo	FOFO	2.16071	Hi	2.03918	Mod	0.0812828	Lo	0	Lo	1.75174	Mod	0.381555
	Redundant	PathwaysKegg:Streptomycin_biosynthesis	FOFO	2.92659	Hi	2.49785	Mod	0.041844	Lo	0.315582	Lo	1.75092	Mod	0.312454
	Redundant	PathwaysGo:regulation_of_cell_fate_specification	FOFO	2.11774	Hi	1.64486	Mod	0.284705	Lo	0.377937	Lo	1.71849	Mod	0.368436
	Redundant	PathwaysGo:negative_regulation_of_cell_fate_specification	FOFO	2.11774	Hi	1.64486	Mod	0.284705	Lo	0.372596	Lo	1.71849	Mod	0.363229
	Redundant	PathwaysGo:eukaryotic_translation_elongation_factor_1_complex	FOFO	0.869665	Hi	2.47793	Mod	0.156313	Lo	0.49004	Lo	1.70241	Mod	0.286088
	Redundant	PathwaysGo:branched_chain_family_amino_acid_metabolic_process	FOFO	1.22306	Hi	2.00504	Mod	0.0509541	Lo	0.329841	Lo	1.68775	Mod	0.448581
	Redundant	ProteinComplexesWave-2_complex	FOFO	1.14934	Hi	2.49774	Mod	0.04648	Lo	0.437041	Lo	1.66503	Mod	0.350168
	Redundant	PathwaysGo:uridine_phosphorylase_activity	FOFO	5.32712	Hi	2.1957	Mod	0.171152	Lo	0.0948212	Lo	1.64858	Mod	0.288194
	Redundant	PathwaysGo:G1_DNA_damage_checkpoint	FOFO	2.80113	Hi	2.09119	Mod	0.115878	Lo	0.146008	Lo	1.63098	Mod	0.215304
	Redundant	PathwaysGo:positive_regulation_of_transcription\_mitotic	FOFO	3.46535	Hi	2.20683	Mod	0.213581	Lo	0.194036	Lo	1.62707	Mod	0.257176
	Redundant	PathwaysGo:regulation_of_transcription\_mitotic	FOFO	3.46535	Hi	2.20683	Mod	0.213581	Lo	0.136922	Lo	1.62706	Mod	0.181476
	Redundant	PathwaysGo:positive_regulation_of_transcription_from_RNA_polymerase_II_promoter\_mitotic	FOFO	3.46535	Hi	2.20683	Mod	0.213581	Lo	0.152387	Lo	1.62706	Mod	0.201973
	Redundant	PathwaysGo:response_to_UV-C	FOFO	2.24511	Hi	2.46898	Mod	0.23626	Lo	0.30998	Lo	1.56128	Mod	0
	Redundant	PathwaysGo:embryonic_foregut_morphogenesis	FOFO	1.2553	Hi	2.44366	Mod	0.0498381	Lo	0.468233	Lo	1.54683	Mod	0.370553
	Redundant	PathwaysGo:notochord_morphogenesis	FOFO	2.16071	Hi	2.03917	Mod	0.0805405	Lo	0	Lo	1.52716	Mod	0.251464
	Redundant	PathwaysGo:embryonic_body_morphogenesis	FOFO	1.44818	Hi	2.21471	Mod	0.0918238	Lo	0.212468	Lo	1.51046	Mod	0.343231
	Redundant	PathwaysGo:body_morphogenesis	FOFO	1.44818	Hi	2.21471	Mod	0.0918238	Lo	0.19712	Lo	1.51046	Mod	0.318438
	Redundant	PathwaysGo:mesodermal_cell_migration	FOFO	2.242	Hi	2.35751	Mod	0.0925654	Lo	0.402151	Lo	1.49895	Mod	0.351059
	Redundant	PathwaysKegg:Ethylbenzene_degradation	FOFO	1.55851	Hi	2.46318	Mod	0.0628861	Lo	0.427771	Lo	1.47151	Mod	0.388498
	Redundant	PathwaysGo:nuclear_origin_of_replication_recognition_complex	FOFO	3.12394	Hi	2.47009	Mod	0.0462819	Lo	0.400215	Lo	1.43537	Mod	0.357597
	Redundant	PathwaysGo:spermidine_biosynthetic_process	FOFO	1.94038	Hi	1.59731	Mod	0.0870252	Lo	0.498994	Lo	1.42294	Mod	0
	Redundant	PathwaysGo:pyrimidine_deoxyribonucleotide_metabolic_process	FOFO	2.49053	Hi	2.49826	Mod	0.036736	Lo	0.395268	Lo	1.41929	Mod	0.272954
	Redundant	PathwaysGo:pyrimidine_deoxyribonucleotide_biosynthetic_process	FOFO	2.49053	Hi	2.49826	Mod	0.036736	Lo	0.265921	Lo	1.41917	Mod	0.183644
	Redundant	PathwaysGo:phosphoribosylamine-glycine_ligase_activity	FOFO	2.52021	Hi	2.19737	Mod	0.209149	Lo	0.290311	Lo	1.41685	Mod	0
	Redundant	PathwaysGo:asymmetric_protein_localization	FOFO	1.44047	Hi	2.03917	Mod	0.045742	Lo	0	Lo	1.38064	Mod	0
	Redundant	ProteinComplexesTankyrin_1-tankyrin_2-TRF1_complex	FOFO	1.53031	Hi	2.48356	Mod	0.052092	Lo	0.120304	Lo	1.33923	Mod	0.153814
	Redundant	PathwaysGo:Leydig_cell_differentiation	FOFO	2.78779	Hi	2.18554	Mod	0.25857	Lo	0.33075	Lo	1.29523	Mod	0
	Redundant	PathwaysGo:inositol-1or_4-monophosphatase_activity	FOFO	2.12271	Hi	2.38887	Mod	0.0424582	Lo	0.188749	Lo	1.29104	Mod	0.178424
	Redundant	HumanPPIInteractionsHumanModule179_6_11	FOFO	1.7052	Hi	2.42298	Mod	0.0791178	Lo	0.498854	Lo	1.21705	Mod	0.466835
	Redundant	PathwaysGo:lipoic_acid_binding	FOFO	1.68801	Hi	2.41484	Mod	0.0341339	Lo	0.441509	Lo	1.20091	Mod	0.383731
	Redundant	PathwaysGo:rRNA_methyltransferase_activity	FOFO	1.49314	Hi	2.27556	Mod	0.0629441	Lo	0.323797	Lo	1.01411	Mod	0.205926
	Redundant	PathwaysGo:rRNA_adenine-N6\N6--dimethyltransferase_activity	FOFO	1.49314	Hi	2.27556	Mod	0.0629441	Lo	0.228362	Lo	1.0141	Mod	0.145232
	Redundant	PathwaysGo:rRNA_adenine_methyltransferase_activity	FOFO	1.49314	Hi	2.27559	Mod	0.0629441	Lo	0.311024	Lo	1.0141	Mod	0.197803
	Redundant	PathwaysGo:rRNA_modification	FOFO	1.11985	Hi	2.27556	Mod	0.0472081	Lo	0.253602	Lo	1.0141	Mod	0.161284
	Redundant	PathwaysGo:cytoplasmic_sequestering_of_transcription_factor	FOFO	2.55174	Hi	2.00879	Mod	0.210811	Lo	0.0906938	Lo	0.977421	Mod	0.194792
	Redundant	PathwaysGo:cytoplasmic_sequestering_of_protein	FOFO	2.55174	Hi	2.00879	Mod	0.210811	Lo	0.114346	Lo	0.977418	Mod	0.245591
	Redundant	PathwaysGo:amino_sugar_biosynthetic_process	FOFO	2.28323	Hi	2.40139	Mod	0.116821	Lo	0.325034	Lo	0.970951	Mod	0
	Redundant	ProteinComplexesRyk-Wnt3a_complex	FOFO	2.03197	Hi	1.75643	Mod	0.228324	Lo	0.355723	Lo	0.959687	Mod	0.303901
	Redundant	ProteinComplexesRyk-Wny1_complex	FOFO	2.0454	Hi	0.951675	Mod	0.0974248	Lo	0.239259	Lo	0.953768	Mod	0.314417
	Redundant	PathwaysGo:structural_constituent_of_nuclear_pore	FOFO	2.31417	Hi	1.82822	Mod	0.240126	Lo	0.236266	Lo	0.918302	Mod	0
	Redundant	PathwaysGo:Wnt_receptor_activity	FOFO	1.39124	Hi	1.90545	Mod	0.0480033	Lo	0.353641	Lo	0.894329	Lo	0.387903
	Redundant	PathwaysGo:growth_hormone_receptor_binding	FOFO	3.09846	Hi	2.09509	Mod	0.0935369	Lo	0.0368525	Lo	0.873981	Lo	0.167582
	Redundant	PathwaysGo:Sertoli_cell_differentiation	FOFO	2.65384	Hi	1.94369	Mod	0.0989551	Lo	0.270088	Lo	0.811278	Lo	0
	Redundant	PathwaysGo:axon_extension_involved_in_development	FOFO	1.43594	Hi	1.87309	Mod	0.0806328	Lo	0.299464	Lo	0.787127	Lo	0
	Redundant	PathwaysGo:UDP-N-acetylglucosamine_metabolic_process	FOFO	1.4988	Hi	2.3199	Mod	0.0586644	Lo	0.299898	Lo	0.721929	Lo	0.0768228
	Redundant	PathwaysGo:branched-chain-amino-acid_transaminase_activity	FOFO	3.64062	Hi	1.82603	Mod	0.0124426	Lo	0.303982	Lo	0.721929	Lo	0.222627
	Redundant	PathwaysGo:branched_chain_family_amino_acid_biosynthetic_process	FOFO	3.64062	Hi	1.82603	Mod	0.0124426	Lo	0.280329	Lo	0.721928	Lo	0.205305
	Redundant	PathwaysGo:fatty_acid_elongation	FOFO	2.74981	Hi	2.1354	Mod	0.0710377	Lo	0.23921	Lo	0.591673	Lo	0
	Redundant	PathwaysGo:negative_regulation_of_survival_gene_product_activity	FOFO	2.89296	Hi	2.27541	Mod	0.0632533	Lo	0.275431	Lo	0.56651	Lo	0
	Redundant	PathwaysGo:pyrimidine_nucleoside_monophosphate_biosynthetic_process	FOFO	2.60993	Hi	2.17743	Mod	0.0627235	Lo	0.300032	Lo	0.413817	Lo	0.133706
	Redundant	PathwaysGo:pyrimidine_nucleoside_monophosphate_metabolic_process	FOFO	2.60993	Hi	2.17743	Mod	0.0627235	Lo	0.2463	Lo	0.413817	Lo	0.109761
	Redundant	PathwaysGo:pyrimidine_base_biosynthetic_process	FOFO	1.90891	Hi	1.99907	Mod	0.0355199	Lo	0.405508	Lo	0.242292	Lo	0.315529
	Redundant	PathwaysGo:'de_novo'_pyrimidine_base_biosynthetic_process	FOFO	2.38613	Hi	1.99907	Mod	0.0443998	Lo	0.317905	Lo	0.242292	Lo	0.247365
	Redundant	PathwaysGo:U4/U6_x_U5_tri-snRNP_complex	FOFO	1.91297	Hi	2.25281	Mod	0.02222	Lo	0.457788	Lo	0	Lo	0
	Redundant	PathwaysGo:5'-3'_exonuclease_activity	FOFO	1.14788	Hi	2.10928	Mod	0.00135809	Lo	0.440244	Lo	0	Lo	0
	Redundant	PathwaysGo:nuclear_mRNA_splicing_via_U2-type_spliceosome	FOFO	2.72548	Hi	1.95662	Mod	0.0370333	Lo	0.406868	Lo	0	Lo	0
	Redundant	PathwaysGo:rRNA_transcription	FOFO	1.339	Hi	2.42366	Mod	0.0258023	Lo	0.391094	Lo	0	Lo	0
	Redundant	PathwaysGo:guanine/thymine_mispair_binding	FOFO	2.20342	Hi	2.34676	Mod	0.00553761	Lo	0.362618	Lo	0	Lo	0
	Redundant	PathwaysGo:MutSalpha_complex	FOFO	3.15286	Hi	2.33108	Mod	0.00830641	Lo	0.319001	Lo	0	Lo	0
	Redundant	PathwaysGo:polysomal_ribosome	FOFO	2.28356	Hi	1.81633	Mod	0	Lo	0.26168	Lo	0	Lo	0
	Redundant	PathwaysGo:'de_novo'_IMP_biosynthetic_process	FOFO	2.68508	Hi	2.49812	Mod	0	Lo	0.250715	Lo	0	Lo	0
	Redundant	PathwaysGo:DNA_primase_activity	FOFO	3.3071	Hi	2.34824	Mod	0.0438749	Lo	0.246656	Lo	0	Lo	0.247832
	Redundant	ProteinComplexesMutS-alpha-histone_H4_complex	FOFO	2.10191	Hi	2.33109	Mod	0.00553761	Lo	0.24511	Lo	0	Lo	0
	Redundant	PathwaysGo:DNA_replication_factor_C_complex	FOFO	2.2549	Hi	2.41708	Mod	0.0354633	Lo	0.240347	Lo	0	Lo	0
	Redundant	PathwaysGo:assembly_of_spliceosomal_tri-snRNP_U4/U6U5	FOFO	2.73231	Hi	1.99654	Mod	0	Lo	0.230607	Lo	0	Lo	0
	Redundant	PathwaysGo:cytoplasmic_microtubule_organization_and_biogenesis	FOFO	1.8906	Hi	1.82263	Mod	0	Lo	0.206565	Lo	0	Lo	0
	Redundant	PathwaysGo:centromeric_DNA_binding	FOFO	1.66695	Hi	2.42038	Mod	0.00553761	Lo	0.183101	Lo	0	Lo	0
	Redundant	PathwaysGo:regulation_of_DNA_damage_response\_signal_transduction_by_p53_class_mediator	FOFO	3.05198	Hi	2.39509	Mod	0	Lo	0.161476	Lo	0	Lo	0
	Redundant	PathwaysGo:ATPase_activity\_uncoupled	FOFO	2.11637	Hi	1	Mod	0	Lo	0	Lo	0	Lo	0
	Redundant	PathwaysGo:lactate_dehydrogenase_activity	FOFO	1.54982	Hi	2.47702	Mod	0.498327	Mod	0.402797	Lo	2.93319	Hi	0.293253
	Redundant	PathwaysGo:caveolar_membrane	FOFO	1.23669	Hi	2.19891	Mod	0.452513	Mod	0.423708	Lo	2.83529	Hi	0.391093
	Redundant	PathwaysGo:anaerobic_glycolysis	FOFO	2.35969	Hi	2.40422	Mod	0.779052	Mod	0.420638	Lo	2.7438	Hi	0.30406
	Redundant	PathwaysGo:G1/S_transition_checkpoint	FOFO	1.75744	Hi	2.22323	Mod	0.384467	Mod	0.252936	Lo	2.70963	Hi	0.298088
	Redundant	PathwaysGo:ER_overload_response	FOFO	0.950773	Hi	2.26251	Mod	0.564985	Mod	0.314854	Lo	2.69843	Hi	0.494673
	Redundant	PathwaysGo:oocyte_maturation	FOFO	1.18228	Hi	2.20211	Mod	0.590591	Mod	0.497882	Lo	2.65919	Hi	0.441856
	Redundant	PathwaysGo:cellular_response_to_starvation	FOFO	1.29846	Hi	2.49145	Mod	0.354773	Mod	0.416707	Lo	2.6115	Hi	0.371759
	Redundant	PathwaysGo:oocyte_differentiation	FOFO	1.07273	Hi	2.49447	Mod	0.526405	Mod	0.49412	Lo	2.6011	Hi	0.49842
	Redundant	PathwaysGo:oocyte_development	FOFO	1.07273	Hi	2.49446	Mod	0.526405	Mod	0.496737	Lo	2.6011	Hi	0.501059
	Redundant	PathwaysGo:protein_stabilization	FOFO	1.01769	Hi	2.32083	Mod	0.308264	Mod	0.457509	Lo	2.56818	Hi	0.490906
	Redundant	PathwaysGo:sulfur_compound_catabolic_process	FOFO	1.42109	Hi	2.38954	Mod	0.583488	Mod	0.382577	Lo	2.5473	Hi	0.391673
	Redundant	PathwaysGo:sulfur_amino_acid_catabolic_process	FOFO	1.42109	Hi	2.38955	Mod	0.583488	Mod	0.298057	Lo	2.5473	Hi	0.305143
	Redundant	PathwaysGo:dystrophin-associated_glycoprotein_complex	FOFO	1.79243	Hi	2.20735	Mod	0.60527	Mod	0.260505	Lo	2.51062	Hi	0.305578
	Redundant	PathwaysGo:cation\:chloride_symporter_activity	FOFO	0.825518	Hi	2.27317	Mod	0.128477	Mod	0.466201	Lo	2.43209	Mod	0.514343
	Redundant	PathwaysGo:cardioblast_differentiation	FOFO	1.04768	Hi	2.22417	Mod	0.277253	Mod	0.363922	Lo	2.39839	Mod	0.379048
	Redundant	PathwaysGo:progesterone_receptor_signaling_pathway	FOFO	2.32137	Hi	1.75222	Mod	0.607142	Mod	0.0930385	Lo	2.2857	Mod	0.236434
	Redundant	PathwaysGo:multidrug_transporter_activity	FOFO	2.54593	Hi	2.18442	Mod	0.639721	Mod	0.395625	Lo	2.25353	Mod	0.221502
	Redundant	PathwaysBioCarta:Multi-Drug_Resistance_Factors_pathway	FOFO	0.843656	Hi	1.87685	Mod	0.365568	Mod	0.447189	Lo	2.23423	Mod	0.273557
	Redundant	PathwaysGo:spermine_metabolic_process	FOFO	1.7442	Hi	2.24641	Mod	0.184451	Mod	0.347933	Lo	2.22826	Mod	0.255669
	Redundant	PathwaysGo:sheet-forming_collagen	FOFO	1.60464	Hi	2.16122	Mod	0.3174	Mod	0.475152	Lo	2.18945	Mod	0.466743
	Redundant	PathwaysBioCarta:Small_Leucine-rich_Proteoglycan_SLRP_molecules_pathway	FOFO	1.45983	Hi	2.21049	Mod	0.53079	Mod	0.340332	Lo	2.15027	Mod	0.554934
	Redundant	PathwaysGo:deoxyribonucleotide_biosynthetic_process	FOFO	1.99242	Hi	2.49826	Mod	0.590046	Mod	0.247739	Lo	2.13728	Mod	0.179898
	Redundant	PathwaysGo:xenobiotic_transporter_activity	FOFO	1.88849	Hi	1.89892	Mod	0.712378	Mod	0.412163	Lo	2.04571	Mod	0.0476255
	Redundant	PathwaysGo:xenobiotic-transporting_ATPase_activity	FOFO	1.88849	Hi	1.89891	Mod	0.712378	Mod	0.459896	Lo	2.04571	Mod	0.0531411
	Redundant	PathwaysGo:interleukin-2_biosynthetic_process	FOFO	1.22066	Hi	2.25364	Mod	0.583237	Mod	0.220396	Lo	2.04295	Mod	0.349524
	Redundant	PathwaysGo:interleukin-2_production	FOFO	1.01923	Hi	2.3167	Mod	0.486031	Mod	0.253303	Lo	2.04295	Mod	0.309305
	Redundant	PathwaysGo:retinol_metabolic_process	FOFO	5.91051	Hi	1.9061	Mod	0.701246	Mod	0.153434	Lo	2.03968	Mod	0.282592
	Redundant	PathwaysGo:Wnt-protein_binding	FOFO	1.07309	Hi	1.87171	Mod	0.134218	Mod	0.491219	Lo	1.95611	Mod	0.309752
	Redundant	PathwaysGo:negative_regulation_of_bone_mineralization	FOFO	1.50371	Hi	1.95186	Mod	0.383231	Mod	0.273508	Lo	1.83808	Mod	0.240263
	Redundant	PathwaysGo:neurofilament_cytoskeleton	FOFO	1.72093	Hi	2.44463	Mod	1.12466	Mod	0.380384	Lo	1.81054	Mod	0.294121
	Redundant	PathwaysGo:centrosome_duplication	FOFO	2.29189	Hi	2.3623	Mod	0.171792	Mod	0.363164	Lo	1.7922	Mod	0.196753
	Redundant	PathwaysGo:glycine_catabolic_process	FOFO	1.72771	Hi	2.37082	Mod	0.105454	Mod	0.307609	Lo	1.7673	Mod	0.151571
	Redundant	PathwaysGo:negative_regulation_of_endothelial_cell_proliferation	FOFO	1.6122	Hi	2.44816	Mod	0.239586	Mod	0.335175	Lo	1.68172	Mod	0.251524
	Redundant	PathwaysGo:regulation_of_endothelial_cell_proliferation	FOFO	1.6122	Hi	2.44816	Mod	0.239586	Mod	0.356143	Lo	1.68172	Mod	0.267259
	Redundant	PathwaysGo:positive_regulation_of_osteoclast_differentiation	FOFO	1.99388	Hi	2.2285	Mod	0.188184	Mod	0.245114	Lo	1.6803	Mod	0.212312
	Redundant	PathwaysGo:basic_amino_acid_transmembrane_transporter_activity	FOFO	1.75214	Hi	1.88802	Mod	0.230798	Mod	0.434625	Lo	1.65798	Mod	0.244108
	Redundant	PathwaysGo:Barr_body	FOFO	2.27713	Hi	2.36477	Mod	0.795586	Mod	0.492066	Lo	1.6508	Mod	0.462041
	Redundant	PathwaysGo:intra-S_DNA_damage_checkpoint	FOFO	2.32785	Hi	2.33771	Mod	0.390861	Mod	0	Lo	1.59372	Mod	0.189253
	Redundant	PathwaysGo:basic_amino_acid_transport	FOFO	1.57813	Hi	1.55824	Mod	0.211498	Mod	0.292604	Lo	1.58679	Mod	0.0911615
	Redundant	HumanPPIInteractionsHumanModule229_4_4	FOFO	1.00288	Hi	2.40707	Mod	0.125101	Mod	0.42973	Lo	1.5692	Mod	0.418919
	Redundant	ProteinComplexesTEAD2-multiprotein_complex	FOFO	1.97155	Hi	2.37871	Mod	0.353675	Mod	0.388064	Lo	1.48366	Mod	0.279277
	Redundant	PathwaysGo:pyrimidine_ribonucleoside_metabolic_process	FOFO	5.32486	Hi	2.14448	Mod	0.746057	Mod	0	Lo	1.39627	Mod	0.250966
	Redundant	PathwaysGo:anchored_to_external_side_of_plasma_membrane	FOFO	2.84453	Hi	2.36078	Mod	0.97258	Mod	0.295192	Lo	1.37347	Mod	0.278941
	Redundant	PathwaysGo:deoxyribonucleoside_metabolic_process	FOFO	1.9073	Hi	2.42256	Mod	0.187993	Mod	0.229104	Lo	1.30568	Mod	0.178226
	Redundant	PathwaysGo:maintenance_of_organelle_localization	FOFO	2.43987	Hi	2.38468	Mod	0.463006	Mod	0.198111	Lo	1.29881	Mod	0
	Redundant	PathwaysGo:midbody	FOFO	2.97488	Hi	2.33748	Mod	0.306874	Mod	0.349641	Lo	0.996226	Mod	0.281213
	Redundant	ProteinComplexesTEAD2-YAP_DNA-protein_complex	FOFO	2.73049	Hi	1.90965	Mod	0.363482	Mod	0.262821	Lo	0.845352	Lo	0.181031
	Redundant	PathwaysGo:glial_cell_migration	FOFO	1.52318	Hi	1.63866	Mod	0.125125	Mod	0.203807	Lo	0.72681	Lo	0.204105
	Redundant	PathwaysGo:condensed_chromosome_kinetochore	FOFO	1.01496	Hi	2.36691	Mod	0.29821	Mod	0.314851	Lo	0.619392	Lo	0
STEMNESS-ON	Redundant	PathwaysGo:DNA_damage_checkpoint	FOFA	1.44733	Hi	2.61819	Hi	0.157524	Lo	0.491536	Lo	2.89161	Hi	0.513196
STEMNESS-ON	Redundant	PathwaysGo:cobalt_ion_binding	FOFA	0.836619	Hi	2.8281	Hi	0.243597	Lo	0.476265	Lo	2.57519	Hi	0.461882
STEMNESS-ON	Redundant	PathwaysGo:galactose_metabolic_process	FOFA	1.924	Hi	2.68642	Hi	0.159136	Lo	0.379856	Lo	2.46647	Mod	0.444375
STEMNESS-ON	Redundant	PathwaysGo:methionyl_aminopeptidase_activity	FOFA	1.24211	Hi	2.66779	Hi	0.19576	Lo	0.445976	Lo	2.40156	Mod	0.481114
STEMNESS-ON	Redundant	PathwaysGo:palmitoyl-CoA_hydrolase_activity	FOFA	0.71343	Hi	2.8659	Hi	0.12948	Lo	0.491823	Lo	2.36251	Mod	0.486954
STEMNESS-ON	Redundant	PathwaysGo:diterpenoid_metabolic_process	FOFA	1.24592	Hi	2.6126	Hi	0.250361	Lo	0.485245	Lo	2.33339	Mod	0.580194
STEMNESS-ON	Redundant	PathwaysGo:glycine_metabolic_process	FOFA	3.78762	Hi	2.90596	Hi	0.108829	Lo	0.481355	Lo	2.28342	Mod	0.439751
STEMNESS-ON	Redundant	PathwaysGo:male_sex_determination	FOFA	0.774593	Hi	2.63155	Hi	0.192062	Lo	0.39357	Lo	2.23929	Mod	0.474639
STEMNESS-ON	Redundant	PathwaysGo:detection_of_mechanical_stimulus_during_sensory_perception_of_sound	FOFA	0.978479	Hi	2.5115	Hi	0.0853137	Lo	0.404193	Lo	2.20202	Mod	0.310305
STEMNESS-ON	Redundant	PathwaysGo:regulation_of_nucleocytoplasmic_transport	FOFA	0.998897	Hi	2.88791	Hi	0.175914	Lo	0.462019	Lo	2.18332	Mod	0.467198
STEMNESS-ON	Redundant	PathwaysGo:L-serine_metabolic_process	FOFA	2.67851	Hi	2.50657	Hi	0.151274	Lo	0.457538	Lo	2.15841	Mod	0.380177
STEMNESS-ON	Redundant	PathwaysGo:peptidyl-histidine_modification	FOFA	1.4907	Hi	2.74043	Hi	0.136938	Lo	0.396398	Lo	1.9515	Mod	0.361963
STEMNESS-ON	Redundant	PathwaysGo:positive_regulation_of_neuron_differentiation	FOFA	1.97074	Hi	2.96101	Hi	0.0689774	Lo	0.456223	Lo	1.92992	Mod	0.36268
STEMNESS-ON	Redundant	PathwaysGo:ectodermal_gut_morphogenesis	FOFA	1.03757	Hi	2.85373	Hi	0.118614	Lo	0.492176	Lo	1.87231	Mod	0.459918
STEMNESS-ON	Redundant	PathwaysGo:regulation_of_transcription_factor_import_into_nucleus	FOFA	1.32842	Hi	2.91409	Hi	0.101222	Lo	0.402724	Lo	1.86382	Mod	0.398314
STEMNESS-ON	Redundant	PathwaysGo:tripartite_regional_subdivision	FOFA	2.321	Hi	2.88645	Hi	0.0906508	Lo	0.42993	Lo	1.74681	Mod	0.504415
STEMNESS-ON	Redundant	PathwaysGo:embryonic_axis_specification	FOFA	2.321	Hi	2.88645	Hi	0.0906508	Lo	0.438947	Lo	1.74681	Mod	0.514994
STEMNESS-ON	Redundant	PathwaysGo:blastoderm_segmentation	FOFA	1.93417	Hi	2.88645	Hi	0.0755423	Lo	0.406511	Lo	1.74681	Mod	0.476939
STEMNESS-ON	Redundant	PathwaysGo:embryonic_ectodermal_gut_morphogenesis	FOFA	1.28594	Hi	2.92938	Hi	0.0556811	Lo	0.46505	Lo	1.72542	Mod	0.403133
STEMNESS-ON	Redundant	PathwaysGo:DNA-methyltransferase_activity	FOFA	2.01951	Hi	2.79079	Hi	0.078652	Lo	0.481544	Lo	1.67333	Mod	0.404278
STEMNESS-ON	Redundant	HumanPPIInteractionsHumanModule109_7_12	FOFA	1.07352	Hi	2.78694	Hi	0.0232201	Lo	0.229738	Lo	1.64011	Mod	0.166864
STEMNESS-ON	Redundant	PathwaysGo:ligase_activity\_forming_phosphoric_ester_bonds	FOFA	0.994023	Hi	2.52128	Hi	0.0439184	Lo	0.357158	Lo	1.61284	Mod	0.261927
STEMNESS-ON	Redundant	PathwaysGo:postreplication_repair	FOFA	1.84922	Hi	2.83003	Hi	0.076648	Lo	0.419938	Lo	1.51752	Mod	0.455272
STEMNESS-ON	Redundant	PathwaysGo:notochord_development	FOFA	1.38494	Hi	2.60165	Hi	0.0463613	Lo	0.445098	Lo	1.46327	Mod	0.327353
STEMNESS-ON	Redundant	PathwaysKegg:Cyanoamino_acid_metabolism	FOFA	5.95921	Hi	2.61297	Hi	0.212772	Lo	0.107255	Lo	1.37878	Mod	0.251977
STEMNESS-ON	Redundant	PathwaysGo:GMP_metabolic_process	FOFA	2.18441	Hi	2.74361	Hi	0.0806677	Lo	0.2321	Lo	1.25527	Mod	0.36244
STEMNESS-ON	Redundant	PathwaysGo:GMP_biosynthetic_process	FOFA	2.91255	Hi	2.74361	Hi	0.0811786	Lo	0.209956	Lo	1.20229	Mod	0.211428
STEMNESS-ON	Redundant	PathwaysGo:carbohydrate_phosphorylation	FOFA	3.54523	Hi	2.59527	Hi	0.0575324	Lo	0.293589	Lo	1.16744	Mod	0
STEMNESS-ON	Redundant	PathwaysGo:galactokinase_activity	FOFA	4.03696	Hi	2.51532	Hi	0.115065	Lo	0.0572459	Lo	1.16744	Mod	0
STEMNESS-ON	Redundant	PathwaysGo:WW_domain_binding	FOFA	2.1444	Hi	2.535	Hi	0.140242	Lo	0.180358	Lo	1.08631	Mod	0.187221
STEMNESS-ON	Redundant	PathwaysGo:negative_regulation_of_DNA_replication_initiation	FOFA	4.0012	Hi	2.55469	Hi	0.178135	Lo	0.17919	Lo	1	Mod	0
STEMNESS-ON	Redundant	PathwaysGo:DNA_replication_checkpoint	FOFA	4.0012	Hi	2.55469	Hi	0.178135	Lo	0.258895	Lo	1	Mod	0
STEMNESS-ON	Redundant	PathwaysGo:telomeric_DNA_binding	FOFA	1.63064	Hi	2.79355	Hi	0.012768	Lo	0.174411	Lo	0.998636	Mod	0.230172
STEMNESS-ON	Redundant	PathwaysGo:ciliary_or_flagellar_motility	FOFA	0.827875	Hi	2.87605	Hi	0.0448505	Lo	0.360789	Lo	0.993166	Mod	0.381866
STEMNESS-ON	Redundant	PathwaysGo:deoxyribonucleoside_triphosphate_metabolic_process	FOFA	1.85363	Hi	2.66834	Hi	0.0475956	Lo	0.313227	Lo	0.991076	Mod	0.213656
STEMNESS-ON	Redundant	PathwaysGo:snoRNA_binding	FOFA	4.56999	Hi	2.50078	Hi	0.0560447	Lo	0.337027	Lo	0.985231	Mod	0.291323
STEMNESS-ON	Redundant	PathwaysGo:regulation_of_NF-kappaB_import_into_nucleus	FOFA	1.26672	Hi	2.55823	Hi	0.0103023	Lo	0.430946	Lo	0.985228	Mod	0.281338
STEMNESS-ON	Redundant	PathwaysGo:ribosomal_protein_import_into_nucleus	FOFA	1.52347	Hi	3.01915	Hi	0.191354	Lo	0.372114	Lo	0.982859	Mod	0.147281
STEMNESS-ON	Redundant	PathwaysGo:dTTP_metabolic_process	FOFA	2.53668	Hi	2.57248	Hi	0.0371252	Lo	0.0413768	Lo	0.863121	Lo	0
STEMNESS-ON	Redundant	PathwaysGo:pyrimidine_deoxyribonucleoside_triphosphate_biosynthetic_process	FOFA	2.53668	Hi	2.57248	Hi	0.0371252	Lo	0.04397	Lo	0.863121	Lo	0
STEMNESS-ON	Redundant	PathwaysGo:dTDP_biosynthetic_process	FOFA	3.80501	Hi	2.57248	Hi	0.0556878	Lo	0.0352124	Lo	0.863121	Lo	0
STEMNESS-ON	Redundant	PathwaysGo:dTTP_biosynthetic_process	FOFA	2.53668	Hi	2.57248	Hi	0.0371252	Lo	0.0387472	Lo	0.863121	Lo	0
STEMNESS-ON	Redundant	PathwaysGo:pyrimidine_deoxyribonucleoside_diphosphate_metabolic_process	FOFA	3.80501	Hi	2.57248	Hi	0.0556878	Lo	0.0351588	Lo	0.863121	Lo	0
STEMNESS-ON	Redundant	PathwaysGo:pyrimidine_nucleoside_diphosphate_metabolic_process	FOFA	3.80501	Hi	2.57248	Hi	0.0556878	Lo	0.0393213	Lo	0.863121	Lo	0
STEMNESS-ON	Redundant	PathwaysGo:pyrimidine_deoxyribonucleoside_diphosphate_biosynthetic_process	FOFA	3.80501	Hi	2.57248	Hi	0.0556878	Lo	0.052161	Lo	0.863121	Lo	0
STEMNESS-ON	Redundant	PathwaysGo:deoxyribonucleoside_diphosphate_biosynthetic_process	FOFA	3.80501	Hi	2.57248	Hi	0.0556878	Lo	0.0376953	Lo	0.863121	Lo	0
STEMNESS-ON	Redundant	PathwaysGo:thymidylate_kinase_activity	FOFA	3.80501	Hi	2.57248	Hi	0.0556878	Lo	0.0564178	Lo	0.863121	Lo	0
STEMNESS-ON	Redundant	PathwaysGo:pyrimidine_deoxyribonucleoside_triphosphate_metabolic_process	FOFA	2.53668	Hi	2.57248	Hi	0.0371252	Lo	0.0365175	Lo	0.863121	Lo	0
STEMNESS-ON	Redundant	PathwaysGo:dTDP_metabolic_process	FOFA	3.80501	Hi	2.57248	Hi	0.0556878	Lo	0.0307234	Lo	0.863121	Lo	0
STEMNESS-ON	Redundant	PathwaysGo:deoxyribonucleoside_triphosphate_biosynthetic_process	FOFA	2.53668	Hi	2.57248	Hi	0.0371252	Lo	0.051595	Lo	0.863121	Lo	0
STEMNESS-ON	Redundant	PathwaysGo:pyrimidine_nucleoside_triphosphate_biosynthetic_process	FOFA	2.53668	Hi	2.57248	Hi	0.0371252	Lo	0.0305882	Lo	0.86312	Lo	0
STEMNESS-ON	Redundant	PathwaysGo:pyrimidine_deoxyribonucleoside_metabolic_process	FOFA	2.53668	Hi	2.57248	Hi	0.0371252	Lo	0.0642649	Lo	0.86312	Lo	0
STEMNESS-ON	Redundant	PathwaysGo:pyrimidine_nucleoside_diphosphate_biosynthetic_process	FOFA	3.80501	Hi	2.57248	Hi	0.0556878	Lo	0.0341008	Lo	0.863114	Lo	0
STEMNESS-ON	Redundant	PathwaysGo:response_to_gamma_radiation	FOFA	1.80469	Hi	2.72496	Hi	0.0196247	Lo	0.452838	Lo	0.811271	Lo	0
STEMNESS-ON	Redundant	HumanPPIInteractionsHumanModule142_12_23	FOFA	0.749709	Hi	2.71112	Hi	0.00636831	Lo	0.442277	Lo	0.521107	Lo	0.173062
STEMNESS-ON	Redundant	PathwaysGo:IMP_dehydrogenase_activity	FOFA	3.33517	Hi	2.79962	Hi	0.0285457	Lo	0	Lo	0.391253	Lo	0
STEMNESS-ON	Redundant	PathwaysGo:glycine_hydroxymethyltransferase_activity	FOFA	3.09948	Hi	2.92839	Hi	0.0386184	Lo	0.43255	Lo	0.258019	Lo	0.252227
STEMNESS-ON	Redundant	PathwaysGo:nucleobase_biosynthetic_process	FOFA	2.367	Hi	2.52998	Hi	0.0295999	Lo	0.430285	Lo	0.242292	Lo	0.265604
STEMNESS-ON	Redundant	PathwaysGo:regulation_of_DNA_recombination	FOFA	2.72654	Hi	2.73773	Hi	0.00332256	Lo	0.472815	Lo	0	Lo	0
STEMNESS-ON	Redundant	PathwaysGo:negative_regulation_of_DNA_recombination	FOFA	2.677	Hi	2.74064	Hi	0.00415321	Lo	0.415281	Lo	0	Lo	0
STEMNESS-ON	Redundant	PathwaysGo:regulation_of_mitotic_recombination	FOFA	2.20115	Hi	2.63059	Hi	0	Lo	0.292835	Lo	0	Lo	0
STEMNESS-ON	Redundant	PathwaysGo:DNA_replication_origin_binding	FOFA	5.05313	Hi	2.55764	Hi	0.0183039	Lo	0.289311	Lo	0	Lo	0
[truncated: 4,849 more rows]

## Sheet: Sheet1
ON/OFF		Functional Module Name	Stemness Pattern Annotation	StemCellRecurrence	StemRecurrenceAnnotation	StemCellDiversity (max ~ 3.5)	CellDiversityAnnotation	DiffCellRecurrence	DiffRecurrenceAnnotation	StemCellGeneDiversity	StemCellGeneDiversityAnnotation	DiffCellCellDiversity	DiffCellCellDiversityAnnotation	DiffCellGeneDiversity
[truncated: 5,440 more rows]
