# Supplementary material for: Computational Integration of Homolog and Pathway Gene Module Expression Reveals General Stemness Signatures
Source: PLoS One. 2011 Apr 29;6(4):e18968. doi: 10.1371/journal.pone.0018968 (PMC3084730; doi:10.1371/journal.pone.0018968)
Supplement: Dataset S2 — Stem cell compendium gene lists for all studies examined by S-MAP. Each worksheet represents an individual population gene list with annotation of the study name, stem cell type, SGL/DGL membership, EntrezGene, and gene name annotation. (XLS) [file pone.0018968.s008.xls]

## Sheet: Aiba_Flineage
Study	Stem cell type	Gene list type	Entrez Gene	Gene name
Aiba	ESC	SGL	100102	Pcsk9
Aiba	ESC	SGL	100554	AA792892
Aiba	ESC	SGL	101320	Dyrk4
Aiba	ESC	SGL	101602	AI467606
Aiba	ESC	SGL	101612	Grwd1
Aiba	ESC	SGL	102626	Mapkapk3
Aiba	ESC	SGL	102871	D330045A20Rik
Aiba	ESC	SGL	102991	AU022751
Aiba	ESC	SGL	103655	Sec14l4
Aiba	ESC	SGL	104174	Gldc
Aiba	ESC	SGL	104885	Tmem179
Aiba	ESC	SGL	105005	AW125753
Aiba	ESC	SGL	105439	Slain1
Aiba	ESC	SGL	105594	Cphx
Aiba	ESC	SGL	105853	Mal2
Aiba	ESC	SGL	106369	Ypel1
Aiba	ESC	SGL	106512	Gpsm3
Aiba	ESC	SGL	107970	Hist1h1t
Aiba	ESC	SGL	108013	Brunol4
Aiba	ESC	SGL	108115	Slco4a1
Aiba	ESC	SGL	108802	Calr4
Aiba	ESC	SGL	109904	Mcf2
Aiba	ESC	SGL	110595	Timp4
Aiba	ESC	SGL	110862	Kcnq3
Aiba	ESC	SGL	113848	V1ra6
Aiba	ESC	SGL	114304	Slc28a3
Aiba	ESC	SGL	11435	Chrna1
Aiba	ESC	SGL	11450	Adipoq
Aiba	ESC	SGL	114652	Ly6g5c
Aiba	ESC	SGL	11474	Actn3
Aiba	ESC	SGL	11571	Crisp1
Aiba	ESC	SGL	11611	Agxt
Aiba	ESC	SGL	11614	Nr0b1
Aiba	ESC	SGL	11634	Aire
Aiba	ESC	SGL	116810	Foxn4
Aiba	ESC	SGL	116838	Rims2
Aiba	ESC	SGL	116903	Calcb
Aiba	ESC	SGL	11717	Ampd3
Aiba	ESC	SGL	117590	Asb10
Aiba	ESC	SGL	11768	Ap1m2
Aiba	ESC	SGL	11792	Apex1
Aiba	ESC	SGL	11811	Apobec2
Aiba	ESC	SGL	11813	Apoc2
Aiba	ESC	SGL	11838	Arc
Aiba	ESC	SGL	118454	Gjc2
Aiba	ESC	SGL	11861	Arl4a
Aiba	ESC	SGL	11944	Atp4a
Aiba	ESC	SGL	12121	Bicd1
Aiba	ESC	SGL	12124	Bik
Aiba	ESC	SGL	12142	Prdm1
Aiba	ESC	SGL	12217	Bsn
Aiba	ESC	SGL	12310	Calca
Aiba	ESC	SGL	12311	Calcr
Aiba	ESC	SGL	12323	Camk2b
Aiba	ESC	SGL	12335	Capn3
Aiba	ESC	SGL	12350	Car3
Aiba	ESC	SGL	12364	Casp12
Aiba	ESC	SGL	12395	Runx1t1
Aiba	ESC	SGL	12443	Ccnd1
Aiba	ESC	SGL	12490	Cd34
Aiba	ESC	SGL	12515	Cd69
Aiba	ESC	SGL	12550	Cdh1
Aiba	ESC	SGL	12557	Cdh17
Aiba	ESC	SGL	12560	Cdh3
Aiba	ESC	SGL	12577	Cdkn1c
Aiba	ESC	SGL	12587	Mia1
Aiba	ESC	SGL	12721	Coro1a
Aiba	ESC	SGL	12741	Cldn5
Aiba	ESC	SGL	12804	Cntfr
Aiba	ESC	SGL	12805	Cntn1
Aiba	ESC	SGL	12810	Coch
Aiba	ESC	SGL	12822	Col18a1
Aiba	ESC	SGL	12832	Col5a2
Aiba	ESC	SGL	12889	Cplx1
Aiba	ESC	SGL	12894	Cpt1a
Aiba	ESC	SGL	12919	Crhbp
Aiba	ESC	SGL	12933	Crmp1
Aiba	ESC	SGL	13013	Cst9
Aiba	ESC	SGL	13113	Cyp3a13
Aiba	ESC	SGL	13131	Dab1
Aiba	ESC	SGL	13404	Dmc1
Aiba	ESC	SGL	13405	Dmd
Aiba	ESC	SGL	13417	Dnahc8
Aiba	ESC	SGL	13426	Dync1i1
Aiba	ESC	SGL	13446	Doc2a
Aiba	ESC	SGL	13449	Dok2
Aiba	ESC	SGL	13527	Dtna
Aiba	ESC	SGL	13590	Lefty1
Aiba	ESC	SGL	13653	Egr1
Aiba	ESC	SGL	13836	Epha2
Aiba	ESC	SGL	13841	Epha7
Aiba	ESC	SGL	14009	Etv1
Aiba	ESC	SGL	14025	Bcl11a
Aiba	ESC	SGL	14063	F2rl1
Aiba	ESC	SGL	14085	Fah
Aiba	ESC	SGL	14130	Fcgr2b
Aiba	ESC	SGL	14148	Fdx1
Aiba	ESC	SGL	14172	Fgf18
Aiba	ESC	SGL	14176	Fgf5
Aiba	ESC	SGL	14181	Fgfbp1
Aiba	ESC	SGL	14191	Fgr
Aiba	ESC	SGL	14299	Freq
Aiba	ESC	SGL	14373	G0s2
Aiba	ESC	SGL	14397	Gabra4
Aiba	ESC	SGL	14415	Gad1
Aiba	ESC	SGL	14428	Galr2
Aiba	ESC	SGL	14472	Gbx2
Aiba	ESC	SGL	14531	Gcm1
Aiba	ESC	SGL	14570	Arhgdig
Aiba	ESC	SGL	14584	Gfpt2
Aiba	ESC	SGL	14608	Gpr83
Aiba	ESC	SGL	14632	Gli1
Aiba	ESC	SGL	14659	Glrp1
Aiba	ESC	SGL	14676	Gna15
Aiba	ESC	SGL	14704	Gng3
Aiba	ESC	SGL	14710	Gngt2
Aiba	ESC	SGL	14739	S1pr2
Aiba	ESC	SGL	14766	Gpr56
Aiba	ESC	SGL	14786	Grb7
Aiba	ESC	SGL	14859	Gsta3
Aiba	ESC	SGL	14968	H2-Ea
Aiba	ESC	SGL	15132	Hbb-bh1
Aiba	ESC	SGL	15162	Hck
Aiba	ESC	SGL	15206	Hes2
Aiba	ESC	SGL	15221	Foxd3
Aiba	ESC	SGL	15361	Hmga1
Aiba	ESC	SGL	15370	Nr4a1
Aiba	ESC	SGL	15450	Lipc
Aiba	ESC	SGL	15507	Hspb1
Aiba	ESC	SGL	15563	Htr5a
Aiba	ESC	SGL	15894	Icam1
Aiba	ESC	SGL	16005	Igfals
Aiba	ESC	SGL	16009	Igfbp3
Aiba	ESC	SGL	16159	Il12a
Aiba	ESC	SGL	16196	Il7
Aiba	ESC	SGL	16199	Il9r
Aiba	ESC	SGL	16324	Inhbb
Aiba	ESC	SGL	16421	Itgb7
Aiba	ESC	SGL	16429	Itln1
Aiba	ESC	SGL	16475	Jub
Aiba	ESC	SGL	16499	Kcnab3
Aiba	ESC	SGL	16511	Kcnh2
Aiba	ESC	SGL	16536	Kcnq2
Aiba	ESC	SGL	16598	Klf2
Aiba	ESC	SGL	16612	Klk1
Aiba	ESC	SGL	16622	Klk1b5
Aiba	ESC	SGL	16680	Krt84
Aiba	ESC	SGL	16818	Lck
Aiba	ESC	SGL	16854	Lgals3
Aiba	ESC	SGL	16988	Lst1
Aiba	ESC	SGL	16994	Ltb
Aiba	ESC	SGL	16995	Ltb4r1
Aiba	ESC	SGL	170677	Pcdh21
Aiba	ESC	SGL	17075	Tacstd1
Aiba	ESC	SGL	170758	Rac3
Aiba	ESC	SGL	171168	Asah3
Aiba	ESC	SGL	17123	Madcam1
Aiba	ESC	SGL	171256	V1ri5
Aiba	ESC	SGL	171262	V1rl1
Aiba	ESC	SGL	171286	Slc12a8
Aiba	ESC	SGL	171580	Mical1
Aiba	ESC	SGL	17184	Matr3
Aiba	ESC	SGL	17207	Mcf2l
Aiba	ESC	SGL	17292	Mesp1
Aiba	ESC	SGL	17294	Mest
Aiba	ESC	SGL	17305	Mfng
Aiba	ESC	SGL	17523	Mpo
Aiba	ESC	SGL	17532	Mras
Aiba	ESC	SGL	17681	Msc
Aiba	ESC	SGL	17756	Mtap2
Aiba	ESC	SGL	17840	Mup1
Aiba	ESC	SGL	17843	Mup4
Aiba	ESC	SGL	17844	Mup5
Aiba	ESC	SGL	17863	Myb
Aiba	ESC	SGL	17869	Myc
Aiba	ESC	SGL	17898	Myl7
Aiba	ESC	SGL	17907	Mylpf
Aiba	ESC	SGL	17916	Myo1f
Aiba	ESC	SGL	17930	Myom2
Aiba	ESC	SGL	17975	Ncl
Aiba	ESC	SGL	18012	Neurod1
Aiba	ESC	SGL	18053	Ngfr
Aiba	ESC	SGL	18092	Nkx2-6
Aiba	ESC	SGL	18106	Cd244
Aiba	ESC	SGL	18128	Notch1
Aiba	ESC	SGL	18132	Notch4
Aiba	ESC	SGL	18198	Musk
Aiba	ESC	SGL	18208	Ntn1
Aiba	ESC	SGL	18213	Ntrk3
Aiba	ESC	SGL	18383	Tnfrsf11b
Aiba	ESC	SGL	18400	Slc22a18
Aiba	ESC	SGL	18609	Pdx1
Aiba	ESC	SGL	18612	Etv4
Aiba	ESC	SGL	18712	Pim1
Aiba	ESC	SGL	18751	Prkcb1
Aiba	ESC	SGL	18752	Prkcc
Aiba	ESC	SGL	18768	Pkib
Aiba	ESC	SGL	18778	Pla2g1b
Aiba	ESC	SGL	18781	Pla2g2c
Aiba	ESC	SGL	18997	Pou4f2
Aiba	ESC	SGL	19094	Mapk11
Aiba	ESC	SGL	19099	Mapk8ip1
Aiba	ESC	SGL	19123	Proc
Aiba	ESC	SGL	19125	Prodh
Aiba	ESC	SGL	19132	Prph
Aiba	ESC	SGL	19193	Pipox
Aiba	ESC	SGL	192120	Bspry
Aiba	ESC	SGL	19217	Ptger2
Aiba	ESC	SGL	192199	Rspo1
Aiba	ESC	SGL	19245	Ptp4a3
Aiba	ESC	SGL	19260	Ptpn22
Aiba	ESC	SGL	19266	Ptprd
Aiba	ESC	SGL	19285	Ptrf
Aiba	ESC	SGL	19337	Rab33a
Aiba	ESC	SGL	19378	Aldh1a2
Aiba	ESC	SGL	19395	Rasgrp2
Aiba	ESC	SGL	19411	Rarg
Aiba	ESC	SGL	19715	Rex2
Aiba	ESC	SGL	19771	Rlbp1
Aiba	ESC	SGL	20183	Rxrg
Aiba	ESC	SGL	20204	Prrx2
Aiba	ESC	SGL	20262	Stmn3
Aiba	ESC	SGL	20264	Scn10a
Aiba	ESC	SGL	20348	Sema3c
Aiba	ESC	SGL	20357	Sema5b
Aiba	ESC	SGL	20390	Sftpd
Aiba	ESC	SGL	20394	Scg5
Aiba	ESC	SGL	20404	Sh3gl2
Aiba	ESC	SGL	20425	Shmt1
Aiba	ESC	SGL	20451	St8sia3
Aiba	ESC	SGL	20452	St8sia4
Aiba	ESC	SGL	20513	Slc1a6
Aiba	ESC	SGL	20617	Snca
Aiba	ESC	SGL	20618	Sncg
Aiba	ESC	SGL	20706	Serpinb9b
Aiba	ESC	SGL	20733	Spint2
Aiba	ESC	SGL	20739	Spna1
Aiba	ESC	SGL	207607	Ccdc40
Aiba	ESC	SGL	20763	Sprr2i
Aiba	ESC	SGL	207667	Lbxcor1
Aiba	ESC	SGL	20776	Tmie
Aiba	ESC	SGL	208154	Btla
Aiba	ESC	SGL	208666	Diras1
Aiba	ESC	SGL	208777	Sned1
Aiba	ESC	SGL	20890	Wnt8a
Aiba	ESC	SGL	209200	Dtx3l
Aiba	ESC	SGL	209294	Csta
Aiba	ESC	SGL	20963	Syk
Aiba	ESC	SGL	20974	Syngr3
Aiba	ESC	SGL	20983	Syt4
Aiba	ESC	SGL	209966	Pgbd5
Aiba	ESC	SGL	210510	Tdrd6
Aiba	ESC	SGL	210757	E430004N04Rik
Aiba	ESC	SGL	211147	2010-03-11
Aiba	ESC	SGL	212108	Rln3
Aiba	ESC	SGL	212167	A530088I07Rik
Aiba	ESC	SGL	212516	BC060267
Aiba	ESC	SGL	212706	C330016O10Rik
Aiba	ESC	SGL	21333	Tac1
Aiba	ESC	SGL	213409	Lemd1
Aiba	ESC	SGL	213438	A630033H20Rik
Aiba	ESC	SGL	21349	Tal1
Aiba	ESC	SGL	21400	Tcea2
Aiba	ESC	SGL	21401	Tcea3
Aiba	ESC	SGL	21407	Tcf15
Aiba	ESC	SGL	214189	Scgn
Aiba	ESC	SGL	214425	Cilp
Aiba	ESC	SGL	214523	Tmprss4
Aiba	ESC	SGL	214531	Tmprss13
Aiba	ESC	SGL	214791	Sertad4
Aiba	ESC	SGL	215627	Zbtb8
Aiba	ESC	SGL	215653	Rassf2
Aiba	ESC	SGL	215707	Ccdc92
Aiba	ESC	SGL	215890	Rlbp1l2
Aiba	ESC	SGL	216166	6330514A18Rik
Aiba	ESC	SGL	216613	Ccdc85a
Aiba	ESC	SGL	216835	Usp43
Aiba	ESC	SGL	217306	Cd300e
Aiba	ESC	SGL	217310	C630004H02Rik
Aiba	ESC	SGL	217325	Llgl2
Aiba	ESC	SGL	21755	Tesp1
Aiba	ESC	SGL	21816	Tgm1
Aiba	ESC	SGL	21827	Thbs3
Aiba	ESC	SGL	21943	Tnfsf11
Aiba	ESC	SGL	21950	Tnfsf9
Aiba	ESC	SGL	21960	Tnr
Aiba	ESC	SGL	22116	Stk22s1
Aiba	ESC	SGL	22138	Ttn
Aiba	ESC	SGL	22145	Tuba4a
Aiba	ESC	SGL	22223	Uchl1
Aiba	ESC	SGL	22286	Utf1
Aiba	ESC	SGL	223601	0910001A06Rik
Aiba	ESC	SGL	223626	4930572J05Rik
Aiba	ESC	SGL	224079	Atp13a4
Aiba	ESC	SGL	22414	Wnt2b
Aiba	ESC	SGL	22416	Wnt3a
Aiba	ESC	SGL	22422	Wnt7b
Aiba	ESC	SGL	224661	Slc26a8
Aiba	ESC	SGL	224912	Crb3
Aiba	ESC	SGL	225724	Mapk4
Aiba	ESC	SGL	225884	BC021614
Aiba	ESC	SGL	227327	B3gnt7
Aiba	ESC	SGL	227541	Camk1d
Aiba	ESC	SGL	22773	Zic3
Aiba	ESC	SGL	227789	Olfr358
Aiba	ESC	SGL	22788	Zp3
Aiba	ESC	SGL	228543	Rhov
Aiba	ESC	SGL	228788	BC020535
Aiba	ESC	SGL	229499	Fcrl1
Aiba	ESC	SGL	229574	Flg2
Aiba	ESC	SGL	229588	Gm128
Aiba	ESC	SGL	229599	Gm129
Aiba	ESC	SGL	230678	Tmem125
Aiba	ESC	SGL	231044	Gbx1
Aiba	ESC	SGL	231125	Zfyve28
Aiba	ESC	SGL	231382	Tmprss11d
Aiba	ESC	SGL	231821	Centa1
Aiba	ESC	SGL	232210	8430410A17Rik
Aiba	ESC	SGL	232237	Fgd5
Aiba	ESC	SGL	232333	Slc6a1
Aiba	ESC	SGL	232441	Rerg
Aiba	ESC	SGL	232969	Zfp428
Aiba	ESC	SGL	232975	Atp1a3
Aiba	ESC	SGL	233020	Hipk4
Aiba	ESC	SGL	233199	Mybpc2
Aiba	ESC	SGL	233836	Slc5a11
Aiba	ESC	SGL	234267	Gpm6a
Aiba	ESC	SGL	234395	Ushbp1
Aiba	ESC	SGL	234673	Ces5
Aiba	ESC	SGL	234779	Plcg2
Aiba	ESC	SGL	234857	Spire2
Aiba	ESC	SGL	234911	Mmp27
Aiba	ESC	SGL	235312	C1qtnf5
Aiba	ESC	SGL	235415	Cplx3
Aiba	ESC	SGL	235435	Lctl
Aiba	ESC	SGL	235604	Camkv
Aiba	ESC	SGL	235611	Plxnb1
Aiba	ESC	SGL	236546	AF067061
Aiba	ESC	SGL	236899	Pcyt1b
Aiba	ESC	SGL	236915	Arhgef9
Aiba	ESC	SGL	237353	Sh3rf31
Aiba	ESC	SGL	237504	Rassf9
Aiba	ESC	SGL	237758	Zfp454
Aiba	ESC	SGL	23792	Adam23
Aiba	ESC	SGL	238076	Kcns3
Aiba	ESC	SGL	238252	Gpr135
Aiba	ESC	SGL	238323	Rps6kl1
Aiba	ESC	SGL	23876	Fbln5
Aiba	ESC	SGL	238988	Erc2
Aiba	ESC	SGL	239114	Il17d
Aiba	ESC	SGL	239126	C1qtnf9
Aiba	ESC	SGL	239133	Dleu7
Aiba	ESC	SGL	239157	Pnma2
Aiba	ESC	SGL	239188	Enox1
Aiba	ESC	SGL	239405	Rspo2
Aiba	ESC	SGL	239408	Tmem74
Aiba	ESC	SGL	23963	Odz1
Aiba	ESC	SGL	240047	Mmp25
Aiba	ESC	SGL	240058	Cpne5
Aiba	ESC	SGL	24066	Spry4
Aiba	ESC	SGL	240675	Vwa2
Aiba	ESC	SGL	240892	Dusp27
Aiba	ESC	SGL	241943	Ccdc144b
Aiba	ESC	SGL	242022	Frem2
Aiba	ESC	SGL	242509	Bnc2
Aiba	ESC	SGL	242602	BC055111
Aiba	ESC	SGL	242642	Hpdl
Aiba	ESC	SGL	242705	E2f2
Aiba	ESC	SGL	243725	Ppp1r9a
Aiba	ESC	SGL	243864	Mill2
Aiba	ESC	SGL	243911	Kirrel2
Aiba	ESC	SGL	244551	Nanos3
Aiba	ESC	SGL	245308	Zdhhc19
Aiba	ESC	SGL	245537	Nlgn3
Aiba	ESC	SGL	245670	Rragb
Aiba	ESC	SGL	246293	Klhl8
Aiba	ESC	SGL	246316	Lgi2
Aiba	ESC	SGL	246728	Oas2
Aiba	ESC	SGL	258105	Olfr1162
Aiba	ESC	SGL	258252	Olfr813
Aiba	ESC	SGL	258764	Olfr1099
Aiba	ESC	SGL	258854	Olfr985
Aiba	ESC	SGL	259036	Olfr713
Aiba	ESC	SGL	259040	Olfr1416
Aiba	ESC	SGL	259112	Olfr979
Aiba	ESC	SGL	259277	Klk8
Aiba	ESC	SGL	26359	Anxa10
Aiba	ESC	SGL	26364	Cd97
Aiba	ESC	SGL	26365	Ceacam1
Aiba	ESC	SGL	26380	Esrrb
Aiba	ESC	SGL	26424	Nr5a2
Aiba	ESC	SGL	26425	Nubp1
Aiba	ESC	SGL	26458	Slc27a2
Aiba	ESC	SGL	268515	Bahcc1
Aiba	ESC	SGL	268759	9930012K11Rik
Aiba	ESC	SGL	26876	Adh4
Aiba	ESC	SGL	270097	AI427515
Aiba	ESC	SGL	27052	Aoah
Aiba	ESC	SGL	27056	Irf5
Aiba	ESC	SGL	271127	Adamts16
Aiba	ESC	SGL	271221	5031414D18Rik
Aiba	ESC	SGL	271375	Cd200r2
Aiba	ESC	SGL	27219	Sgk2
Aiba	ESC	SGL	272382	Spib
Aiba	ESC	SGL	27273	Pdk4
Aiba	ESC	SGL	27276	Plekhb1
Aiba	ESC	SGL	272790	Magee2
Aiba	ESC	SGL	27355	X99384
Aiba	ESC	SGL	27389	Dusp13
Aiba	ESC	SGL	277978	Exoc3l
Aiba	ESC	SGL	28000	Prpf19
Aiba	ESC	SGL	28253	Slco1b2
Aiba	ESC	SGL	282663	Serpinb1b
Aiba	ESC	SGL	29811	Ndrg2
Aiba	ESC	SGL	29873	Cspg5
Aiba	ESC	SGL	30927	Snai3
Aiba	ESC	SGL	319530	Zfp750
Aiba	ESC	SGL	319581	Xkr5
Aiba	ESC	SGL	319734	Cacna2d4
Aiba	ESC	SGL	319984	Jph4
Aiba	ESC	SGL	320083	Fbxw16
Aiba	ESC	SGL	320158	Zmat4
Aiba	ESC	SGL	320604	A730037C10Rik
Aiba	ESC	SGL	320631	Abca15
Aiba	ESC	SGL	320662	Casc1
Aiba	ESC	SGL	320685	Dctd
Aiba	ESC	SGL	320701	C130034I18Rik
Aiba	ESC	SGL	320923	Mtap7d3
Aiba	ESC	SGL	327799	Usp44
Aiba	ESC	SGL	328059	Slc7a15
Aiba	ESC	SGL	328274	Zfp459
Aiba	ESC	SGL	328660	Bex6
Aiba	ESC	SGL	328977	Zfp532
Aiba	ESC	SGL	329502	Pla2g4e
Aiba	ESC	SGL	329731	7530404M11Rik
Aiba	ESC	SGL	332309	Gm851
Aiba	ESC	SGL	353283	Eras
Aiba	ESC	SGL	380684	Nefh
Aiba	ESC	SGL	381411	Gm1967
Aiba	ESC	SGL	381530	OTTMUSG00000007485
Aiba	ESC	SGL	381813	Prmt8
Aiba	ESC	SGL	387513	Tas2r138
Aiba	ESC	SGL	406175	Olfr242
Aiba	ESC	SGL	432582	E130309D14Rik
Aiba	ESC	SGL	433100	AA388235
Aiba	ESC	SGL	433804	OTTMUSG00000010673
Aiba	ESC	SGL	434769	Rhox10
Aiba	ESC	SGL	434778	6330534C20Rik
Aiba	ESC	SGL	435970	EG435970
Aiba	ESC	SGL	442801	Arhgef15
Aiba	ESC	SGL	494546	Taar8c
Aiba	ESC	SGL	50498	Ebi3
Aiba	ESC	SGL	50500	Ttpa
Aiba	ESC	SGL	50501	Prok2
Aiba	ESC	SGL	50905	Il17rb
Aiba	ESC	SGL	51800	Bok
Aiba	ESC	SGL	52609	Cbx7
Aiba	ESC	SGL	52662	D18Ertd653e
Aiba	ESC	SGL	52670	Cpsf4l
Aiba	ESC	SGL	52874	D19Bwg1357e
Aiba	ESC	SGL	53404	Atoh7
Aiba	ESC	SGL	53603	Tslp
Aiba	ESC	SGL	53868	Rab25
Aiba	ESC	SGL	54204	2010-09-01
Aiba	ESC	SGL	54427	Dnmt3l
Aiba	ESC	SGL	54484	Mkrn1
Aiba	ESC	SGL	545253	EG545253
Aiba	ESC	SGL	54563	Nup210
Aiba	ESC	SGL	545762	AU018829
Aiba	ESC	SGL	545938	Zfp607
Aiba	ESC	SGL	54631	Nphs1
Aiba	ESC	SGL	56089	Ramp3
Aiba	ESC	SGL	56200	Ddx21
Aiba	ESC	SGL	56306	Tera
Aiba	ESC	SGL	56320	Dbn1
Aiba	ESC	SGL	56456	Actl6a
Aiba	ESC	SGL	56523	Pmfbp1
Aiba	ESC	SGL	56620	Clec4n
Aiba	ESC	SGL	56643	Slc15a1
Aiba	ESC	SGL	56710	Dbc1
Aiba	ESC	SGL	56807	Scamp5
Aiba	ESC	SGL	57278	Bcam
Aiba	ESC	SGL	57315	Wdr46
Aiba	ESC	SGL	57340	Jph3
Aiba	ESC	SGL	57432	Zc3h8
Aiba	ESC	SGL	57776	Ttyh1
Aiba	ESC	SGL	57875	Angptl4
Aiba	ESC	SGL	58865	Tdh
Aiba	ESC	SGL	58916	Myot
Aiba	ESC	SGL	59056	Evc
Aiba	ESC	SGL	60510	Syt9
Aiba	ESC	SGL	619301	G630016D24Rik
Aiba	ESC	SGL	622473	Ripply1
Aiba	ESC	SGL	626834	Klk13
Aiba	ESC	SGL	64406	Sp5
Aiba	ESC	SGL	66065	Hsd17b14
Aiba	ESC	SGL	66107	1100001G20Rik
Aiba	ESC	SGL	66235	Eif1ay
Aiba	ESC	SGL	66338	Cdrt4
Aiba	ESC	SGL	66561	2310042E22Rik
Aiba	ESC	SGL	66572	2600009P04Rik
Aiba	ESC	SGL	66607	Ms4a4d
Aiba	ESC	SGL	66610	Abi3
Aiba	ESC	SGL	66797	Cntnap2
Aiba	ESC	SGL	66953	Cdca7
Aiba	ESC	SGL	66968	2310076L09Rik
Aiba	ESC	SGL	66991	2410004A20Rik
Aiba	ESC	SGL	66995	Zcchc18
Aiba	ESC	SGL	67080	1700019D03Rik
Aiba	ESC	SGL	67085	1700024G13Rik
Aiba	ESC	SGL	67254	2900011O08Rik
Aiba	ESC	SGL	67260	Lass4
Aiba	ESC	SGL	67375	Qprt
Aiba	ESC	SGL	67393	Cxxc5
Aiba	ESC	SGL	67412	6330407J23Rik
Aiba	ESC	SGL	67426	Cabc1
Aiba	ESC	SGL	67448	Plxdc2
Aiba	ESC	SGL	67451	Pkp2
Aiba	ESC	SGL	67473	Slc47a1
Aiba	ESC	SGL	67578	Patl2
Aiba	ESC	SGL	67586	Ubxd5
Aiba	ESC	SGL	67603	Dusp6
Aiba	ESC	SGL	67664	Rnf125
Aiba	ESC	SGL	67758	Aadac
Aiba	ESC	SGL	67859	2310002J15Rik
Aiba	ESC	SGL	67874	Rprm
Aiba	ESC	SGL	68236	Gtsf1l
Aiba	ESC	SGL	68241	9530058B02Rik
Aiba	ESC	SGL	68307	4930558O21Rik
Aiba	ESC	SGL	68337	Crip2
Aiba	ESC	SGL	68545	1110006O17Rik
Aiba	ESC	SGL	68846	Rnf208
Aiba	ESC	SGL	68918	1190005I06Rik
Aiba	ESC	SGL	69101	Ydjc
Aiba	ESC	SGL	69183	C1qtnf2
Aiba	ESC	SGL	69217	Plekha4
Aiba	ESC	SGL	69239	2610034M16Rik
Aiba	ESC	SGL	69294	Cst13
Aiba	ESC	SGL	69524	Esam1
Aiba	ESC	SGL	69540	Klk10
Aiba	ESC	SGL	69656	Pir
Aiba	ESC	SGL	69693	Pof1b
Aiba	ESC	SGL	69772	Bdh2
Aiba	ESC	SGL	69826	Ms4a10
Aiba	ESC	SGL	69903	Rasip1
Aiba	ESC	SGL	69938	Scrn1
Aiba	ESC	SGL	70005	1700029I01Rik
Aiba	ESC	SGL	70129	Slc44a4
Aiba	ESC	SGL	70435	2610204M08Rik
Aiba	ESC	SGL	70571	Tcerg1l
Aiba	ESC	SGL	70729	Nos1ap
Aiba	ESC	SGL	70779	Prdm5
Aiba	ESC	SGL	70785	Dennd1c
Aiba	ESC	SGL	70788	Klhl30
Aiba	ESC	SGL	70839	P2ry12
Aiba	ESC	SGL	70977	4931407G18Rik
Aiba	ESC	SGL	70979	4931417G12Rik
Aiba	ESC	SGL	70988	4931428L18Rik
Aiba	ESC	SGL	71137	Rfx4
Aiba	ESC	SGL	71690	Esm1
Aiba	ESC	SGL	71841	1700008I05Rik
Aiba	ESC	SGL	71887	Ppm1j
Aiba	ESC	SGL	71970	2410018M08Rik
Aiba	ESC	SGL	71974	Prmt3
Aiba	ESC	SGL	72022	Slc35f2
Aiba	ESC	SGL	72168	Aifm3
Aiba	ESC	SGL	72185	Dbndd1
Aiba	ESC	SGL	72219	1700013B16Rik
Aiba	ESC	SGL	72446	2600010E01Rik
Aiba	ESC	SGL	72535	Aldh1b1
Aiba	ESC	SGL	72821	Scn2b
Aiba	ESC	SGL	73072	BC068157
Aiba	ESC	SGL	73608	Marveld3
Aiba	ESC	SGL	73656	Ms4a6c
Aiba	ESC	SGL	73660	Cabp4
Aiba	ESC	SGL	73703	Dppa2
Aiba	ESC	SGL	74016	Phf19
Aiba	ESC	SGL	74044	Ttf2
Aiba	ESC	SGL	74144	Robo4
Aiba	ESC	SGL	74175	Crct1
Aiba	ESC	SGL	74186	Ccdc3
Aiba	ESC	SGL	74196	Ttc27
Aiba	ESC	SGL	74202	Fblim1
Aiba	ESC	SGL	74251	Ankrd9
Aiba	ESC	SGL	74257	Tspan17
Aiba	ESC	SGL	74268	Aven
Aiba	ESC	SGL	74400	Zfp819
Aiba	ESC	SGL	74424	Tmc5
Aiba	ESC	SGL	74563	Rasgef1c
Aiba	ESC	SGL	75288	Slc35f4
Aiba	ESC	SGL	75409	Slitrk5
Aiba	ESC	SGL	75556	1700026D08Rik
Aiba	ESC	SGL	75571	Spata9
Aiba	ESC	SGL	75600	Calml4
Aiba	ESC	SGL	75647	1700025E21Rik
Aiba	ESC	SGL	75770	Brsk2
Aiba	ESC	SGL	75870	Tcam1
Aiba	ESC	SGL	76467	Msrb2
Aiba	ESC	SGL	76477	Pcolce2
Aiba	ESC	SGL	76484	Kndc1
Aiba	ESC	SGL	76703	Cpb1
Aiba	ESC	SGL	76803	2410141K09Rik
Aiba	ESC	SGL	76808	Rpl18a
Aiba	ESC	SGL	76820	D12Ertd553e
Aiba	ESC	SGL	76872	Ccdc116
Aiba	ESC	SGL	76884	Cyfip2
Aiba	ESC	SGL	76901	Phf15
Aiba	ESC	SGL	76917	Flywch2
Aiba	ESC	SGL	76927	1700021C14Rik
Aiba	ESC	SGL	77583	Notum
Aiba	ESC	SGL	77717	6030408B16Rik
Aiba	ESC	SGL	78977	Popdc3
Aiba	ESC	SGL	80285	Parp9
Aiba	ESC	SGL	80384	Tex21
Aiba	ESC	SGL	80880	Kank3
Aiba	ESC	SGL	80885	Gpr109a
Aiba	ESC	SGL	80901	Cxcr6
Aiba	ESC	SGL	80906	Kcnip2
Aiba	ESC	SGL	81011	V1rd14
Aiba	ESC	SGL	83383	Tcfap4
Aiba	ESC	SGL	84004	Mcam
Aiba	ESC	SGL	85030	Tnfrsf25
Aiba	ESC	SGL	89867	Sec16b
Aiba	ESC	SGL	93670	Tac4
Aiba	ESC	SGL	93674	Cml3
Aiba	ESC	SGL	93842	Igsf9
Aiba	ESC	SGL	94060	Lce3c
Aiba	ESC	SGL	97086	Nhedc2
Aiba	ESC	SGL	97895	Nlrp4f
Aiba	ESC	SGL	98365	Slamf9
Aiba	ESC	SGL	98682	2210010L05Rik
Aiba	ESC	SGL	99296	Hrh3
Aiba	ESC(F lineage)	DGL	100037258	Dnajc3
Aiba	ESC(F lineage)	DGL	100317	AU040320
Aiba	ESC(F lineage)	DGL	100637	N4bp2l1
Aiba	ESC(F lineage)	DGL	100689	Spon2
Aiba	ESC(F lineage)	DGL	100727	Ugt2b34
Aiba	ESC(F lineage)	DGL	100732	Mapre3
Aiba	ESC(F lineage)	DGL	101113	Snx21
Aiba	ESC(F lineage)	DGL	101488	Slco2b1
Aiba	ESC(F lineage)	DGL	101772	Tmem16a
Aiba	ESC(F lineage)	DGL	102141	Snx25
Aiba	ESC(F lineage)	DGL	102294	Cyp4v3
Aiba	ESC(F lineage)	DGL	102566	Tmem16k
Aiba	ESC(F lineage)	DGL	102644	Oaf
Aiba	ESC(F lineage)	DGL	102866	Pls3
Aiba	ESC(F lineage)	DGL	102941	B630019K06Rik
Aiba	ESC(F lineage)	DGL	102954	Nudt10
Aiba	ESC(F lineage)	DGL	103220	BC030307
Aiba	ESC(F lineage)	DGL	103466	Nt5dc3
Aiba	ESC(F lineage)	DGL	103743	Tmem98
Aiba	ESC(F lineage)	DGL	103889	Hoxb2
Aiba	ESC(F lineage)	DGL	104009	Qsox1
Aiba	ESC(F lineage)	DGL	104086	Cyp27a1
Aiba	ESC(F lineage)	DGL	104215	Rhoq
Aiba	ESC(F lineage)	DGL	104252	Cdc42ep2
Aiba	ESC(F lineage)	DGL	104271	Tex15
Aiba	ESC(F lineage)	DGL	104360	Isl2
Aiba	ESC(F lineage)	DGL	104445	Cdc42ep1
Aiba	ESC(F lineage)	DGL	104601	Mycbpap
Aiba	ESC(F lineage)	DGL	104732	4930427A07Rik
Aiba	ESC(F lineage)	DGL	104886	Rab15
Aiba	ESC(F lineage)	DGL	105000	Dnalc1
Aiba	ESC(F lineage)	DGL	105245	Txndc5
Aiba	ESC(F lineage)	DGL	105559	Mbnl2
Aiba	ESC(F lineage)	DGL	105670	Rcbtb2
Aiba	ESC(F lineage)	DGL	105785	Kdelr3
Aiba	ESC(F lineage)	DGL	106042	Prickle1
Aiba	ESC(F lineage)	DGL	106052	Fbxo4
Aiba	ESC(F lineage)	DGL	106861	Abhd3
Aiba	ESC(F lineage)	DGL	107503	Atf5
Aiba	ESC(F lineage)	DGL	107753	Lgals2
Aiba	ESC(F lineage)	DGL	107769	Tm6sf1
Aiba	ESC(F lineage)	DGL	108052	Slc14a1
Aiba	ESC(F lineage)	DGL	108058	Camk2d
Aiba	ESC(F lineage)	DGL	108079	Prkaa2
Aiba	ESC(F lineage)	DGL	108148	Galnt2
Aiba	ESC(F lineage)	DGL	108978	4930555G01Rik
Aiba	ESC(F lineage)	DGL	109205	Sobp
Aiba	ESC(F lineage)	DGL	109594	Lmo1
Aiba	ESC(F lineage)	DGL	109624	Cald1
Aiba	ESC(F lineage)	DGL	109674	Ampd2
Aiba	ESC(F lineage)	DGL	109689	Arrb1
Aiba	ESC(F lineage)	DGL	109791	Clps
Aiba	ESC(F lineage)	DGL	109979	Art3
Aiba	ESC(F lineage)	DGL	110135	Fgb
Aiba	ESC(F lineage)	DGL	110446	Acat1
Aiba	ESC(F lineage)	DGL	110596	Rgnef
Aiba	ESC(F lineage)	DGL	110648	Lmx1a
Aiba	ESC(F lineage)	DGL	110835	Chrna5
Aiba	ESC(F lineage)	DGL	112407	Egln3
Aiba	ESC(F lineage)	DGL	11416	Slc33a1
Aiba	ESC(F lineage)	DGL	114229	Kiss1r
Aiba	ESC(F lineage)	DGL	11423	Ache
Aiba	ESC(F lineage)	DGL	11438	Chrna4
Aiba	ESC(F lineage)	DGL	114570	Crip3
Aiba	ESC(F lineage)	DGL	114584	Clic1
Aiba	ESC(F lineage)	DGL	114642	Brdt
Aiba	ESC(F lineage)	DGL	11484	Aspa
Aiba	ESC(F lineage)	DGL	11487	Adam10
Aiba	ESC(F lineage)	DGL	11492	Adam19
Aiba	ESC(F lineage)	DGL	11502	Adam9
Aiba	ESC(F lineage)	DGL	11504	Adamts1
Aiba	ESC(F lineage)	DGL	11512	Adcy6
Aiba	ESC(F lineage)	DGL	11535	Adm
Aiba	ESC(F lineage)	DGL	11539	Adora1
Aiba	ESC(F lineage)	DGL	11551	Adra2a
Aiba	ESC(F lineage)	DGL	11552	Adra2b
Aiba	ESC(F lineage)	DGL	11576	Afp
Aiba	ESC(F lineage)	DGL	11593	Aga
Aiba	ESC(F lineage)	DGL	11607	Agtr1a
Aiba	ESC(F lineage)	DGL	11656	Alas2
Aiba	ESC(F lineage)	DGL	116939	Pnpla3
Aiba	ESC(F lineage)	DGL	117160	Ttyh2
Aiba	ESC(F lineage)	DGL	11731	Ang2
Aiba	ESC(F lineage)	DGL	11732	Ank
Aiba	ESC(F lineage)	DGL	11747	Anxa5
Aiba	ESC(F lineage)	DGL	117606	Boc
Aiba	ESC(F lineage)	DGL	11783	Apaf1
Aiba	ESC(F lineage)	DGL	11801	Cd5l
Aiba	ESC(F lineage)	DGL	11819	Nr2f2
Aiba	ESC(F lineage)	DGL	11820	App
Aiba	ESC(F lineage)	DGL	11833	Aqp8
Aiba	ESC(F lineage)	DGL	11835	Ar
Aiba	ESC(F lineage)	DGL	11839	Areg
Aiba	ESC(F lineage)	DGL	11846	Arg1
Aiba	ESC(F lineage)	DGL	11856	Arhgap6
Aiba	ESC(F lineage)	DGL	11878	Arx
Aiba	ESC(F lineage)	DGL	11881	Arsb
Aiba	ESC(F lineage)	DGL	11906	Zfhx3
Aiba	ESC(F lineage)	DGL	11928	Atp1a1
Aiba	ESC(F lineage)	DGL	11975	Atp6v0a1
Aiba	ESC(F lineage)	DGL	11988	Slc7a2
Aiba	ESC(F lineage)	DGL	12006	Axin2
Aiba	ESC(F lineage)	DGL	12010	B2m
Aiba	ESC(F lineage)	DGL	12013	Bach1
Aiba	ESC(F lineage)	DGL	12014	Bach2
Aiba	ESC(F lineage)	DGL	12022	Barx1
Aiba	ESC(F lineage)	DGL	12064	Bdnf
Aiba	ESC(F lineage)	DGL	12075	Bfsp1
Aiba	ESC(F lineage)	DGL	121022	Mrps6
Aiba	ESC(F lineage)	DGL	12140	Fabp7
Aiba	ESC(F lineage)	DGL	12151	Bmi1
Aiba	ESC(F lineage)	DGL	12153	Bmp1
Aiba	ESC(F lineage)	DGL	12161	Bmp6
Aiba	ESC(F lineage)	DGL	12168	Bmpr2
Aiba	ESC(F lineage)	DGL	12226	Btg1
Aiba	ESC(F lineage)	DGL	12231	Btn1a1
Aiba	ESC(F lineage)	DGL	12238	Commd3
Aiba	ESC(F lineage)	DGL	12269	C4bp
Aiba	ESC(F lineage)	DGL	12279	C9
Aiba	ESC(F lineage)	DGL	12289	Cacna1d
Aiba	ESC(F lineage)	DGL	12291	Cacna1g
Aiba	ESC(F lineage)	DGL	12306	Anxa2
Aiba	ESC(F lineage)	DGL	12319	Car8
Aiba	ESC(F lineage)	DGL	12321	Calu
Aiba	ESC(F lineage)	DGL	12338	Capn6
Aiba	ESC(F lineage)	DGL	12351	Car4
Aiba	ESC(F lineage)	DGL	12353	Car6
Aiba	ESC(F lineage)	DGL	12363	Casp4
Aiba	ESC(F lineage)	DGL	12389	Cav1
Aiba	ESC(F lineage)	DGL	12393	Runx2
Aiba	ESC(F lineage)	DGL	12394	Runx1
Aiba	ESC(F lineage)	DGL	12406	Serpinh1
Aiba	ESC(F lineage)	DGL	12418	Cbx4
Aiba	ESC(F lineage)	DGL	12424	Cck
Aiba	ESC(F lineage)	DGL	12426	Cckbr
Aiba	ESC(F lineage)	DGL	12444	Ccnd2
Aiba	ESC(F lineage)	DGL	12450	Ccng1
Aiba	ESC(F lineage)	DGL	12452	Ccng2
Aiba	ESC(F lineage)	DGL	12484	Cd24a
Aiba	ESC(F lineage)	DGL	12499	Entpd5
Aiba	ESC(F lineage)	DGL	12505	Cd44
Aiba	ESC(F lineage)	DGL	12512	Cd63
Aiba	ESC(F lineage)	DGL	12522	Cd83
Aiba	ESC(F lineage)	DGL	12552	Cdh11
Aiba	ESC(F lineage)	DGL	12554	Cdh13
Aiba	ESC(F lineage)	DGL	12563	Cdh6
Aiba	ESC(F lineage)	DGL	12575	Cdkn1a
Aiba	ESC(F lineage)	DGL	12576	Cdkn1b
Aiba	ESC(F lineage)	DGL	12578	Cdkn2a
Aiba	ESC(F lineage)	DGL	12579	Cdkn2b
Aiba	ESC(F lineage)	DGL	12580	Cdkn2c
Aiba	ESC(F lineage)	DGL	12613	Cel
Aiba	ESC(F lineage)	DGL	12627	Cfc1
Aiba	ESC(F lineage)	DGL	12654	Chi3l1
Aiba	ESC(F lineage)	DGL	12683	Cidea
Aiba	ESC(F lineage)	DGL	12695	Inadl
Aiba	ESC(F lineage)	DGL	12702	Socs3
Aiba	ESC(F lineage)	DGL	12703	Socs1
Aiba	ESC(F lineage)	DGL	12705	Cited1
Aiba	ESC(F lineage)	DGL	12727	Clcn4-2
Aiba	ESC(F lineage)	DGL	12728	Clcn5
Aiba	ESC(F lineage)	DGL	12759	Clu
Aiba	ESC(F lineage)	DGL	12778	Cxcr7
Aiba	ESC(F lineage)	DGL	12814	Col11a1
Aiba	ESC(F lineage)	DGL	12817	Col13a1
Aiba	ESC(F lineage)	DGL	12826	Col4a1
Aiba	ESC(F lineage)	DGL	12879	Cys1
Aiba	ESC(F lineage)	DGL	12942	Pcdha11
Aiba	ESC(F lineage)	DGL	12955	Cryab
Aiba	ESC(F lineage)	DGL	12966	Crygc
Aiba	ESC(F lineage)	DGL	13010	Cst3
Aiba	ESC(F lineage)	DGL	13036	Ctsh
Aiba	ESC(F lineage)	DGL	13039	Ctsl
Aiba	ESC(F lineage)	DGL	13082	Cyp26a1
Aiba	ESC(F lineage)	DGL	13085	Cyp2a12
Aiba	ESC(F lineage)	DGL	13110	Cyp2j6
Aiba	ESC(F lineage)	DGL	13132	Dab2
Aiba	ESC(F lineage)	DGL	13180	Pcbd1
Aiba	ESC(F lineage)	DGL	13198	Ddit3
Aiba	ESC(F lineage)	DGL	13216	Defa1
Aiba	ESC(F lineage)	DGL	13218	Defcr-rs1
Aiba	ESC(F lineage)	DGL	13230	Defcr11
Aiba	ESC(F lineage)	DGL	13371	Dio2
Aiba	ESC(F lineage)	DGL	13380	Dkk1
Aiba	ESC(F lineage)	DGL	13386	Dlk1
Aiba	ESC(F lineage)	DGL	13388	Dll1
Aiba	ESC(F lineage)	DGL	13390	Dlx1
Aiba	ESC(F lineage)	DGL	13392	Dlx2
Aiba	ESC(F lineage)	DGL	13395	Dlx5
Aiba	ESC(F lineage)	DGL	13411	Dnahc11
Aiba	ESC(F lineage)	DGL	13418	Dnajc1
Aiba	ESC(F lineage)	DGL	13419	Dnase1
Aiba	ESC(F lineage)	DGL	13435	Dnmt3a
Aiba	ESC(F lineage)	DGL	13476	Reep5
Aiba	ESC(F lineage)	DGL	13482	Dpp4
Aiba	ESC(F lineage)	DGL	13496	Arid3a
Aiba	ESC(F lineage)	DGL	13497	Drp2
Aiba	ESC(F lineage)	DGL	13506	Dsc2
Aiba	ESC(F lineage)	DGL	13508	Dscam
Aiba	ESC(F lineage)	DGL	13592	Ebf2
Aiba	ESC(F lineage)	DGL	13602	Sparcl1
Aiba	ESC(F lineage)	DGL	13603	Opn3
Aiba	ESC(F lineage)	DGL	13607	Eda
Aiba	ESC(F lineage)	DGL	13609	S1pr1
Aiba	ESC(F lineage)	DGL	13617	Ednra
Aiba	ESC(F lineage)	DGL	13618	Ednrb
Aiba	ESC(F lineage)	DGL	13636	Efna1
Aiba	ESC(F lineage)	DGL	13640	Efna5
Aiba	ESC(F lineage)	DGL	13642	Efnb2
Aiba	ESC(F lineage)	DGL	13654	Egr2
Aiba	ESC(F lineage)	DGL	13709	Elf1
Aiba	ESC(F lineage)	DGL	13713	Elk3
Aiba	ESC(F lineage)	DGL	13723	Emb
Aiba	ESC(F lineage)	DGL	13797	Emx2
Aiba	ESC(F lineage)	DGL	13798	En1
Aiba	ESC(F lineage)	DGL	13819	Epas1
Aiba	ESC(F lineage)	DGL	13844	Ephb2
Aiba	ESC(F lineage)	DGL	13845	Ephb3
Aiba	ESC(F lineage)	DGL	13852	Stx2
Aiba	ESC(F lineage)	DGL	13865	Nr2f1
Aiba	ESC(F lineage)	DGL	13984	Esx1
Aiba	ESC(F lineage)	DGL	13998	Fgd6
Aiba	ESC(F lineage)	DGL	140488	Igf2bp3
Aiba	ESC(F lineage)	DGL	140493	Kcnn3
Aiba	ESC(F lineage)	DGL	14061	F2
Aiba	ESC(F lineage)	DGL	14062	F2r
Aiba	ESC(F lineage)	DGL	14066	F3
Aiba	ESC(F lineage)	DGL	14077	Fabp3
Aiba	ESC(F lineage)	DGL	14102	Fas
Aiba	ESC(F lineage)	DGL	14119	Fbn2
Aiba	ESC(F lineage)	DGL	14165	Fgf10
Aiba	ESC(F lineage)	DGL	14174	Fgf3
Aiba	ESC(F lineage)	DGL	14184	Fgfr3
Aiba	ESC(F lineage)	DGL	14198	Fhit
Aiba	ESC(F lineage)	DGL	14200	Fhl2
Aiba	ESC(F lineage)	DGL	14231	Fkbp7
Aiba	ESC(F lineage)	DGL	14234	Foxc2
Aiba	ESC(F lineage)	DGL	14238	Foxf2
Aiba	ESC(F lineage)	DGL	14245	Lpin1
Aiba	ESC(F lineage)	DGL	14254	Flt1
Aiba	ESC(F lineage)	DGL	14263	Fmo5
Aiba	ESC(F lineage)	DGL	14266	Aff2
Aiba	ESC(F lineage)	DGL	14284	Fosl2
Aiba	ESC(F lineage)	DGL	14302	Frk
Aiba	ESC(F lineage)	DGL	14311	Cidec
Aiba	ESC(F lineage)	DGL	14313	Fst
Aiba	ESC(F lineage)	DGL	14362	Fzd1
Aiba	ESC(F lineage)	DGL	14366	Fzd4
Aiba	ESC(F lineage)	DGL	14385	Slc37a4
Aiba	ESC(F lineage)	DGL	14387	Gaa
Aiba	ESC(F lineage)	DGL	14419	Gal
Aiba	ESC(F lineage)	DGL	14420	Galc
Aiba	ESC(F lineage)	DGL	14422	B4galnt2
Aiba	ESC(F lineage)	DGL	14426	Galnt4
Aiba	ESC(F lineage)	DGL	14461	Gata2
Aiba	ESC(F lineage)	DGL	14462	Gata3
Aiba	ESC(F lineage)	DGL	14463	Gata4
Aiba	ESC(F lineage)	DGL	14464	Gata5
Aiba	ESC(F lineage)	DGL	14465	Gata6
Aiba	ESC(F lineage)	DGL	14468	Gbp1
Aiba	ESC(F lineage)	DGL	14489	Mtpn
Aiba	ESC(F lineage)	DGL	14527	Gcgr
Aiba	ESC(F lineage)	DGL	14537	Gcnt1
Aiba	ESC(F lineage)	DGL	14561	Gdf11
Aiba	ESC(F lineage)	DGL	14566	Gdf9
Aiba	ESC(F lineage)	DGL	14579	Gem
Aiba	ESC(F lineage)	DGL	14583	Gfpt1
Aiba	ESC(F lineage)	DGL	14594	Ggta1
Aiba	ESC(F lineage)	DGL	14595	B4galt1
Aiba	ESC(F lineage)	DGL	14600	Ghr
Aiba	ESC(F lineage)	DGL	14607	Gip
Aiba	ESC(F lineage)	DGL	14658	Glrb
Aiba	ESC(F lineage)	DGL	14683	Gnas
Aiba	ESC(F lineage)	DGL	14701	Gng12
Aiba	ESC(F lineage)	DGL	14726	Pdpn
Aiba	ESC(F lineage)	DGL	14734	Gpc3
Aiba	ESC(F lineage)	DGL	14778	Gpx3
Aiba	ESC(F lineage)	DGL	14787	Rhpn1
Aiba	ESC(F lineage)	DGL	14789	Leprel2
Aiba	ESC(F lineage)	DGL	14794	Spsb2
Aiba	ESC(F lineage)	DGL	14803	Grid1
Aiba	ESC(F lineage)	DGL	14828	Hspa5
Aiba	ESC(F lineage)	DGL	14829	Grpr
Aiba	ESC(F lineage)	DGL	14836	Gsc
Aiba	ESC(F lineage)	DGL	14957	Hist1h1d
Aiba	ESC(F lineage)	DGL	14958	H1f0
Aiba	ESC(F lineage)	DGL	14961	H2-Ab1
Aiba	ESC(F lineage)	DGL	14969	H2-Eb1
Aiba	ESC(F lineage)	DGL	15165	Hcn1
Aiba	ESC(F lineage)	DGL	15186	Hdc
Aiba	ESC(F lineage)	DGL	15203	Heph
Aiba	ESC(F lineage)	DGL	15209	Hesx1
Aiba	ESC(F lineage)	DGL	15213	Hey1
Aiba	ESC(F lineage)	DGL	15214	Hey2
Aiba	ESC(F lineage)	DGL	15220	Foxq1
Aiba	ESC(F lineage)	DGL	15223	Foxj1
Aiba	ESC(F lineage)	DGL	15228	Foxg1
Aiba	ESC(F lineage)	DGL	15229	Foxd1
Aiba	ESC(F lineage)	DGL	15273	Hivep2
Aiba	ESC(F lineage)	DGL	15284	Hlx
Aiba	ESC(F lineage)	DGL	15371	Hmx1
Aiba	ESC(F lineage)	DGL	15376	Foxa2
Aiba	ESC(F lineage)	DGL	15395	Hoxa10
Aiba	ESC(F lineage)	DGL	15398	Hoxa13
Aiba	ESC(F lineage)	DGL	15399	Hoxa2
Aiba	ESC(F lineage)	DGL	15400	Hoxa3
Aiba	ESC(F lineage)	DGL	15401	Hoxa4
Aiba	ESC(F lineage)	DGL	15402	Hoxa5
Aiba	ESC(F lineage)	DGL	15405	Hoxa9
Aiba	ESC(F lineage)	DGL	15408	Hoxb13
Aiba	ESC(F lineage)	DGL	15410	Hoxb3
Aiba	ESC(F lineage)	DGL	15412	Hoxb4
Aiba	ESC(F lineage)	DGL	15413	Hoxb5
Aiba	ESC(F lineage)	DGL	15414	Hoxb6
Aiba	ESC(F lineage)	DGL	15415	Hoxb7
Aiba	ESC(F lineage)	DGL	15416	Hoxb8
Aiba	ESC(F lineage)	DGL	15417	Hoxb9
Aiba	ESC(F lineage)	DGL	15422	Hoxc13
Aiba	ESC(F lineage)	DGL	15423	Hoxc4
Aiba	ESC(F lineage)	DGL	15425	Hoxc6
Aiba	ESC(F lineage)	DGL	15429	Hoxd1
Aiba	ESC(F lineage)	DGL	15433	Hoxd13
Aiba	ESC(F lineage)	DGL	15437	Hoxd8
Aiba	ESC(F lineage)	DGL	15438	Hoxd9
Aiba	ESC(F lineage)	DGL	15442	Hpse
Aiba	ESC(F lineage)	DGL	15458	Hpx
Aiba	ESC(F lineage)	DGL	15476	Hs3st1
Aiba	ESC(F lineage)	DGL	15478	Hs3st3a1
Aiba	ESC(F lineage)	DGL	15512	Hspa2
Aiba	ESC(F lineage)	DGL	15529	Sdc2
Aiba	ESC(F lineage)	DGL	15572	Elavl4
Aiba	ESC(F lineage)	DGL	15902	Id2
Aiba	ESC(F lineage)	DGL	15904	Id4
Aiba	ESC(F lineage)	DGL	15937	Ier3
Aiba	ESC(F lineage)	DGL	15939	Ier5
Aiba	ESC(F lineage)	DGL	15980	Ifngr2
Aiba	ESC(F lineage)	DGL	16000	Igf1
Aiba	ESC(F lineage)	DGL	16002	Igf2
Aiba	ESC(F lineage)	DGL	16004	Igf2r
Aiba	ESC(F lineage)	DGL	16010	Igfbp4
Aiba	ESC(F lineage)	DGL	16011	Igfbp5
Aiba	ESC(F lineage)	DGL	16168	Il15
Aiba	ESC(F lineage)	DGL	16169	Il15ra
Aiba	ESC(F lineage)	DGL	16173	Il18
Aiba	ESC(F lineage)	DGL	16193	Il6
Aiba	ESC(F lineage)	DGL	16337	Insr
Aiba	ESC(F lineage)	DGL	16348	Invs
Aiba	ESC(F lineage)	DGL	16363	Irf2
Aiba	ESC(F lineage)	DGL	16367	Irs1
Aiba	ESC(F lineage)	DGL	16373	Irx3
Aiba	ESC(F lineage)	DGL	16392	Isl1
Aiba	ESC(F lineage)	DGL	16416	Itgb3
Aiba	ESC(F lineage)	DGL	16432	Itm2b
Aiba	ESC(F lineage)	DGL	16452	Jak2
Aiba	ESC(F lineage)	DGL	16476	Jun
Aiba	ESC(F lineage)	DGL	16485	Kcna1
Aiba	ESC(F lineage)	DGL	16502	Kcnc1
Aiba	ESC(F lineage)	DGL	16541	Napsa
Aiba	ESC(F lineage)	DGL	16542	Kdr
Aiba	ESC(F lineage)	DGL	16590	Kit
Aiba	ESC(F lineage)	DGL	16592	Fabp5
Aiba	ESC(F lineage)	DGL	16625	Serpina3c
Aiba	ESC(F lineage)	DGL	16668	Krt18
Aiba	ESC(F lineage)	DGL	16669	Krt19
Aiba	ESC(F lineage)	DGL	16687	Krt6a
Aiba	ESC(F lineage)	DGL	16772	Lama1
Aiba	ESC(F lineage)	DGL	16775	Lama4
Aiba	ESC(F lineage)	DGL	16777	Lamb1-1
Aiba	ESC(F lineage)	DGL	16784	Lamp2
Aiba	ESC(F lineage)	DGL	16803	Lbp
Aiba	ESC(F lineage)	DGL	16870	Lhx2
Aiba	ESC(F lineage)	DGL	16873	Lhx5
Aiba	ESC(F lineage)	DGL	16876	Lhx9
Aiba	ESC(F lineage)	DGL	16878	Lif
Aiba	ESC(F lineage)	DGL	16891	Lipg
Aiba	ESC(F lineage)	DGL	16952	Anxa1
Aiba	ESC(F lineage)	DGL	16976	Lrpap1
Aiba	ESC(F lineage)	DGL	16981	Lrrn3
Aiba	ESC(F lineage)	DGL	17000	Ltbr
Aiba	ESC(F lineage)	DGL	17005	Ltk
Aiba	ESC(F lineage)	DGL	17035	Lxn
Aiba	ESC(F lineage)	DGL	170441	Slc2a10
Aiba	ESC(F lineage)	DGL	170483	Grin3b
Aiba	ESC(F lineage)	DGL	170643	Kirrel
Aiba	ESC(F lineage)	DGL	170722	Nxf7
Aiba	ESC(F lineage)	DGL	170755	Sgk3
Aiba	ESC(F lineage)	DGL	170761	Pdzd3
Aiba	ESC(F lineage)	DGL	170812	Eraf
Aiba	ESC(F lineage)	DGL	170829	Tram2
Aiba	ESC(F lineage)	DGL	17087	Ly96
Aiba	ESC(F lineage)	DGL	171211	Edaradd
Aiba	ESC(F lineage)	DGL	171281	Acot3
Aiba	ESC(F lineage)	DGL	171283	Havcr1
Aiba	ESC(F lineage)	DGL	17130	Smad6
Aiba	ESC(F lineage)	DGL	17132	Maf
Aiba	ESC(F lineage)	DGL	17135	Mafk
Aiba	ESC(F lineage)	DGL	171388	Bnipl
Aiba	ESC(F lineage)	DGL	17141	Magea5
Aiba	ESC(F lineage)	DGL	17155	Man1a
Aiba	ESC(F lineage)	DGL	17158	Man2a1
Aiba	ESC(F lineage)	DGL	17178	Fxyd3
Aiba	ESC(F lineage)	DGL	17181	Matn2
Aiba	ESC(F lineage)	DGL	17250	Abcc1
Aiba	ESC(F lineage)	DGL	17260	Mef2c
Aiba	ESC(F lineage)	DGL	17268	Meis1
Aiba	ESC(F lineage)	DGL	17285	Meox1
Aiba	ESC(F lineage)	DGL	17300	Foxc1
Aiba	ESC(F lineage)	DGL	17311	Kitl
Aiba	ESC(F lineage)	DGL	17381	Mmp12
Aiba	ESC(F lineage)	DGL	17388	Mmp15
Aiba	ESC(F lineage)	DGL	17536	Meis2
Aiba	ESC(F lineage)	DGL	17537	Meis3
Aiba	ESC(F lineage)	DGL	17684	Cited2
Aiba	ESC(F lineage)	DGL	17692	Msl31
Aiba	ESC(F lineage)	DGL	17695	Msmb
Aiba	ESC(F lineage)	DGL	17701	Msx1
Aiba	ESC(F lineage)	DGL	17702	Msx2
Aiba	ESC(F lineage)	DGL	17897	Myl3
Aiba	ESC(F lineage)	DGL	17920	Myo6
Aiba	ESC(F lineage)	DGL	17921	Myo7a
Aiba	ESC(F lineage)	DGL	17939	Naga
Aiba	ESC(F lineage)	DGL	17948	Naip2
Aiba	ESC(F lineage)	DGL	17960	Nat1
Aiba	ESC(F lineage)	DGL	17961	Nat2
Aiba	ESC(F lineage)	DGL	17962	Nat3
Aiba	ESC(F lineage)	DGL	17988	Ndrg1
Aiba	ESC(F lineage)	DGL	18003	Nedd9
Aiba	ESC(F lineage)	DGL	18018	Nfatc1
Aiba	ESC(F lineage)	DGL	18027	Nfia
Aiba	ESC(F lineage)	DGL	18040	Nefm
Aiba	ESC(F lineage)	DGL	18073	Nid1
Aiba	ESC(F lineage)	DGL	18088	Nkx2-2
Aiba	ESC(F lineage)	DGL	18089	Nkx2-3
Aiba	ESC(F lineage)	DGL	18095	Nkx3-1
Aiba	ESC(F lineage)	DGL	18109	Mycn
Aiba	ESC(F lineage)	DGL	18121	Nog
Aiba	ESC(F lineage)	DGL	18158	Nppb
Aiba	ESC(F lineage)	DGL	18189	Nrxn1
Aiba	ESC(F lineage)	DGL	18197	Nsg2
Aiba	ESC(F lineage)	DGL	18212	Ntrk2
Aiba	ESC(F lineage)	DGL	18218	Dusp8
Aiba	ESC(F lineage)	DGL	18242	Oat
Aiba	ESC(F lineage)	DGL	18414	Osmr
Aiba	ESC(F lineage)	DGL	18422	Ott
Aiba	ESC(F lineage)	DGL	18423	Otx1
Aiba	ESC(F lineage)	DGL	18424	Otx2
Aiba	ESC(F lineage)	DGL	18438	P2rx4
Aiba	ESC(F lineage)	DGL	18451	P4ha1
Aiba	ESC(F lineage)	DGL	18452	P4ha2
Aiba	ESC(F lineage)	DGL	18453	P4hb
Aiba	ESC(F lineage)	DGL	18505	Pax3
Aiba	ESC(F lineage)	DGL	18509	Pax7
Aiba	ESC(F lineage)	DGL	18514	Pbx1
Aiba	ESC(F lineage)	DGL	18534	Pck1
Aiba	ESC(F lineage)	DGL	18569	Pdcd4
Aiba	ESC(F lineage)	DGL	18584	Pde8a
Aiba	ESC(F lineage)	DGL	18595	Pdgfra
Aiba	ESC(F lineage)	DGL	18605	Enpp1
Aiba	ESC(F lineage)	DGL	18616	Peg3
Aiba	ESC(F lineage)	DGL	18617	Rhox5
Aiba	ESC(F lineage)	DGL	18619	Penk1
Aiba	ESC(F lineage)	DGL	18647	Pftk1
Aiba	ESC(F lineage)	DGL	18708	Pik3r1
Aiba	ESC(F lineage)	DGL	18719	Pip5k1b
Aiba	ESC(F lineage)	DGL	18740	Pitx1
Aiba	ESC(F lineage)	DGL	18741	Pitx2
Aiba	ESC(F lineage)	DGL	18750	Prkca
Aiba	ESC(F lineage)	DGL	18755	Prkch
Aiba	ESC(F lineage)	DGL	18760	Prkd1
Aiba	ESC(F lineage)	DGL	18791	Plat
Aiba	ESC(F lineage)	DGL	18822	Plod1
Aiba	ESC(F lineage)	DGL	18845	Plxna2
Aiba	ESC(F lineage)	DGL	18951	2010-09-05
Aiba	ESC(F lineage)	DGL	19013	Ppara
Aiba	ESC(F lineage)	DGL	19016	Pparg
Aiba	ESC(F lineage)	DGL	19035	Ppib
Aiba	ESC(F lineage)	DGL	19038	Ppic
Aiba	ESC(F lineage)	DGL	19039	Lgals3bp
Aiba	ESC(F lineage)	DGL	19057	Ppp3cc
Aiba	ESC(F lineage)	DGL	19073	Srgn
Aiba	ESC(F lineage)	DGL	19074	Prg2
Aiba	ESC(F lineage)	DGL	19079	Prkab1
Aiba	ESC(F lineage)	DGL	19085	Prkar1b
Aiba	ESC(F lineage)	DGL	19092	Prkg2
Aiba	ESC(F lineage)	DGL	19116	Prlr
Aiba	ESC(F lineage)	DGL	19122	Prnp
Aiba	ESC(F lineage)	DGL	19124	Procr
Aiba	ESC(F lineage)	DGL	19128	Pros1
Aiba	ESC(F lineage)	DGL	19130	Prox1
Aiba	ESC(F lineage)	DGL	19141	Lgmn
Aiba	ESC(F lineage)	DGL	19142	Prss12
Aiba	ESC(F lineage)	DGL	19159	Pscd3
Aiba	ESC(F lineage)	DGL	19202	Rhox6
Aiba	ESC(F lineage)	DGL	192169	Ufsp2
Aiba	ESC(F lineage)	DGL	19218	Ptger3
Aiba	ESC(F lineage)	DGL	192193	Edem1
Aiba	ESC(F lineage)	DGL	19228	Pthr1
Aiba	ESC(F lineage)	DGL	19249	Ptpn13
Aiba	ESC(F lineage)	DGL	19250	Ptpn14
Aiba	ESC(F lineage)	DGL	19261	Sirpa
Aiba	ESC(F lineage)	DGL	19263	Ptprb
Aiba	ESC(F lineage)	DGL	192663	Abcg4
Aiba	ESC(F lineage)	DGL	19274	Ptprm
Aiba	ESC(F lineage)	DGL	19280	Ptprs
Aiba	ESC(F lineage)	DGL	19281	Ptprt
Aiba	ESC(F lineage)	DGL	19302	Pex2
Aiba	ESC(F lineage)	DGL	19317	Qk
Aiba	ESC(F lineage)	DGL	19328	Rab12
Aiba	ESC(F lineage)	DGL	19332	Rab20
Aiba	ESC(F lineage)	DGL	19416	Rasd1
Aiba	ESC(F lineage)	DGL	19417	Rasgrf1
Aiba	ESC(F lineage)	DGL	19418	Rasgrf2
Aiba	ESC(F lineage)	DGL	194735	4930430D24Rik
Aiba	ESC(F lineage)	DGL	19662	Rbp4
Aiba	ESC(F lineage)	DGL	19692	Reg1
Aiba	ESC(F lineage)	DGL	19696	Rel
Aiba	ESC(F lineage)	DGL	19699	Reln
Aiba	ESC(F lineage)	DGL	19731	Rgl1
Aiba	ESC(F lineage)	DGL	19733	Rgn
Aiba	ESC(F lineage)	DGL	19876	Robo1
Aiba	ESC(F lineage)	DGL	19882	Mst1r
Aiba	ESC(F lineage)	DGL	20014	Rpn2
Aiba	ESC(F lineage)	DGL	20193	S100a1
Aiba	ESC(F lineage)	DGL	20196	S100a13
Aiba	ESC(F lineage)	DGL	20215	Sag
Aiba	ESC(F lineage)	DGL	20229	Sat1
Aiba	ESC(F lineage)	DGL	20238	Atxn1
Aiba	ESC(F lineage)	DGL	20259	Scin
Aiba	ESC(F lineage)	DGL	20276	Scnn1a
Aiba	ESC(F lineage)	DGL	20315	Cxcl12
Aiba	ESC(F lineage)	DGL	20334	Sec23a
Aiba	ESC(F lineage)	DGL	20338	Sel1l
Aiba	ESC(F lineage)	DGL	20341	Selenbp1
Aiba	ESC(F lineage)	DGL	20345	Selplg
Aiba	ESC(F lineage)	DGL	20349	Sema3e
Aiba	ESC(F lineage)	DGL	20358	Sema6a
Aiba	ESC(F lineage)	DGL	20363	Sepp1
Aiba	ESC(F lineage)	DGL	20378	Frzb
Aiba	ESC(F lineage)	DGL	20392	Sgce
Aiba	ESC(F lineage)	DGL	20420	Shd
Aiba	ESC(F lineage)	DGL	20423	Shh
Aiba	ESC(F lineage)	DGL	20429	Shox2
Aiba	ESC(F lineage)	DGL	20442	St3gal1
Aiba	ESC(F lineage)	DGL	20447	St6galnac3
Aiba	ESC(F lineage)	DGL	20450	St8sia2
Aiba	ESC(F lineage)	DGL	20459	Ptk6
Aiba	ESC(F lineage)	DGL	20471	Six1
Aiba	ESC(F lineage)	DGL	20472	Six2
Aiba	ESC(F lineage)	DGL	20473	Six3
Aiba	ESC(F lineage)	DGL	20502	Slc16a2
Aiba	ESC(F lineage)	DGL	20520	Slc22a5
Aiba	ESC(F lineage)	DGL	20563	Slit2
Aiba	ESC(F lineage)	DGL	20608	Sstr4
Aiba	ESC(F lineage)	DGL	20613	Snai1
Aiba	ESC(F lineage)	DGL	20616	Snap91
Aiba	ESC(F lineage)	DGL	20652	Soat1
Aiba	ESC(F lineage)	DGL	20671	Sox17
Aiba	ESC(F lineage)	DGL	20678	Sox5
Aiba	ESC(F lineage)	DGL	20679	Sox6
Aiba	ESC(F lineage)	DGL	20682	Sox9
Aiba	ESC(F lineage)	DGL	20692	Sparc
Aiba	ESC(F lineage)	DGL	20698	Sphk1
Aiba	ESC(F lineage)	DGL	207175	Cetn4
Aiba	ESC(F lineage)	DGL	20728	Spic
Aiba	ESC(F lineage)	DGL	20731	Spink4
Aiba	ESC(F lineage)	DGL	20745	Spock1
Aiba	ESC(F lineage)	DGL	20755	Sprr2a
Aiba	ESC(F lineage)	DGL	207683	Igsf11
Aiba	ESC(F lineage)	DGL	207728	Pde2a
Aiba	ESC(F lineage)	DGL	208076	Pknox2
Aiba	ESC(F lineage)	DGL	208117	Aph1b
Aiba	ESC(F lineage)	DGL	208158	Map6d1
Aiba	ESC(F lineage)	DGL	208177	Phldb2
Aiba	ESC(F lineage)	DGL	208372	Asb18
Aiba	ESC(F lineage)	DGL	20910	Stxbp1
Aiba	ESC(F lineage)	DGL	209268	Igsf1
Aiba	ESC(F lineage)	DGL	20932	Surf4
Aiba	ESC(F lineage)	DGL	209743	AF529169
Aiba	ESC(F lineage)	DGL	209760	Tmc7
Aiba	ESC(F lineage)	DGL	209837	Slc38a5
Aiba	ESC(F lineage)	DGL	210029	Metrnl
Aiba	ESC(F lineage)	DGL	210044	Adcy2
Aiba	ESC(F lineage)	DGL	210155	EG210155
Aiba	ESC(F lineage)	DGL	210710	Gab3
Aiba	ESC(F lineage)	DGL	210719	Mkx
Aiba	ESC(F lineage)	DGL	210741	Kcnk12
Aiba	ESC(F lineage)	DGL	211228	Lrrc25
Aiba	ESC(F lineage)	DGL	211550	Tifa
Aiba	ESC(F lineage)	DGL	211578	Mrgprd
Aiba	ESC(F lineage)	DGL	211666	Mgst2
Aiba	ESC(F lineage)	DGL	211798	Mfsd9
Aiba	ESC(F lineage)	DGL	212073	4831426I19Rik
Aiba	ESC(F lineage)	DGL	212326	BC035537
Aiba	ESC(F lineage)	DGL	212439	AA986860
Aiba	ESC(F lineage)	DGL	212980	Slc45a3
Aiba	ESC(F lineage)	DGL	213002	Ifitm6
Aiba	ESC(F lineage)	DGL	21334	Tac2
Aiba	ESC(F lineage)	DGL	213539	Bag2
Aiba	ESC(F lineage)	DGL	213556	Plekhh2
Aiba	ESC(F lineage)	DGL	213603	Slc44a3
Aiba	ESC(F lineage)	DGL	21380	Tbx1
Aiba	ESC(F lineage)	DGL	21384	Tbx15
Aiba	ESC(F lineage)	DGL	21388	Tbx5
Aiba	ESC(F lineage)	DGL	21416	Tcf7l2
Aiba	ESC(F lineage)	DGL	21426	Tcfec
Aiba	ESC(F lineage)	DGL	214384	Myocd
Aiba	ESC(F lineage)	DGL	21452	Tcn2
Aiba	ESC(F lineage)	DGL	214597	Sidt2
Aiba	ESC(F lineage)	DGL	214968	Sema6d
Aiba	ESC(F lineage)	DGL	215201	4732479N06Rik
Aiba	ESC(F lineage)	DGL	215446	Entpd3
Aiba	ESC(F lineage)	DGL	215632	Psd4
Aiba	ESC(F lineage)	DGL	215789	Phactr2
Aiba	ESC(F lineage)	DGL	216019	Hkdc1
Aiba	ESC(F lineage)	DGL	216350	Tspan8
Aiba	ESC(F lineage)	DGL	216440	Os9
Aiba	ESC(F lineage)	DGL	21687	Tek
Aiba	ESC(F lineage)	DGL	216964	Trp53i13
Aiba	ESC(F lineage)	DGL	217012	Unc45b
Aiba	ESC(F lineage)	DGL	217125	Samd14
Aiba	ESC(F lineage)	DGL	217169	Tns4
Aiba	ESC(F lineage)	DGL	217198	Plekhh3
Aiba	ESC(F lineage)	DGL	217212	Pyy
Aiba	ESC(F lineage)	DGL	217517	Stxbp6
Aiba	ESC(F lineage)	DGL	217593	Slc25a21
Aiba	ESC(F lineage)	DGL	21769	Zfand3
Aiba	ESC(F lineage)	DGL	217733	Tmem63c
Aiba	ESC(F lineage)	DGL	217734	Pomt2
Aiba	ESC(F lineage)	DGL	21784	Tff1
Aiba	ESC(F lineage)	DGL	217845	1810023F06Rik
Aiba	ESC(F lineage)	DGL	21804	Tgfb1i1
Aiba	ESC(F lineage)	DGL	21808	Tgfb2
Aiba	ESC(F lineage)	DGL	21813	Tgfbr2
Aiba	ESC(F lineage)	DGL	21814	Tgfbr3
Aiba	ESC(F lineage)	DGL	21817	Tgm2
Aiba	ESC(F lineage)	DGL	218194	Phactr1
Aiba	ESC(F lineage)	DGL	218203	Mylip
Aiba	ESC(F lineage)	DGL	21824	Thbd
Aiba	ESC(F lineage)	DGL	21825	Thbs1
Aiba	ESC(F lineage)	DGL	218442	Serinc5
Aiba	ESC(F lineage)	DGL	218454	Lhfpl2
Aiba	ESC(F lineage)	DGL	218503	Fcho2
Aiba	ESC(F lineage)	DGL	21857	Timp1
Aiba	ESC(F lineage)	DGL	21859	Timp3
Aiba	ESC(F lineage)	DGL	218793	Ube2e2
Aiba	ESC(F lineage)	DGL	218820	Zfp503
Aiba	ESC(F lineage)	DGL	21899	Tlr6
Aiba	ESC(F lineage)	DGL	21928	Tnfaip2
Aiba	ESC(F lineage)	DGL	21929	Tnfaip3
Aiba	ESC(F lineage)	DGL	21983	Tpbg
Aiba	ESC(F lineage)	DGL	22027	Hsp90b1
Aiba	ESC(F lineage)	DGL	22094	Tshb
Aiba	ESC(F lineage)	DGL	22095	Tshr
Aiba	ESC(F lineage)	DGL	22134	Tgoln1
Aiba	ESC(F lineage)	DGL	22139	Ttr
Aiba	ESC(F lineage)	DGL	22160	Twist1
Aiba	ESC(F lineage)	DGL	22226	Ucn
Aiba	ESC(F lineage)	DGL	22232	Slc35a2
Aiba	ESC(F lineage)	DGL	22337	Vdr
Aiba	ESC(F lineage)	DGL	223433	BC052328
Aiba	ESC(F lineage)	DGL	223453	Dap
Aiba	ESC(F lineage)	DGL	22359	Vldlr
Aiba	ESC(F lineage)	DGL	22361	Vnn1
Aiba	ESC(F lineage)	DGL	223827	Glt8d3
Aiba	ESC(F lineage)	DGL	223920	Soat2
Aiba	ESC(F lineage)	DGL	224024	Scarf2
Aiba	ESC(F lineage)	DGL	224090	Tmem44
Aiba	ESC(F lineage)	DGL	22411	Wnt11
Aiba	ESC(F lineage)	DGL	22418	Wnt5a
Aiba	ESC(F lineage)	DGL	22433	Xbp1
Aiba	ESC(F lineage)	DGL	22441	Xlr
Aiba	ESC(F lineage)	DGL	224454	Zdhhc14
Aiba	ESC(F lineage)	DGL	224796	Clic5
Aiba	ESC(F lineage)	DGL	225004	BC027072
Aiba	ESC(F lineage)	DGL	225049	Ttc7
Aiba	ESC(F lineage)	DGL	225207	Zfp521
Aiba	ESC(F lineage)	DGL	225518	Prdm6
Aiba	ESC(F lineage)	DGL	225608	Sh3tc2
Aiba	ESC(F lineage)	DGL	225631	Onecut2
Aiba	ESC(F lineage)	DGL	225791	Zadh2
Aiba	ESC(F lineage)	DGL	225997	Trpm6
Aiba	ESC(F lineage)	DGL	226040	E030010A14Rik
Aiba	ESC(F lineage)	DGL	226041	Pgm5
Aiba	ESC(F lineage)	DGL	226049	Dmrt2
Aiba	ESC(F lineage)	DGL	226243	Habp2
Aiba	ESC(F lineage)	DGL	226250	Afap1l2
Aiba	ESC(F lineage)	DGL	22626	Slc23a3
Aiba	ESC(F lineage)	DGL	226265	6430537H07Rik
Aiba	ESC(F lineage)	DGL	22634	Plagl1
Aiba	ESC(F lineage)	DGL	22644	Rnf103
Aiba	ESC(F lineage)	DGL	226519	Lamc1
Aiba	ESC(F lineage)	DGL	226781	Slc30a10
Aiba	ESC(F lineage)	DGL	226866	Gm106
Aiba	ESC(F lineage)	DGL	227099	Pms1
Aiba	ESC(F lineage)	DGL	22750	Zfp9
Aiba	ESC(F lineage)	DGL	22761	Zfpm1
Aiba	ESC(F lineage)	DGL	22771	Zic1
Aiba	ESC(F lineage)	DGL	227753	Gsn
Aiba	ESC(F lineage)	DGL	22776	Zim1
Aiba	ESC(F lineage)	DGL	22785	Slc30a4
Aiba	ESC(F lineage)	DGL	228536	Bahd1
Aiba	ESC(F lineage)	DGL	228880	Prkcbp1
Aiba	ESC(F lineage)	DGL	229474	Fhdc1
Aiba	ESC(F lineage)	DGL	229699	Slc16a4
Aiba	ESC(F lineage)	DGL	229731	Slc25a24
Aiba	ESC(F lineage)	DGL	229801	Tram1l1
Aiba	ESC(F lineage)	DGL	230103	Npr2
Aiba	ESC(F lineage)	DGL	230145	Galnt12
Aiba	ESC(F lineage)	DGL	230579	BC026682
Aiba	ESC(F lineage)	DGL	230603	4922503N01Rik
Aiba	ESC(F lineage)	DGL	230779	Serinc2
Aiba	ESC(F lineage)	DGL	230815	Man1c1
Aiba	ESC(F lineage)	DGL	231207	Cpeb2
Aiba	ESC(F lineage)	DGL	231238	2310045A20Rik
Aiba	ESC(F lineage)	DGL	231290	Slc10a4
Aiba	ESC(F lineage)	DGL	231470	Fras1
Aiba	ESC(F lineage)	DGL	231507	Plac8
Aiba	ESC(F lineage)	DGL	231510	Agpat9
Aiba	ESC(F lineage)	DGL	231532	Arhgap24
Aiba	ESC(F lineage)	DGL	231630	Ficd
Aiba	ESC(F lineage)	DGL	231861	Tnrc18
Aiba	ESC(F lineage)	DGL	231997	Fkbp14
Aiba	ESC(F lineage)	DGL	232023	AW146242
Aiba	ESC(F lineage)	DGL	232146	Tmem166
Aiba	ESC(F lineage)	DGL	232313	Glt8d4
Aiba	ESC(F lineage)	DGL	232983	Cxcl17
Aiba	ESC(F lineage)	DGL	233016	Blvrb
Aiba	ESC(F lineage)	DGL	233079	Ffar2
Aiba	ESC(F lineage)	DGL	233328	Lrrk1
Aiba	ESC(F lineage)	DGL	233549	Mogat2
Aiba	ESC(F lineage)	DGL	233552	Gdpd5
Aiba	ESC(F lineage)	DGL	233733	Galntl4
Aiba	ESC(F lineage)	DGL	233744	Spon1
Aiba	ESC(F lineage)	DGL	234290	BC030500
Aiba	ESC(F lineage)	DGL	234356	Csgalnact1
Aiba	ESC(F lineage)	DGL	234797	6430548M08Rik
Aiba	ESC(F lineage)	DGL	234912	9230110C19Rik
Aiba	ESC(F lineage)	DGL	234967	Slc36a4
Aiba	ESC(F lineage)	DGL	235067	Cypt4
Aiba	ESC(F lineage)	DGL	235402	Lingo1
Aiba	ESC(F lineage)	DGL	235406	Snx33
Aiba	ESC(F lineage)	DGL	235504	Slc17a5
Aiba	ESC(F lineage)	DGL	235854	Mrgpra4
Aiba	ESC(F lineage)	DGL	236576	Spry3
Aiba	ESC(F lineage)	DGL	236727	Slc9a7
Aiba	ESC(F lineage)	DGL	236790	Ddx26b
Aiba	ESC(F lineage)	DGL	236794	Slc9a6
Aiba	ESC(F lineage)	DGL	236920	Stard8
Aiba	ESC(F lineage)	DGL	237313	Il20ra
Aiba	ESC(F lineage)	DGL	237558	Gm239
Aiba	ESC(F lineage)	DGL	237759	Col23a1
Aiba	ESC(F lineage)	DGL	237847	Rtn4rl1
Aiba	ESC(F lineage)	DGL	238161	Akap6
Aiba	ESC(F lineage)	DGL	238257	Tmem30b
Aiba	ESC(F lineage)	DGL	23871	Ets1
Aiba	ESC(F lineage)	DGL	23882	Gadd45g
Aiba	ESC(F lineage)	DGL	23888	Gpc6
Aiba	ESC(F lineage)	DGL	23893	Grem2
Aiba	ESC(F lineage)	DGL	23945	Mgll
Aiba	ESC(F lineage)	DGL	23947	Mid2
Aiba	ESC(F lineage)	DGL	239652	Zfp641
Aiba	ESC(F lineage)	DGL	23972	Papss2
Aiba	ESC(F lineage)	DGL	23984	Pde10a
Aiba	ESC(F lineage)	DGL	24004	Rai2
Aiba	ESC(F lineage)	DGL	24014	Rnasel
Aiba	ESC(F lineage)	DGL	24059	Slco2a1
Aiba	ESC(F lineage)	DGL	24099	Tnfsf13b
Aiba	ESC(F lineage)	DGL	241070	Gpr1
Aiba	ESC(F lineage)	DGL	24113	Vax2
Aiba	ESC(F lineage)	DGL	241275	Noxa1
Aiba	ESC(F lineage)	DGL	241303	A130092J06Rik
Aiba	ESC(F lineage)	DGL	242050	Igsf10
Aiba	ESC(F lineage)	DGL	242122	Vtcn1
Aiba	ESC(F lineage)	DGL	242202	Pde5a
Aiba	ESC(F lineage)	DGL	242316	Gdf6
Aiba	ESC(F lineage)	DGL	242523	Dmrta1
Aiba	ESC(F lineage)	DGL	242608	Podn
Aiba	ESC(F lineage)	DGL	242620	Dmrta2
Aiba	ESC(F lineage)	DGL	243043	Kctd8
Aiba	ESC(F lineage)	DGL	243312	Elfn1
Aiba	ESC(F lineage)	DGL	243655	Klre1
Aiba	ESC(F lineage)	DGL	243914	Lgi4
Aiba	ESC(F lineage)	DGL	243931	Tshz3
Aiba	ESC(F lineage)	DGL	243937	Zfp536
Aiba	ESC(F lineage)	DGL	244058	Rgma
Aiba	ESC(F lineage)	DGL	244238	Mrgpre
Aiba	ESC(F lineage)	DGL	244416	Ppp1r3b
Aiba	ESC(F lineage)	DGL	244548	Elmod2
Aiba	ESC(F lineage)	DGL	244757	Glb1l2
Aiba	ESC(F lineage)	DGL	244853	D930028F11Rik
Aiba	ESC(F lineage)	DGL	244954	Prss35
Aiba	ESC(F lineage)	DGL	245269	E130304F04Rik
Aiba	ESC(F lineage)	DGL	245566	Cypt2
Aiba	ESC(F lineage)	DGL	245643	Frmpd3
Aiba	ESC(F lineage)	DGL	245688	Rbbp7
Aiba	ESC(F lineage)	DGL	245857	Ssh3
Aiba	ESC(F lineage)	DGL	246081	Defb11
Aiba	ESC(F lineage)	DGL	246103	Atxn7
Aiba	ESC(F lineage)	DGL	246154	Vasn
Aiba	ESC(F lineage)	DGL	252972	Tpcn1
Aiba	ESC(F lineage)	DGL	257632	Nod2
Aiba	ESC(F lineage)	DGL	258384	Olfr1350
Aiba	ESC(F lineage)	DGL	259301	Leap2
Aiba	ESC(F lineage)	DGL	263764	Creg2
Aiba	ESC(F lineage)	DGL	26381	Esrrg
Aiba	ESC(F lineage)	DGL	26401	Map3k1
Aiba	ESC(F lineage)	DGL	264134	Ttc26
Aiba	ESC(F lineage)	DGL	26427	Creb3l1
Aiba	ESC(F lineage)	DGL	26432	Plod2
Aiba	ESC(F lineage)	DGL	26433	Plod3
Aiba	ESC(F lineage)	DGL	26456	Sema4g
Aiba	ESC(F lineage)	DGL	264895	Acsf2
Aiba	ESC(F lineage)	DGL	26568	Slc27a3
Aiba	ESC(F lineage)	DGL	26611	Rcn2
Aiba	ESC(F lineage)	DGL	268396	Sh3pxd2b
Aiba	ESC(F lineage)	DGL	268756	Gulo
Aiba	ESC(F lineage)	DGL	268780	Egflam
Aiba	ESC(F lineage)	DGL	268859	A2bp1
Aiba	ESC(F lineage)	DGL	268860	Abat
Aiba	ESC(F lineage)	DGL	268902	Robo2
Aiba	ESC(F lineage)	DGL	268970	Arhgap28
Aiba	ESC(F lineage)	DGL	269023	Zfp608
Aiba	ESC(F lineage)	DGL	269152	Kif26b
Aiba	ESC(F lineage)	DGL	269346	Slc28a2
Aiba	ESC(F lineage)	DGL	269423	3110057O12Rik
Aiba	ESC(F lineage)	DGL	269604	Gpr157
Aiba	ESC(F lineage)	DGL	269831	Tspan12
Aiba	ESC(F lineage)	DGL	270028	AW121567
Aiba	ESC(F lineage)	DGL	27015	Polk
Aiba	ESC(F lineage)	DGL	270162	Elmod1
Aiba	ESC(F lineage)	DGL	270190	Ephb1
Aiba	ESC(F lineage)	DGL	27029	Sgsh
Aiba	ESC(F lineage)	DGL	27055	Fkbp9
Aiba	ESC(F lineage)	DGL	270624	Spin4
Aiba	ESC(F lineage)	DGL	270893	Tmem132e
Aiba	ESC(F lineage)	DGL	271005	Klhdc1
Aiba	ESC(F lineage)	DGL	271144	9330128J19Rik
Aiba	ESC(F lineage)	DGL	271424	Ihpk3
Aiba	ESC(F lineage)	DGL	27205	Podxl
Aiba	ESC(F lineage)	DGL	27226	Pla2g7
Aiba	ESC(F lineage)	DGL	27360	Add3
Aiba	ESC(F lineage)	DGL	27364	Srr
Aiba	ESC(F lineage)	DGL	27379	Tcl1b1
Aiba	ESC(F lineage)	DGL	27384	Akr1c13
Aiba	ESC(F lineage)	DGL	27400	Hsd17b6
Aiba	ESC(F lineage)	DGL	27419	Naglu
Aiba	ESC(F lineage)	DGL	27528	D0H4S114
Aiba	ESC(F lineage)	DGL	28105	Trim36
Aiba	ESC(F lineage)	DGL	29809	Rabgap1l
Aiba	ESC(F lineage)	DGL	29869	Ulk2
Aiba	ESC(F lineage)	DGL	30051	Spdef
Aiba	ESC(F lineage)	DGL	30785	Cttnbp2
Aiba	ESC(F lineage)	DGL	30794	Pdlim4
Aiba	ESC(F lineage)	DGL	30948	Bin1
Aiba	ESC(F lineage)	DGL	30951	Cbx8
Aiba	ESC(F lineage)	DGL	30962	Slc7a9
Aiba	ESC(F lineage)	DGL	319146	Ifnz
Aiba	ESC(F lineage)	DGL	319154	Hist2h3b
Aiba	ESC(F lineage)	DGL	319229	Sctr
Aiba	ESC(F lineage)	DGL	319236	9230105E10Rik
Aiba	ESC(F lineage)	DGL	319448	Fndc3a
Aiba	ESC(F lineage)	DGL	319476	Lrtm1
Aiba	ESC(F lineage)	DGL	319504	Nrcam
Aiba	ESC(F lineage)	DGL	319613	5730410E15Rik
Aiba	ESC(F lineage)	DGL	319642	Rab9b
Aiba	ESC(F lineage)	DGL	319765	Igf2bp2
Aiba	ESC(F lineage)	DGL	319880	Tmcc3
Aiba	ESC(F lineage)	DGL	320078	Olfml2b
Aiba	ESC(F lineage)	DGL	320145	Sp8
Aiba	ESC(F lineage)	DGL	320292	Rasgef1b
Aiba	ESC(F lineage)	DGL	320343	Lypd6
Aiba	ESC(F lineage)	DGL	320472	Ppm1e
Aiba	ESC(F lineage)	DGL	320487	Heatr5a
Aiba	ESC(F lineage)	DGL	320609	D330017J20Rik
Aiba	ESC(F lineage)	DGL	320656	C230071H17Rik
Aiba	ESC(F lineage)	DGL	320736	E130203B14Rik
Aiba	ESC(F lineage)	DGL	320799	Zhx3
Aiba	ESC(F lineage)	DGL	320825	Samd5
Aiba	ESC(F lineage)	DGL	320878	Mical2
Aiba	ESC(F lineage)	DGL	326618	Tpm4
Aiba	ESC(F lineage)	DGL	327747	9030224M15Rik
Aiba	ESC(F lineage)	DGL	327956	Vmo1
Aiba	ESC(F lineage)	DGL	327992	Hsf5
Aiba	ESC(F lineage)	DGL	328234	Rnf182
Aiba	ESC(F lineage)	DGL	328440	Npm2
Aiba	ESC(F lineage)	DGL	328644	EG328644
Aiba	ESC(F lineage)	DGL	329274	A230106N23Rik
Aiba	ESC(F lineage)	DGL	329628	Fat4
Aiba	ESC(F lineage)	DGL	329641	6030405A18Rik
Aiba	ESC(F lineage)	DGL	330319	Wipf3
Aiba	ESC(F lineage)	DGL	330485	Tmem145
Aiba	ESC(F lineage)	DGL	330790	Hapln4
Aiba	ESC(F lineage)	DGL	331195	A430089I19Rik
Aiba	ESC(F lineage)	DGL	331474	Rgag4
Aiba	ESC(F lineage)	DGL	338349	Cntln
Aiba	ESC(F lineage)	DGL	338365	Slc41a2
Aiba	ESC(F lineage)	DGL	353326	Rtl1
Aiba	ESC(F lineage)	DGL	360220	Speer4d
Aiba	ESC(F lineage)	DGL	373864	Col27a1
Aiba	ESC(F lineage)	DGL	380629	Heca
Aiba	ESC(F lineage)	DGL	381493	S100a7a
Aiba	ESC(F lineage)	DGL	382000	AY761184
Aiba	ESC(F lineage)	DGL	382035	Pabpnl1
Aiba	ESC(F lineage)	DGL	382277	Xmr
Aiba	ESC(F lineage)	DGL	384009	Glipr2
Aiba	ESC(F lineage)	DGL	384214	Abhd7
Aiba	ESC(F lineage)	DGL	403186	B930011P16Rik
Aiba	ESC(F lineage)	DGL	414089	Gja6
Aiba	ESC(F lineage)	DGL	432720	Akr1c19
Aiba	ESC(F lineage)	DGL	432870	EG432870
Aiba	ESC(F lineage)	DGL	433632	EG433632
Aiba	ESC(F lineage)	DGL	448987	Fbxl7
Aiba	ESC(F lineage)	DGL	50527	Ero1l
Aiba	ESC(F lineage)	DGL	50708	Hist1h1c
Aiba	ESC(F lineage)	DGL	50722	Dkkl1
Aiba	ESC(F lineage)	DGL	50781	Dkk3
Aiba	ESC(F lineage)	DGL	50786	Hs6st2
Aiba	ESC(F lineage)	DGL	50887	Nsbp1
Aiba	ESC(F lineage)	DGL	50909	C1r
Aiba	ESC(F lineage)	DGL	50931	Il27ra
Aiba	ESC(F lineage)	DGL	51902	Rnf24
Aiba	ESC(F lineage)	DGL	52150	Kcnk6
Aiba	ESC(F lineage)	DGL	52372	D6Ertd527e
Aiba	ESC(F lineage)	DGL	52377	Rcn3
Aiba	ESC(F lineage)	DGL	52639	Wipi1
Aiba	ESC(F lineage)	DGL	52822	Rufy3
Aiba	ESC(F lineage)	DGL	52840	Dbndd2
Aiba	ESC(F lineage)	DGL	53311	Mybph
Aiba	ESC(F lineage)	DGL	53322	Nucb2
Aiba	ESC(F lineage)	DGL	53381	Prdx4
Aiba	ESC(F lineage)	DGL	53412	Ppp1r3c
Aiba	ESC(F lineage)	DGL	53416	Stk39
Aiba	ESC(F lineage)	DGL	53604	Zpbp
Aiba	ESC(F lineage)	DGL	53614	Reck
Aiba	ESC(F lineage)	DGL	53618	Fut8
Aiba	ESC(F lineage)	DGL	53897	Gal3st1
Aiba	ESC(F lineage)	DGL	54199	Ccrl2
Aiba	ESC(F lineage)	DGL	54352	Irx5
Aiba	ESC(F lineage)	DGL	54397	Ppt2
Aiba	ESC(F lineage)	DGL	54403	Slc4a4
Aiba	ESC(F lineage)	DGL	54411	Atp6ap1
Aiba	ESC(F lineage)	DGL	54447	Asah2
Aiba	ESC(F lineage)	DGL	545007	ENSMUSG00000068790
Aiba	ESC(F lineage)	DGL	54609	Ubqln2
Aiba	ESC(F lineage)	DGL	546347	EG546347
Aiba	ESC(F lineage)	DGL	54670	Atp8b1
Aiba	ESC(F lineage)	DGL	54710	Hs3st3b1
Aiba	ESC(F lineage)	DGL	54712	Plxnc1
Aiba	ESC(F lineage)	DGL	55963	Slc1a4
Aiba	ESC(F lineage)	DGL	55983	Pdzrn3
Aiba	ESC(F lineage)	DGL	56018	Stard10
Aiba	ESC(F lineage)	DGL	56055	Gtpbp2
Aiba	ESC(F lineage)	DGL	56096	Plac1
Aiba	ESC(F lineage)	DGL	56175	Bace2
Aiba	ESC(F lineage)	DGL	56213	Htra1
Aiba	ESC(F lineage)	DGL	56224	Tspan5
Aiba	ESC(F lineage)	DGL	56316	Ggcx
Aiba	ESC(F lineage)	DGL	56334	Tmed2
Aiba	ESC(F lineage)	DGL	56358	Copz2
Aiba	ESC(F lineage)	DGL	56362	Sult1b1
Aiba	ESC(F lineage)	DGL	56448	Cyp2d22
Aiba	ESC(F lineage)	DGL	56496	Tspan6
Aiba	ESC(F lineage)	DGL	56517	Slc22a21
Aiba	ESC(F lineage)	DGL	56773	Chst5
Aiba	ESC(F lineage)	DGL	56787	Ascl3
Aiba	ESC(F lineage)	DGL	56788	Scube2
Aiba	ESC(F lineage)	DGL	56847	Aldh1a3
Aiba	ESC(F lineage)	DGL	56869	Zfp109
Aiba	ESC(F lineage)	DGL	56876	Nelf
Aiba	ESC(F lineage)	DGL	57257	Vav3
Aiba	ESC(F lineage)	DGL	57266	Cxcl14
Aiba	ESC(F lineage)	DGL	57436	Gabarapl1
Aiba	ESC(F lineage)	DGL	574404	OTTMUSG00000017677
Aiba	ESC(F lineage)	DGL	57442	Kcne3
Aiba	ESC(F lineage)	DGL	57764	Ntn4
Aiba	ESC(F lineage)	DGL	57775	Usp29
Aiba	ESC(F lineage)	DGL	57896	Krcc1
Aiba	ESC(F lineage)	DGL	58182	Prokr1
Aiba	ESC(F lineage)	DGL	58187	Cldn10
Aiba	ESC(F lineage)	DGL	58188	Vstm2b
Aiba	ESC(F lineage)	DGL	58193	Extl2
Aiba	ESC(F lineage)	DGL	58207	Slc43a3
Aiba	ESC(F lineage)	DGL	58220	Pard6b
Aiba	ESC(F lineage)	DGL	58233	Dnaja4
Aiba	ESC(F lineage)	DGL	58242	Nudt11
Aiba	ESC(F lineage)	DGL	58250	Chst11
Aiba	ESC(F lineage)	DGL	58251	RP23-394O9.3
Aiba	ESC(F lineage)	DGL	58802	Kcnmb4
Aiba	ESC(F lineage)	DGL	58803	Pga5
Aiba	ESC(F lineage)	DGL	58809	Rnase4
Aiba	ESC(F lineage)	DGL	58859	Efemp2
Aiba	ESC(F lineage)	DGL	59031	Chst12
Aiba	ESC(F lineage)	DGL	59049	Slc22a17
Aiba	ESC(F lineage)	DGL	60527	Fads3
Aiba	ESC(F lineage)	DGL	622402	Akr1c12
Aiba	ESC(F lineage)	DGL	622665	RP23-233B9.8
Aiba	ESC(F lineage)	DGL	627280	B430211C08Rik
Aiba	ESC(F lineage)	DGL	629756	Wfdc10
Aiba	ESC(F lineage)	DGL	632955	LOC632955
Aiba	ESC(F lineage)	DGL	63953	Dusp10
Aiba	ESC(F lineage)	DGL	64009	Syne1
Aiba	ESC(F lineage)	DGL	64293	Stk32b
Aiba	ESC(F lineage)	DGL	64378	Gpr88
Aiba	ESC(F lineage)	DGL	64385	Cyp4f14
Aiba	ESC(F lineage)	DGL	65086	Lpar3
Aiba	ESC(F lineage)	DGL	65960	Twsg1
Aiba	ESC(F lineage)	DGL	65970	Lima1
Aiba	ESC(F lineage)	DGL	65972	Ifi30
Aiba	ESC(F lineage)	DGL	66059	Krtcap2
Aiba	ESC(F lineage)	DGL	66073	Txndc12
Aiba	ESC(F lineage)	DGL	66111	Tmed3
Aiba	ESC(F lineage)	DGL	66151	Prr13
Aiba	ESC(F lineage)	DGL	66153	Fbxo36
Aiba	ESC(F lineage)	DGL	66168	Grina
Aiba	ESC(F lineage)	DGL	66200	Commd6
Aiba	ESC(F lineage)	DGL	66208	Nenf
Aiba	ESC(F lineage)	DGL	66214	1190002H23Rik
Aiba	ESC(F lineage)	DGL	66253	Aig1
Aiba	ESC(F lineage)	DGL	66270	1810015C04Rik
Aiba	ESC(F lineage)	DGL	66279	1810021J13Rik
Aiba	ESC(F lineage)	DGL	66284	Gkn2
Aiba	ESC(F lineage)	DGL	66315	Senp7
Aiba	ESC(F lineage)	DGL	66375	Dhrs7
Aiba	ESC(F lineage)	DGL	66439	2010012O05Rik
Aiba	ESC(F lineage)	DGL	66447	Mgst3
Aiba	ESC(F lineage)	DGL	66459	Pigy
Aiba	ESC(F lineage)	DGL	66528	2210020M01Rik
Aiba	ESC(F lineage)	DGL	66593	Diablo
Aiba	ESC(F lineage)	DGL	66601	Tmigd1
Aiba	ESC(F lineage)	DGL	66650	Nepn
Aiba	ESC(F lineage)	DGL	66707	Nkapl
Aiba	ESC(F lineage)	DGL	66742	Cypt6
Aiba	ESC(F lineage)	DGL	66753	4933407N01Rik
Aiba	ESC(F lineage)	DGL	66775	Ptplad2
Aiba	ESC(F lineage)	DGL	66795	Atg10
Aiba	ESC(F lineage)	DGL	66811	Duoxa2
Aiba	ESC(F lineage)	DGL	66813	Bcl2l14
Aiba	ESC(F lineage)	DGL	66855	Tcf25
Aiba	ESC(F lineage)	DGL	66857	1100001H23Rik
Aiba	ESC(F lineage)	DGL	66859	Slc16a9
Aiba	ESC(F lineage)	DGL	66895	1300014I06Rik
Aiba	ESC(F lineage)	DGL	66898	Baiap2l1
Aiba	ESC(F lineage)	DGL	66913	Kdelr2
Aiba	ESC(F lineage)	DGL	66922	Rras2
Aiba	ESC(F lineage)	DGL	66940	Shisa5
Aiba	ESC(F lineage)	DGL	66948	Acad8
Aiba	ESC(F lineage)	DGL	67028	2610002M06Rik
Aiba	ESC(F lineage)	DGL	67043	Syap1
Aiba	ESC(F lineage)	DGL	67071	Rps6ka6
Aiba	ESC(F lineage)	DGL	67075	Magt1
Aiba	ESC(F lineage)	DGL	67111	Naaa
Aiba	ESC(F lineage)	DGL	67117	Dynlt3
Aiba	ESC(F lineage)	DGL	67155	Smarca2
Aiba	ESC(F lineage)	DGL	67168	P2ry5
Aiba	ESC(F lineage)	DGL	67220	Plekho1
Aiba	ESC(F lineage)	DGL	67247	Mosc2
Aiba	ESC(F lineage)	DGL	67252	Cap2
Aiba	ESC(F lineage)	DGL	67338	Rffl
Aiba	ESC(F lineage)	DGL	67397	Erp29
Aiba	ESC(F lineage)	DGL	67425	Eps8l1
Aiba	ESC(F lineage)	DGL	67434	5730557B15Rik
Aiba	ESC(F lineage)	DGL	67441	Isoc2b
Aiba	ESC(F lineage)	DGL	67454	1200009F10Rik
Aiba	ESC(F lineage)	DGL	67477	1300007F04Rik
Aiba	ESC(F lineage)	DGL	67483	1700028P14Rik
Aiba	ESC(F lineage)	DGL	67547	Slc39a8
Aiba	ESC(F lineage)	DGL	67564	Tmem35
Aiba	ESC(F lineage)	DGL	67729	Mansc1
Aiba	ESC(F lineage)	DGL	67776	Loh11cr2a
Aiba	ESC(F lineage)	DGL	67801	Pllp
Aiba	ESC(F lineage)	DGL	67804	Snx2
Aiba	ESC(F lineage)	DGL	67844	Rab32
Aiba	ESC(F lineage)	DGL	67866	Wfdc1
Aiba	ESC(F lineage)	DGL	67887	Tmem66
Aiba	ESC(F lineage)	DGL	67896	Ccdc80
Aiba	ESC(F lineage)	DGL	68262	Agpat4
Aiba	ESC(F lineage)	DGL	68279	Mcoln2
Aiba	ESC(F lineage)	DGL	68303	9130005N14Rik
Aiba	ESC(F lineage)	DGL	68304	Kdelc2
Aiba	ESC(F lineage)	DGL	68371	Pbld
Aiba	ESC(F lineage)	DGL	68393	Mogat1
Aiba	ESC(F lineage)	DGL	68404	Nrn1
Aiba	ESC(F lineage)	DGL	68473	Mobkl1a
Aiba	ESC(F lineage)	DGL	68487	Tmem140
Aiba	ESC(F lineage)	DGL	68519	Eml1
Aiba	ESC(F lineage)	DGL	68581	Tmed10
Aiba	ESC(F lineage)	DGL	68588	Cthrc1
Aiba	ESC(F lineage)	DGL	68614	Letmd1
Aiba	ESC(F lineage)	DGL	68616	Gdpd3
Aiba	ESC(F lineage)	DGL	68659	1110032E23Rik
Aiba	ESC(F lineage)	DGL	68691	1110028C15Rik
Aiba	ESC(F lineage)	DGL	68728	Trp53inp2
Aiba	ESC(F lineage)	DGL	68867	Rnf122
Aiba	ESC(F lineage)	DGL	69019	Spcs1
Aiba	ESC(F lineage)	DGL	69068	1810011O10Rik
Aiba	ESC(F lineage)	DGL	69121	Chrdl2
Aiba	ESC(F lineage)	DGL	69226	Snx24
Aiba	ESC(F lineage)	DGL	69274	Ctdspl
Aiba	ESC(F lineage)	DGL	69318	1700007K09Rik
Aiba	ESC(F lineage)	DGL	69399	1700025G04Rik
Aiba	ESC(F lineage)	DGL	69479	1700029J07Rik
Aiba	ESC(F lineage)	DGL	69480	Ttc9
Aiba	ESC(F lineage)	DGL	69534	Avpi1
Aiba	ESC(F lineage)	DGL	69538	Antxr1
Aiba	ESC(F lineage)	DGL	69574	Cmbl
Aiba	ESC(F lineage)	DGL	69581	Rhou
Aiba	ESC(F lineage)	DGL	69590	2310016C16Rik
Aiba	ESC(F lineage)	DGL	69608	Sec24d
Aiba	ESC(F lineage)	DGL	69745	Pold4
Aiba	ESC(F lineage)	DGL	69787	Anxa13
Aiba	ESC(F lineage)	DGL	69836	Pla2g12b
Aiba	ESC(F lineage)	DGL	69847	Wnk4
Aiba	ESC(F lineage)	DGL	69852	Tcf23
Aiba	ESC(F lineage)	DGL	69981	Tmem30a
Aiba	ESC(F lineage)	DGL	69993	Chn2
Aiba	ESC(F lineage)	DGL	70122	Mllt3
Aiba	ESC(F lineage)	DGL	70274	Ly6g6e
Aiba	ESC(F lineage)	DGL	70310	Plscr3
Aiba	ESC(F lineage)	DGL	70377	Derl3
Aiba	ESC(F lineage)	DGL	70420	2610034B18Rik
Aiba	ESC(F lineage)	DGL	70432	Rufy2
Aiba	ESC(F lineage)	DGL	70445	Cd248
Aiba	ESC(F lineage)	DGL	70551	Tmtc4
Aiba	ESC(F lineage)	DGL	70652	Tmem144
Aiba	ESC(F lineage)	DGL	70673	Prdm16
Aiba	ESC(F lineage)	DGL	70686	Dusp16
Aiba	ESC(F lineage)	DGL	70691	3830403N18Rik
Aiba	ESC(F lineage)	DGL	70834	Spag9
Aiba	ESC(F lineage)	DGL	70951	Spata1
Aiba	ESC(F lineage)	DGL	71069	Stox2
Aiba	ESC(F lineage)	DGL	71323	Rassf8
Aiba	ESC(F lineage)	DGL	71436	Flrt3
Aiba	ESC(F lineage)	DGL	71458	Bcor
Aiba	ESC(F lineage)	DGL	71474	Saps2
Aiba	ESC(F lineage)	DGL	71566	9030425E11Rik
Aiba	ESC(F lineage)	DGL	71597	Isx
Aiba	ESC(F lineage)	DGL	71653	4930506M07Rik
Aiba	ESC(F lineage)	DGL	71664	Mettl7b
Aiba	ESC(F lineage)	DGL	71706	Slc46a3
Aiba	ESC(F lineage)	DGL	71712	1200002N14Rik
Aiba	ESC(F lineage)	DGL	71776	Tha1
Aiba	ESC(F lineage)	DGL	71828	Gtf2a1l
Aiba	ESC(F lineage)	DGL	71914	Antxr2
Aiba	ESC(F lineage)	DGL	72007	Fndc3b
Aiba	ESC(F lineage)	DGL	72042	Cotl1
Aiba	ESC(F lineage)	DGL	72125	2600011E07Rik
Aiba	ESC(F lineage)	DGL	72190	2510009E07Rik
Aiba	ESC(F lineage)	DGL	72297	B3gnt3
Aiba	ESC(F lineage)	DGL	72434	Lypd3
Aiba	ESC(F lineage)	DGL	72543	2610528K11Rik
Aiba	ESC(F lineage)	DGL	72560	Naalad2
Aiba	ESC(F lineage)	DGL	72599	Pdia5
Aiba	ESC(F lineage)	DGL	72709	C1qtnf6
Aiba	ESC(F lineage)	DGL	72828	Ubash3b
Aiba	ESC(F lineage)	DGL	72902	Spock3
Aiba	ESC(F lineage)	DGL	72930	Ppp2r2b
Aiba	ESC(F lineage)	DGL	72938	2900042B11Rik
Aiba	ESC(F lineage)	DGL	73068	Fut11
Aiba	ESC(F lineage)	DGL	73124	Golim4
Aiba	ESC(F lineage)	DGL	73130	Tmed5
Aiba	ESC(F lineage)	DGL	73230	Bmper
Aiba	ESC(F lineage)	DGL	73251	Setd7
Aiba	ESC(F lineage)	DGL	73296	Rhobtb3
Aiba	ESC(F lineage)	DGL	73690	Glipr1
Aiba	ESC(F lineage)	DGL	73712	Dmkn
Aiba	ESC(F lineage)	DGL	74048	4632428N05Rik
Aiba	ESC(F lineage)	DGL	74088	0610012H03Rik
Aiba	ESC(F lineage)	DGL	74090	Paqr5
Aiba	ESC(F lineage)	DGL	74091	Npl
Aiba	ESC(F lineage)	DGL	74126	Syvn1
Aiba	ESC(F lineage)	DGL	74150	Slc35f5
Aiba	ESC(F lineage)	DGL	74190	1200009I06Rik
Aiba	ESC(F lineage)	DGL	74199	Vit
Aiba	ESC(F lineage)	DGL	74469	Taf7l
Aiba	ESC(F lineage)	DGL	74480	Samd4
Aiba	ESC(F lineage)	DGL	74498	Gorasp1
Aiba	ESC(F lineage)	DGL	74570	Zkscan1
Aiba	ESC(F lineage)	DGL	74637	Shpk
Aiba	ESC(F lineage)	DGL	74777	Sepn1
Aiba	ESC(F lineage)	DGL	75064	Cnbp2
Aiba	ESC(F lineage)	DGL	75106	4930519F16Rik
Aiba	ESC(F lineage)	DGL	75185	4930542N07Rik
Aiba	ESC(F lineage)	DGL	75199	Rhox2a
Aiba	ESC(F lineage)	DGL	75480	1700003F12Rik
Aiba	ESC(F lineage)	DGL	75497	1700008G05Rik
Aiba	ESC(F lineage)	DGL	75570	Nhej1
Aiba	ESC(F lineage)	DGL	75691	Anks6
Aiba	ESC(F lineage)	DGL	75985	Rab30
Aiba	ESC(F lineage)	DGL	76281	Tax1bp3
Aiba	ESC(F lineage)	DGL	76365	Tbx18
Aiba	ESC(F lineage)	DGL	76380	Ccdc46
Aiba	ESC(F lineage)	DGL	76453	Prss23
Aiba	ESC(F lineage)	DGL	76459	Car12
Aiba	ESC(F lineage)	DGL	76485	Glt8d1
Aiba	ESC(F lineage)	DGL	76507	Abp1
Aiba	ESC(F lineage)	DGL	76574	Mfsd2
Aiba	ESC(F lineage)	DGL	76615	Got1l1
Aiba	ESC(F lineage)	DGL	76737	Creld2
Aiba	ESC(F lineage)	DGL	76829	Dok5
Aiba	ESC(F lineage)	DGL	76850	Eif2c4
Aiba	ESC(F lineage)	DGL	77037	Mrap
Aiba	ESC(F lineage)	DGL	77125	Il33
Aiba	ESC(F lineage)	DGL	77220	C030003D03Rik
Aiba	ESC(F lineage)	DGL	77462	Tmem116
Aiba	ESC(F lineage)	DGL	77552	Shisa4
Aiba	ESC(F lineage)	DGL	77569	Limch1
Aiba	ESC(F lineage)	DGL	77577	Spns3
Aiba	ESC(F lineage)	DGL	77590	4631426J05Rik
Aiba	ESC(F lineage)	DGL	77630	Prdm8
Aiba	ESC(F lineage)	DGL	77864	Ypel2
Aiba	ESC(F lineage)	DGL	77996	D730039F16Rik
Aiba	ESC(F lineage)	DGL	78004	Prr15
Aiba	ESC(F lineage)	DGL	78016	Ccdc150
Aiba	ESC(F lineage)	DGL	78257	Lrrc9
Aiba	ESC(F lineage)	DGL	78408	2900046G09Rik
Aiba	ESC(F lineage)	DGL	78560	Gpr124
Aiba	ESC(F lineage)	DGL	78609	8030411F24Rik
Aiba	ESC(F lineage)	DGL	78619	Zfp449
Aiba	ESC(F lineage)	DGL	78751	Zc3h6
Aiba	ESC(F lineage)	DGL	78781	Zc3hav1
Aiba	ESC(F lineage)	DGL	79362	Bhlhb3
Aiba	ESC(F lineage)	DGL	80290	Gpr146
Aiba	ESC(F lineage)	DGL	80294	Pofut2
Aiba	ESC(F lineage)	DGL	80752	BC004044
Aiba	ESC(F lineage)	DGL	80859	Nfkbiz
Aiba	ESC(F lineage)	DGL	80888	Hspb8
Aiba	ESC(F lineage)	DGL	80893	Tmprss5
Aiba	ESC(F lineage)	DGL	80898	Erap1
Aiba	ESC(F lineage)	DGL	80902	Zfp202
Aiba	ESC(F lineage)	DGL	80976	Syt13
Aiba	ESC(F lineage)	DGL	81907	Tmem108
Aiba	ESC(F lineage)	DGL	83379	Klb
Aiba	ESC(F lineage)	DGL	83395	Sp6
Aiba	ESC(F lineage)	DGL	83429	Ctns
Aiba	ESC(F lineage)	DGL	83431	Ndel1
Aiba	ESC(F lineage)	DGL	83558	Tex11
Aiba	ESC(F lineage)	DGL	83675	Bicc1
Aiba	ESC(F lineage)	DGL	83961	Nrg4
Aiba	ESC(F lineage)	DGL	93724	Pcdhga12
Aiba	ESC(F lineage)	DGL	93835	Amn
Aiba	ESC(F lineage)	DGL	93874	Pcdhb3
Aiba	ESC(F lineage)	DGL	93875	Pcdhb4
Aiba	ESC(F lineage)	DGL	93878	Pcdhb7
Aiba	ESC(F lineage)	DGL	93886	Pcdhb15
Aiba	ESC(F lineage)	DGL	93888	Pcdhb17
Aiba	ESC(F lineage)	DGL	93891	Pcdhb20
Aiba	ESC(F lineage)	DGL	93892	Pcdhb21
Aiba	ESC(F lineage)	DGL	93893	Pcdhb22
Aiba	ESC(F lineage)	DGL	94045	P2rx5
Aiba	ESC(F lineage)	DGL	94179	Krt23
Aiba	ESC(F lineage)	DGL	94212	Pag1
Aiba	ESC(F lineage)	DGL	94226	S1pr5
Aiba	ESC(F lineage)	DGL	94242	Tinagl
Aiba	ESC(F lineage)	DGL	94249	Slc24a3
Aiba	ESC(F lineage)	DGL	94275	Maged1
Aiba	ESC(F lineage)	DGL	94352	Loxl2
Aiba	ESC(F lineage)	DGL	97114	Hist2h3c2
Aiba	ESC(F lineage)	DGL	98711	Rdh10
Aiba	ESC(F lineage)	DGL	98952	C230093N12Rik
Aiba	ESC(F lineage)	DGL	99031	Osbpl6
Aiba	ESC(F lineage)	DGL	99571	Fgg

## Sheet: Aiba_Glineage
Aiba	ESC	SGL	100038935	LOC100038935
Aiba	ESC	SGL	100041354	LOC100041354
Aiba	ESC	SGL	100465	Mobkl2c
Aiba	ESC	SGL	100532	Rell1
Aiba	ESC	SGL	101320	Dyrk4
Aiba	ESC	SGL	101488	Slco2b1
Aiba	ESC	SGL	101602	AI467606
Aiba	ESC	SGL	101739	Psip1
Aiba	ESC	SGL	101744	C330005M16Rik
Aiba	ESC	SGL	102084	AI451557
Aiba	ESC	SGL	102278	Cpne7
Aiba	ESC	SGL	102626	Mapkapk3
Aiba	ESC	SGL	102871	D330045A20Rik
Aiba	ESC	SGL	102991	AU022751
Aiba	ESC	SGL	103142	Rdh9
Aiba	ESC	SGL	103149	Upb1
Aiba	ESC	SGL	103161	Apof
Aiba	ESC	SGL	103172	Ndg2
Aiba	ESC	SGL	103712	6330403K07Rik
Aiba	ESC	SGL	103775	Slc25a41
Aiba	ESC	SGL	104079	Nxph3
Aiba	ESC	SGL	104156	Etv5
Aiba	ESC	SGL	104174	Gldc
Aiba	ESC	SGL	104384	Rhox9
Aiba	ESC	SGL	104582	Rprml
Aiba	ESC	SGL	104885	Tmem179
Aiba	ESC	SGL	105005	AW125753
Aiba	ESC	SGL	105193	Nhlrc1
Aiba	ESC	SGL	105349	Akr1c18
Aiba	ESC	SGL	105439	Slain1
Aiba	ESC	SGL	105450	Mmrn2
Aiba	ESC	SGL	105594	Cphx
Aiba	ESC	SGL	105827	Amigo2
Aiba	ESC	SGL	105853	Mal2
Aiba	ESC	SGL	105855	Nckap1l
Aiba	ESC	SGL	106248	Qtrtd1
Aiba	ESC	SGL	106347	Ildr1
Aiba	ESC	SGL	106369	Ypel1
Aiba	ESC	SGL	106512	Gpsm3
Aiba	ESC	SGL	106877	Afap1l1
Aiba	ESC	SGL	106952	Centd3
Aiba	ESC	SGL	107141	Cyp2c50
Aiba	ESC	SGL	107221	Gpr120
Aiba	ESC	SGL	107227	Macrod1
Aiba	ESC	SGL	107373	4632417K18Rik
Aiba	ESC	SGL	107605	Rdh1
Aiba	ESC	SGL	107747	Aldh1l1
Aiba	ESC	SGL	107753	Lgals2
Aiba	ESC	SGL	107815	Scml2
Aiba	ESC	SGL	107831	Bai1
Aiba	ESC	SGL	107868	Usp9y
Aiba	ESC	SGL	107889	Gcm2
Aiba	ESC	SGL	107934	Celsr3
Aiba	ESC	SGL	107970	Hist1h1t
Aiba	ESC	SGL	108013	Brunol4
Aiba	ESC	SGL	108017	Fxyd4
Aiba	ESC	SGL	108075	Ltbp4
Aiba	ESC	SGL	108089	Rnf144a
Aiba	ESC	SGL	108114	Slc22a7
Aiba	ESC	SGL	108115	Slco4a1
Aiba	ESC	SGL	108699	Chn1
Aiba	ESC	SGL	108723	Card11
Aiba	ESC	SGL	108802	Calr4
Aiba	ESC	SGL	108897	2810003C17Rik
Aiba	ESC	SGL	108911	Rcc2
Aiba	ESC	SGL	109032	Sp110
Aiba	ESC	SGL	109079	Sephs1
Aiba	ESC	SGL	109151	Chd9
Aiba	ESC	SGL	109205	Sobp
Aiba	ESC	SGL	109272	8030451F13Rik
Aiba	ESC	SGL	109594	Lmo1
Aiba	ESC	SGL	109689	Arrb1
Aiba	ESC	SGL	109857	Cbr3
Aiba	ESC	SGL	109901	Ela1
Aiba	ESC	SGL	109904	Mcf2
Aiba	ESC	SGL	110095	Pygl
Aiba	ESC	SGL	110173	Manba
Aiba	ESC	SGL	110542	Amhr2
Aiba	ESC	SGL	110637	Grik4
Aiba	ESC	SGL	110794	Cebpe
Aiba	ESC	SGL	110958	D6Mm5e
Aiba	ESC	SGL	112415	C030039L03Rik
Aiba	ESC	SGL	11287	Pzp
Aiba	ESC	SGL	11302	Aatk
Aiba	ESC	SGL	11307	Abcg1
Aiba	ESC	SGL	11419	Accn2
Aiba	ESC	SGL	114304	Slc28a3
Aiba	ESC	SGL	11435	Chrna1
Aiba	ESC	SGL	114654	Ly6g6d
Aiba	ESC	SGL	11474	Actn3
Aiba	ESC	SGL	11484	Aspa
Aiba	ESC	SGL	11496	Adam22
Aiba	ESC	SGL	11513	Adcy7
Aiba	ESC	SGL	11529	Adh7
Aiba	ESC	SGL	11536	Gpr182
Aiba	ESC	SGL	11545	Parp1
Aiba	ESC	SGL	11565	Adssl1
Aiba	ESC	SGL	11601	Angpt2
Aiba	ESC	SGL	11610	Agtrap
Aiba	ESC	SGL	11611	Agxt
Aiba	ESC	SGL	11614	Nr0b1
Aiba	ESC	SGL	11622	Ahr
Aiba	ESC	SGL	11624	Ahrr
Aiba	ESC	SGL	11634	Aire
Aiba	ESC	SGL	11647	Alpl
Aiba	ESC	SGL	11650	Akp5
Aiba	ESC	SGL	11676	Aldoc
Aiba	ESC	SGL	116810	Foxn4
Aiba	ESC	SGL	116838	Rims2
Aiba	ESC	SGL	11684	Alox12
Aiba	ESC	SGL	11685	Alox12e
Aiba	ESC	SGL	11687	Alox15
Aiba	ESC	SGL	11689	Alox5
Aiba	ESC	SGL	11717	Ampd3
Aiba	ESC	SGL	11722	Amy1
Aiba	ESC	SGL	11754	Aoc3
Aiba	ESC	SGL	117590	Asb10
Aiba	ESC	SGL	11775	Ap3b2
Aiba	ESC	SGL	11784	Apba2
Aiba	ESC	SGL	11806	Apoa1
Aiba	ESC	SGL	11810	Apobec1
Aiba	ESC	SGL	11811	Apobec2
Aiba	ESC	SGL	11812	Apoc1
Aiba	ESC	SGL	11815	Apod
Aiba	ESC	SGL	11828	Aqp3
Aiba	ESC	SGL	11830	Aqp5
Aiba	ESC	SGL	11838	Arc
Aiba	ESC	SGL	118454	Gjc2
Aiba	ESC	SGL	11847	Arg2
Aiba	ESC	SGL	11861	Arl4a
Aiba	ESC	SGL	11864	Arnt2
Aiba	ESC	SGL	11870	Art1
Aiba	ESC	SGL	11875	Art5
Aiba	ESC	SGL	11876	Artn
Aiba	ESC	SGL	11890	Asgr2
Aiba	ESC	SGL	11891	Rab27a
Aiba	ESC	SGL	11898	Ass1
Aiba	ESC	SGL	11932	Atp1b2
Aiba	ESC	SGL	11941	Atp2b2
Aiba	ESC	SGL	11989	Slc7a3
Aiba	ESC	SGL	12032	Bcan
Aiba	ESC	SGL	12051	Bcl3
Aiba	ESC	SGL	12064	Bdnf
Aiba	ESC	SGL	12116	Bhmt
Aiba	ESC	SGL	12121	Bicd1
Aiba	ESC	SGL	12124	Bik
Aiba	ESC	SGL	12142	Prdm1
Aiba	ESC	SGL	12162	Bmp7
Aiba	ESC	SGL	12167	Bmpr1b
Aiba	ESC	SGL	12182	Bst1
Aiba	ESC	SGL	12192	Zfp36l1
Aiba	ESC	SGL	12212	Chic1
Aiba	ESC	SGL	12263	C2
Aiba	ESC	SGL	12286	Cacna1a
Aiba	ESC	SGL	12296	Cacnb2
Aiba	ESC	SGL	12308	Calb2
Aiba	ESC	SGL	12310	Calca
Aiba	ESC	SGL	12311	Calcr
Aiba	ESC	SGL	12323	Camk2b
Aiba	ESC	SGL	12335	Capn3
Aiba	ESC	SGL	12337	Capn5
Aiba	ESC	SGL	12352	Car5a
Aiba	ESC	SGL	12353	Car6
Aiba	ESC	SGL	12374	Casr
Aiba	ESC	SGL	12404	Cbln1
Aiba	ESC	SGL	12411	Cbs
Aiba	ESC	SGL	12426	Cckbr
Aiba	ESC	SGL	12427	Ccna1
Aiba	ESC	SGL	12443	Ccnd1
Aiba	ESC	SGL	12493	Cd37
Aiba	ESC	SGL	12496	Entpd2
Aiba	ESC	SGL	12500	Cd3d
Aiba	ESC	SGL	12518	Cd79a
Aiba	ESC	SGL	12519	Cd80
Aiba	ESC	SGL	12526	Cd8b1
Aiba	ESC	SGL	12550	Cdh1
Aiba	ESC	SGL	12560	Cdh3
Aiba	ESC	SGL	12561	Cdh4
Aiba	ESC	SGL	12577	Cdkn1c
Aiba	ESC	SGL	12587	Mia1
Aiba	ESC	SGL	12590	Cdx1
Aiba	ESC	SGL	12606	Cebpa
Aiba	ESC	SGL	12614	Celsr1
Aiba	ESC	SGL	12640	Cga
Aiba	ESC	SGL	12642	Ch25h
Aiba	ESC	SGL	12652	Chga
Aiba	ESC	SGL	12671	Chrm3
Aiba	ESC	SGL	12683	Cidea
Aiba	ESC	SGL	12715	Ckm
Aiba	ESC	SGL	12716	Ckmt1
Aiba	ESC	SGL	12737	Cldn1
Aiba	ESC	SGL	12739	Cldn3
Aiba	ESC	SGL	12740	Cldn4
Aiba	ESC	SGL	12741	Cldn5
Aiba	ESC	SGL	12745	Clgn
Aiba	ESC	SGL	12808	Cobl
Aiba	ESC	SGL	12810	Coch
Aiba	ESC	SGL	12817	Col13a1
Aiba	ESC	SGL	12821	Col17a1
Aiba	ESC	SGL	12822	Col18a1
Aiba	ESC	SGL	12840	Col9a2
Aiba	ESC	SGL	12845	Comp
Aiba	ESC	SGL	12865	Cox7a1
Aiba	ESC	SGL	12877	Cpeb1
Aiba	ESC	SGL	12891	Cpne6
Aiba	ESC	SGL	12894	Cpt1a
Aiba	ESC	SGL	12903	Crabp1
Aiba	ESC	SGL	12904	Crabp2
Aiba	ESC	SGL	12919	Crhbp
Aiba	ESC	SGL	12922	Crhr2
Aiba	ESC	SGL	12925	Crip1
Aiba	ESC	SGL	12933	Crmp1
Aiba	ESC	SGL	12954	Cryaa
Aiba	ESC	SGL	12959	Cryba4
Aiba	ESC	SGL	12965	Crygb
Aiba	ESC	SGL	12966	Crygc
Aiba	ESC	SGL	12967	Crygd
Aiba	ESC	SGL	12968	Cryge
Aiba	ESC	SGL	12969	Crygf
Aiba	ESC	SGL	12971	Crym
Aiba	ESC	SGL	13013	Cst9
Aiba	ESC	SGL	13041	Ctsw
Aiba	ESC	SGL	13067	Cyct
Aiba	ESC	SGL	13086	Cyp2a4
Aiba	ESC	SGL	13112	Cyp3a11
Aiba	ESC	SGL	13113	Cyp3a13
Aiba	ESC	SGL	13123	Cyp7b1
Aiba	ESC	SGL	13138	Dag1
Aiba	ESC	SGL	13143	Dapk2
Aiba	ESC	SGL	13162	Slc6a3
Aiba	ESC	SGL	13164	Dazl
Aiba	ESC	SGL	13175	Dclk1
Aiba	ESC	SGL	13176	Dcc
Aiba	ESC	SGL	13206	Ddx4
Aiba	ESC	SGL	13216	Defa1
Aiba	ESC	SGL	13218	Defcr-rs1
Aiba	ESC	SGL	13230	Defcr11
Aiba	ESC	SGL	13237	Defcr3
Aiba	ESC	SGL	13384	Mpp3
Aiba	ESC	SGL	13389	Dll3
Aiba	ESC	SGL	13404	Dmc1
Aiba	ESC	SGL	13405	Dmd
Aiba	ESC	SGL	13417	Dnahc8
Aiba	ESC	SGL	13426	Dync1i1
Aiba	ESC	SGL	13446	Doc2a
Aiba	ESC	SGL	13449	Dok2
Aiba	ESC	SGL	13488	Drd1a
Aiba	ESC	SGL	13506	Dsc2
Aiba	ESC	SGL	13527	Dtna
Aiba	ESC	SGL	13531	Dub1
Aiba	ESC	SGL	13532	Dub2
Aiba	ESC	SGL	13590	Lefty1
Aiba	ESC	SGL	13591	Ebf1
Aiba	ESC	SGL	13599	Ecel1
Aiba	ESC	SGL	13602	Sparcl1
Aiba	ESC	SGL	13619	Phc1
Aiba	ESC	SGL	13626	Eed
Aiba	ESC	SGL	13643	Efnb3
Aiba	ESC	SGL	13653	Egr1
Aiba	ESC	SGL	13656	Egr4
Aiba	ESC	SGL	13706	RP23-395H4.4
Aiba	ESC	SGL	13730	Emp1
Aiba	ESC	SGL	13799	En2
Aiba	ESC	SGL	13808	Eno3
Aiba	ESC	SGL	13824	Epb4.1l4a
Aiba	ESC	SGL	13829	Epb4.9
Aiba	ESC	SGL	13836	Epha2
Aiba	ESC	SGL	13841	Epha7
Aiba	ESC	SGL	13844	Ephb2
Aiba	ESC	SGL	13850	Ephx2
Aiba	ESC	SGL	13861	Epx
Aiba	ESC	SGL	13924	Ptprv
Aiba	ESC	SGL	13992	Khdrbs3
Aiba	ESC	SGL	14008	Etv2
Aiba	ESC	SGL	14009	Etv1
Aiba	ESC	SGL	14027	Evpl
Aiba	ESC	SGL	14048	Eya1
Aiba	ESC	SGL	14049	Eya2
Aiba	ESC	SGL	140492	Kcnn2
Aiba	ESC	SGL	140494	Atp6v0a4
Aiba	ESC	SGL	140557	Smc1b
Aiba	ESC	SGL	140577	Ankrd6
Aiba	ESC	SGL	140580	Elmo1
Aiba	ESC	SGL	14063	F2rl1
Aiba	ESC	SGL	140709	Emid2
Aiba	ESC	SGL	140806	Il25
Aiba	ESC	SGL	14081	Acsl1
Aiba	ESC	SGL	14085	Fah
Aiba	ESC	SGL	14103	Fasl
Aiba	ESC	SGL	14119	Fbn2
Aiba	ESC	SGL	14120	Fbp2
Aiba	ESC	SGL	14121	Fbp1
Aiba	ESC	SGL	14130	Fcgr2b
Aiba	ESC	SGL	14159	Fes
Aiba	ESC	SGL	14163	Fgd1
Aiba	ESC	SGL	14164	Fgf1
Aiba	ESC	SGL	14170	Fgf15
Aiba	ESC	SGL	14172	Fgf18
Aiba	ESC	SGL	14175	Fgf4
Aiba	ESC	SGL	14176	Fgf5
Aiba	ESC	SGL	14181	Fgfbp1
Aiba	ESC	SGL	14183	Fgfr2
Aiba	ESC	SGL	14190	Fgl2
Aiba	ESC	SGL	14229	Fkbp5
Aiba	ESC	SGL	14257	Flt4
Aiba	ESC	SGL	14263	Fmo5
Aiba	ESC	SGL	14268	Fn1
Aiba	ESC	SGL	142681	Slc34a3
Aiba	ESC	SGL	14269	Fnbp1
Aiba	ESC	SGL	14281	Fos
Aiba	ESC	SGL	14317	Ftcd
Aiba	ESC	SGL	14348	Fut9
Aiba	ESC	SGL	14357	Dtx1
Aiba	ESC	SGL	14365	Fzd3
Aiba	ESC	SGL	14367	Fzd5
Aiba	ESC	SGL	14390	Gabpa
Aiba	ESC	SGL	14394	Gabra1
Aiba	ESC	SGL	14397	Gabra4
Aiba	ESC	SGL	14402	Gabrb3
Aiba	ESC	SGL	14403	Gabrd
Aiba	ESC	SGL	14411	Slc6a12
Aiba	ESC	SGL	14412	Slc6a13
Aiba	ESC	SGL	14415	Gad1
Aiba	ESC	SGL	14419	Gal
Aiba	ESC	SGL	14428	Galr2
Aiba	ESC	SGL	14457	Gas7
Aiba	ESC	SGL	14472	Gbx2
Aiba	ESC	SGL	14538	Gcnt2
Aiba	ESC	SGL	14555	Gpd1
Aiba	ESC	SGL	14562	Gdf3
Aiba	ESC	SGL	14563	Gdf5
Aiba	ESC	SGL	14587	Gfra3
Aiba	ESC	SGL	14598	Ggt1
Aiba	ESC	SGL	14608	Gpr83
Aiba	ESC	SGL	14612	Gja4
Aiba	ESC	SGL	14615	Gjc1
Aiba	ESC	SGL	14619	Gjb2
Aiba	ESC	SGL	14620	Gjb3
Aiba	ESC	SGL	14621	Gjb4
Aiba	ESC	SGL	14622	Gjb5
Aiba	ESC	SGL	14632	Gli1
Aiba	ESC	SGL	14658	Glrb
Aiba	ESC	SGL	14676	Gna15
Aiba	ESC	SGL	14681	Gnao1
Aiba	ESC	SGL	14702	Gng2
Aiba	ESC	SGL	14710	Gngt2
Aiba	ESC	SGL	14711	Gnmt
Aiba	ESC	SGL	14766	Gpr56
Aiba	ESC	SGL	14797	Aes
Aiba	ESC	SGL	14810	Grin1
Aiba	ESC	SGL	14813	Grin2c
Aiba	ESC	SGL	14836	Gsc
Aiba	ESC	SGL	14840	Gsg1
Aiba	ESC	SGL	14857	Gsta1
Aiba	ESC	SGL	14859	Gsta3
Aiba	ESC	SGL	14860	Gsta4
Aiba	ESC	SGL	14872	Gstt2
Aiba	ESC	SGL	14913	Guca1a
Aiba	ESC	SGL	14963	H2-Bl
Aiba	ESC	SGL	14969	H2-Eb1
Aiba	ESC	SGL	14999	H2-DMb1
Aiba	ESC	SGL	15110	Hand1
Aiba	ESC	SGL	15114	Hap1
Aiba	ESC	SGL	15117	Has2
Aiba	ESC	SGL	15162	Hck
Aiba	ESC	SGL	15186	Hdc
Aiba	ESC	SGL	15208	Hes5
Aiba	ESC	SGL	15211	Hexa
Aiba	ESC	SGL	15213	Hey1
Aiba	ESC	SGL	15221	Foxd3
Aiba	ESC	SGL	15228	Foxg1
Aiba	ESC	SGL	15370	Nr4a1
Aiba	ESC	SGL	15371	Hmx1
Aiba	ESC	SGL	15375	Foxa1
Aiba	ESC	SGL	15429	Hoxd1
Aiba	ESC	SGL	15433	Hoxd13
Aiba	ESC	SGL	15444	Hpca
Aiba	ESC	SGL	15446	Hpgd
Aiba	ESC	SGL	15451	Hpn
Aiba	ESC	SGL	15452	Hprt1
Aiba	ESC	SGL	15464	Hrc
Aiba	ESC	SGL	15485	Hsd17b1
Aiba	ESC	SGL	15486	Hsd17b2
Aiba	ESC	SGL	15507	Hspb1
Aiba	ESC	SGL	15569	Elavl2
Aiba	ESC	SGL	15900	Irf8
Aiba	ESC	SGL	15901	Id1
Aiba	ESC	SGL	15936	Ier2
Aiba	ESC	SGL	15945	Cxcl10
Aiba	ESC	SGL	15978	Ifng
Aiba	ESC	SGL	15985	Cd79b
Aiba	ESC	SGL	16005	Igfals
Aiba	ESC	SGL	16008	Igfbp2
Aiba	ESC	SGL	16009	Igfbp3
Aiba	ESC	SGL	16145	Igtp
Aiba	ESC	SGL	16161	Il12rb1
Aiba	ESC	SGL	16168	Il15
Aiba	ESC	SGL	16178	Il1r2
Aiba	ESC	SGL	16194	Il6ra
Aiba	ESC	SGL	16324	Inhbb
Aiba	ESC	SGL	16331	Inpp5d
Aiba	ESC	SGL	16370	Irs4
Aiba	ESC	SGL	16407	Itgae
Aiba	ESC	SGL	16421	Itgb7
Aiba	ESC	SGL	16431	Itm2a
Aiba	ESC	SGL	16449	Jag1
Aiba	ESC	SGL	16467	Atcay
Aiba	ESC	SGL	16468	Jarid2
Aiba	ESC	SGL	16485	Kcna1
Aiba	ESC	SGL	16511	Kcnh2
Aiba	ESC	SGL	16512	Kcnh3
Aiba	ESC	SGL	16513	Kcnj10
Aiba	ESC	SGL	16515	Kcnj12
Aiba	ESC	SGL	16528	Kcnk4
Aiba	ESC	SGL	16532	Kcnu1
Aiba	ESC	SGL	16536	Kcnq2
Aiba	ESC	SGL	16538	Kcns1
Aiba	ESC	SGL	16542	Kdr
Aiba	ESC	SGL	16572	Kif5a
Aiba	ESC	SGL	16582	Kifc3
Aiba	ESC	SGL	16598	Klf2
Aiba	ESC	SGL	16612	Klk1
Aiba	ESC	SGL	16617	Klk1b24
Aiba	ESC	SGL	16618	Klk1b26
Aiba	ESC	SGL	16622	Klk1b5
Aiba	ESC	SGL	16623	Klk1b1
Aiba	ESC	SGL	16630	Klra12
Aiba	ESC	SGL	16664	Krt14
Aiba	ESC	SGL	16666	Krt16
Aiba	ESC	SGL	16667	Krt17
Aiba	ESC	SGL	16675	Krt27
Aiba	ESC	SGL	16687	Krt6a
Aiba	ESC	SGL	16765	Stmn1
Aiba	ESC	SGL	16790	Anpep
Aiba	ESC	SGL	16792	Laptm5
Aiba	ESC	SGL	16797	Lat
Aiba	ESC	SGL	16818	Lck
Aiba	ESC	SGL	16854	Lgals3
Aiba	ESC	SGL	16855	Lgals4
Aiba	ESC	SGL	16909	Lmo2
Aiba	ESC	SGL	16912	Psmb9
Aiba	ESC	SGL	16922	Phyh
Aiba	ESC	SGL	16969	Zbtb7a
Aiba	ESC	SGL	16970	Lrmp
Aiba	ESC	SGL	16980	Lrrn2
Aiba	ESC	SGL	16988	Lst1
Aiba	ESC	SGL	16992	Lta
Aiba	ESC	SGL	16994	Ltb
Aiba	ESC	SGL	17060	Blnk
Aiba	ESC	SGL	170638	Hpcal4
Aiba	ESC	SGL	170677	Pcdh21
Aiba	ESC	SGL	170711	Otud7a
Aiba	ESC	SGL	170734	Zfp371
Aiba	ESC	SGL	170745	Xpnpep2
Aiba	ESC	SGL	17075	Tacstd1
Aiba	ESC	SGL	170755	Sgk3
Aiba	ESC	SGL	170790	Mlc1
Aiba	ESC	SGL	170835	Pib5pa
Aiba	ESC	SGL	171095	Il17rc
Aiba	ESC	SGL	171168	Asah3
Aiba	ESC	SGL	17118	Marcks
Aiba	ESC	SGL	171207	Arhgap4
Aiba	ESC	SGL	171229	V1re6
Aiba	ESC	SGL	17123	Madcam1
Aiba	ESC	SGL	171284	Timd2
Aiba	ESC	SGL	171286	Slc12a8
Aiba	ESC	SGL	17131	Smad7
Aiba	ESC	SGL	171388	Bnipl
Aiba	ESC	SGL	17140	Magea4
Aiba	ESC	SGL	171469	Gpr37l1
Aiba	ESC	SGL	171504	Apob48r
Aiba	ESC	SGL	17173	Ascl2
Aiba	ESC	SGL	17179	Matk
Aiba	ESC	SGL	17184	Matr3
Aiba	ESC	SGL	17207	Mcf2l
Aiba	ESC	SGL	17218	Mcm5
Aiba	ESC	SGL	17285	Meox1
Aiba	ESC	SGL	17286	Meox2
Aiba	ESC	SGL	17288	Mep1b
Aiba	ESC	SGL	17294	Mest
Aiba	ESC	SGL	17295	Met
Aiba	ESC	SGL	17305	Mfng
Aiba	ESC	SGL	17309	Mgat3
Aiba	ESC	SGL	17312	Mgl1
Aiba	ESC	SGL	17314	Mgmt
Aiba	ESC	SGL	17381	Mmp12
Aiba	ESC	SGL	17385	Mmp11
Aiba	ESC	SGL	17390	Mmp2
Aiba	ESC	SGL	17433	Mobp
Aiba	ESC	SGL	17441	Mog
Aiba	ESC	SGL	17450	Morc1
Aiba	ESC	SGL	17472	Gbp4
Aiba	ESC	SGL	17528	Mpz
Aiba	ESC	SGL	17681	Msc
Aiba	ESC	SGL	17688	Msh6
Aiba	ESC	SGL	17691	Snf1lk
Aiba	ESC	SGL	17750	Mt2
Aiba	ESC	SGL	17752	Mt4
Aiba	ESC	SGL	17755	Mtap1b
Aiba	ESC	SGL	17760	Mtap6
Aiba	ESC	SGL	17762	Mapt
Aiba	ESC	SGL	17765	Mtf2
Aiba	ESC	SGL	17771	Mtl5
Aiba	ESC	SGL	17829	Muc1
Aiba	ESC	SGL	17840	Mup1
Aiba	ESC	SGL	17843	Mup4
Aiba	ESC	SGL	17844	Mup5
Aiba	ESC	SGL	17863	Myb
Aiba	ESC	SGL	17884	Myh4
Aiba	ESC	SGL	17885	Myh8
Aiba	ESC	SGL	17896	Myl4
Aiba	ESC	SGL	17898	Myl7
Aiba	ESC	SGL	17906	Myl2
Aiba	ESC	SGL	17907	Mylpf
Aiba	ESC	SGL	17910	Myo15
Aiba	ESC	SGL	17916	Myo1f
Aiba	ESC	SGL	17930	Myom2
Aiba	ESC	SGL	17937	Nab2
Aiba	ESC	SGL	17954	Nap1l2
Aiba	ESC	SGL	18012	Neurod1
Aiba	ESC	SGL	18020	Nfatc2ip
Aiba	ESC	SGL	18025	Nfe2l3
Aiba	ESC	SGL	18035	Nfkbia
Aiba	ESC	SGL	18050	Klk1b3
Aiba	ESC	SGL	18053	Ngfr
Aiba	ESC	SGL	18092	Nkx2-6
Aiba	ESC	SGL	18095	Nkx3-1
Aiba	ESC	SGL	18104	Nqo1
Aiba	ESC	SGL	18125	Nos1
Aiba	ESC	SGL	18127	Nos3
Aiba	ESC	SGL	18128	Notch1
Aiba	ESC	SGL	18132	Notch4
Aiba	ESC	SGL	18133	Nov
Aiba	ESC	SGL	18142	Npas1
Aiba	ESC	SGL	18146	Npdc1
Aiba	ESC	SGL	18159	Nppc
Aiba	ESC	SGL	18160	Npr1
Aiba	ESC	SGL	18190	Nrxn2
Aiba	ESC	SGL	18197	Nsg2
Aiba	ESC	SGL	18212	Ntrk2
Aiba	ESC	SGL	18291	Nobox
Aiba	ESC	SGL	18300	Oit1
Aiba	ESC	SGL	18321	Olfr23
Aiba	ESC	SGL	18387	Oprk1
Aiba	ESC	SGL	18400	Slc22a18
Aiba	ESC	SGL	18413	Osm
Aiba	ESC	SGL	18415	Hspa4l
Aiba	ESC	SGL	18424	Otx2
Aiba	ESC	SGL	18439	P2rx7
Aiba	ESC	SGL	18440	P2rx6
Aiba	ESC	SGL	18441	P2ry1
Aiba	ESC	SGL	18442	P2ry2
Aiba	ESC	SGL	18519	Pcaf
Aiba	ESC	SGL	18530	Pcdh8
Aiba	ESC	SGL	18585	Pde9a
Aiba	ESC	SGL	18590	Pdgfa
Aiba	ESC	SGL	18598	Pdha2
Aiba	ESC	SGL	18600	Padi2
Aiba	ESC	SGL	18602	Padi4
Aiba	ESC	SGL	18609	Pdx1
Aiba	ESC	SGL	18612	Etv4
Aiba	ESC	SGL	18613	Pecam1
Aiba	ESC	SGL	18627	Per2
Aiba	ESC	SGL	18671	Abcb1a
Aiba	ESC	SGL	18682	Phkg1
Aiba	ESC	SGL	18707	Pik3cd
Aiba	ESC	SGL	18778	Pla2g1b
Aiba	ESC	SGL	18781	Pla2g2c
Aiba	ESC	SGL	18787	Serpine1
Aiba	ESC	SGL	18795	Plcb1
Aiba	ESC	SGL	18798	Plcb4
Aiba	ESC	SGL	18946	Pnliprp1
Aiba	ESC	SGL	18950	Pnp1
Aiba	ESC	SGL	18991	Pou3f1
Aiba	ESC	SGL	18992	Pou3f2
Aiba	ESC	SGL	18993	Pou3f3
Aiba	ESC	SGL	18997	Pou4f2
Aiba	ESC	SGL	18999	Pou5f1
Aiba	ESC	SGL	19023	Ppef2
Aiba	ESC	SGL	19088	Prkar2b
Aiba	ESC	SGL	19094	Mapk11
Aiba	ESC	SGL	19123	Proc
Aiba	ESC	SGL	19125	Prodh
Aiba	ESC	SGL	19132	Prph
Aiba	ESC	SGL	19139	Prps1
Aiba	ESC	SGL	19153	Prx
Aiba	ESC	SGL	19193	Pipox
Aiba	ESC	SGL	19200	Pstpip1
Aiba	ESC	SGL	192120	Bspry
Aiba	ESC	SGL	19213	Ptf1a
Aiba	ESC	SGL	19215	Ptgds
Aiba	ESC	SGL	19217	Ptger2
Aiba	ESC	SGL	192199	Rspo1
Aiba	ESC	SGL	192212	Prom2
Aiba	ESC	SGL	19224	Ptgs1
Aiba	ESC	SGL	19245	Ptp4a3
Aiba	ESC	SGL	19256	Ptpn20
Aiba	ESC	SGL	19271	Ptprj
Aiba	ESC	SGL	19275	Ptprn
Aiba	ESC	SGL	192976	BC046404
Aiba	ESC	SGL	19309	Pygm
Aiba	ESC	SGL	19337	Rab33a
Aiba	ESC	SGL	19340	Rab3d
Aiba	ESC	SGL	19369	Raet1b
Aiba	ESC	SGL	19378	Aldh1a2
Aiba	ESC	SGL	19395	Rasgrp2
Aiba	ESC	SGL	19411	Rarg
Aiba	ESC	SGL	19414	Rasa3
Aiba	ESC	SGL	19419	Rasgrp1
Aiba	ESC	SGL	194237	BC057371
Aiba	ESC	SGL	194590	Reps2
Aiba	ESC	SGL	194738	Rhox11
Aiba	ESC	SGL	195733	Grhl1
Aiba	ESC	SGL	19659	Rbp1
Aiba	ESC	SGL	19715	Rex2
Aiba	ESC	SGL	19725	Rfx2
Aiba	ESC	SGL	19735	Rgs2
Aiba	ESC	SGL	19746	Rhd
Aiba	ESC	SGL	19771	Rlbp1
Aiba	ESC	SGL	19773	Rln1
Aiba	ESC	SGL	19882	Mst1r
Aiba	ESC	SGL	20042	Rps12
Aiba	ESC	SGL	20183	Rxrg
Aiba	ESC	SGL	20201	S100a8
Aiba	ESC	SGL	20209	Saa2
Aiba	ESC	SGL	20230	Satb1
Aiba	ESC	SGL	20257	Stmn2
Aiba	ESC	SGL	20262	Stmn3
Aiba	ESC	SGL	20295	Ccl17
Aiba	ESC	SGL	20312	Cx3cl1
Aiba	ESC	SGL	20319	Sfrp2
Aiba	ESC	SGL	20321	Frrs1
Aiba	ESC	SGL	20350	Sema3f
Aiba	ESC	SGL	20355	Sema4f
Aiba	ESC	SGL	20357	Sema5b
Aiba	ESC	SGL	20370	Sez6
Aiba	ESC	SGL	20390	Sftpd
Aiba	ESC	SGL	20404	Sh3gl2
Aiba	ESC	SGL	20425	Shmt1
Aiba	ESC	SGL	20431	Si
Aiba	ESC	SGL	20440	St6gal1
Aiba	ESC	SGL	20447	St6galnac3
Aiba	ESC	SGL	20449	St8sia1
Aiba	ESC	SGL	20451	St8sia3
Aiba	ESC	SGL	20474	Six4
Aiba	ESC	SGL	20482	Skil
Aiba	ESC	SGL	20510	Slc1a1
Aiba	ESC	SGL	20528	Slc2a4
Aiba	ESC	SGL	20533	Slc4a1
Aiba	ESC	SGL	20537	Slc5a1
Aiba	ESC	SGL	20540	Slc7a7
Aiba	ESC	SGL	20563	Slit2
Aiba	ESC	SGL	20617	Snca
Aiba	ESC	SGL	20618	Sncg
Aiba	ESC	SGL	20646	Snrpn
Aiba	ESC	SGL	20648	Snta1
Aiba	ESC	SGL	20660	Sorl1
Aiba	ESC	SGL	20672	Sox18
Aiba	ESC	SGL	20674	Sox2
Aiba	ESC	SGL	20706	Serpinb9b
Aiba	ESC	SGL	20710	Serpinb9e
Aiba	ESC	SGL	20728	Spic
Aiba	ESC	SGL	20732	Spint1
Aiba	ESC	SGL	20737	Spn
Aiba	ESC	SGL	20739	Spna1
Aiba	ESC	SGL	20743	Spnb3
Aiba	ESC	SGL	20750	Spp1
Aiba	ESC	SGL	207607	Ccdc40
Aiba	ESC	SGL	207667	Lbxcor1
Aiba	ESC	SGL	207728	Pde2a
Aiba	ESC	SGL	207777	Bzrap1
Aiba	ESC	SGL	20849	Stat4
Aiba	ESC	SGL	20865	C730007P19Rik
Aiba	ESC	SGL	208666	Diras1
Aiba	ESC	SGL	20871	Aurkc
Aiba	ESC	SGL	20890	Wnt8a
Aiba	ESC	SGL	20899	Stra8
Aiba	ESC	SGL	20907	Stx1a
Aiba	ESC	SGL	209200	Dtx3l
Aiba	ESC	SGL	209225	Zfp710
Aiba	ESC	SGL	209268	Igsf1
Aiba	ESC	SGL	20927	Abcc8
Aiba	ESC	SGL	209378	Itih5
Aiba	ESC	SGL	20957	Sycp1
Aiba	ESC	SGL	20962	Sycp3
Aiba	ESC	SGL	20963	Syk
Aiba	ESC	SGL	20964	Syn1
Aiba	ESC	SGL	209966	Pgbd5
Aiba	ESC	SGL	210044	Adcy2
Aiba	ESC	SGL	210503	Zfp677
Aiba	ESC	SGL	210510	Tdrd6
Aiba	ESC	SGL	210554	Hus1b
Aiba	ESC	SGL	211232	Cpne9
Aiba	ESC	SGL	211914	Ddef2
Aiba	ESC	SGL	212085	Trim52
Aiba	ESC	SGL	212108	Rln3
Aiba	ESC	SGL	212167	A530088I07Rik
Aiba	ESC	SGL	212190	Ubxd3
Aiba	ESC	SGL	212531	Sh3bgrl2
Aiba	ESC	SGL	212539	Gm266
Aiba	ESC	SGL	212706	C330016O10Rik
Aiba	ESC	SGL	212989	Best2
Aiba	ESC	SGL	212998	BC016579
Aiba	ESC	SGL	213234	Zbbx
Aiba	ESC	SGL	213236	Dnd1
Aiba	ESC	SGL	213262	Fstl5
Aiba	ESC	SGL	213311	Fbxl21
Aiba	ESC	SGL	21334	Tac2
Aiba	ESC	SGL	21337	Tacr2
Aiba	ESC	SGL	213469	Lgi3
Aiba	ESC	SGL	21349	Tal1
Aiba	ESC	SGL	213649	Arhgef19
Aiba	ESC	SGL	213765	RP23-336F11.32
Aiba	ESC	SGL	21380	Tbx1
Aiba	ESC	SGL	21386	Tbx3
Aiba	ESC	SGL	21390	Tbxa2r
Aiba	ESC	SGL	213948	Atg9b
Aiba	ESC	SGL	21401	Tcea3
Aiba	ESC	SGL	21407	Tcf15
Aiba	ESC	SGL	214111	Slc24a1
Aiba	ESC	SGL	214133	Tet2
Aiba	ESC	SGL	214158	Trim38
Aiba	ESC	SGL	21420	Tcfap2c
Aiba	ESC	SGL	21426	Tcfec
Aiba	ESC	SGL	21432	Tcl1
Aiba	ESC	SGL	214531	Tmprss13
Aiba	ESC	SGL	214547	She
Aiba	ESC	SGL	21462	Tcp10c
Aiba	ESC	SGL	214639	4930486L24Rik
Aiba	ESC	SGL	215627	Zbtb8
Aiba	ESC	SGL	215693	Zmat1
Aiba	ESC	SGL	215707	Ccdc92
Aiba	ESC	SGL	215723	BC024997
Aiba	ESC	SGL	215819	Nhsl1
Aiba	ESC	SGL	215890	Rlbp1l2
Aiba	ESC	SGL	215900	A630077B13Rik
Aiba	ESC	SGL	215929	AI317395
Aiba	ESC	SGL	216166	6330514A18Rik
Aiba	ESC	SGL	216350	Tspan8
Aiba	ESC	SGL	21645	Tcte1
Aiba	ESC	SGL	216613	Ccdc85a
Aiba	ESC	SGL	216635	Hbq1
Aiba	ESC	SGL	21667	Tdgf1
Aiba	ESC	SGL	21673	Dntt
Aiba	ESC	SGL	216835	Usp43
Aiba	ESC	SGL	216864	Mgl2
Aiba	ESC	SGL	216867	Slc16a11
Aiba	ESC	SGL	21689	Tekt1
Aiba	ESC	SGL	216991	Centa2
Aiba	ESC	SGL	217069	Trim25
Aiba	ESC	SGL	217071	Gm525
Aiba	ESC	SGL	217082	Hlf
Aiba	ESC	SGL	217138	Atad4
Aiba	ESC	SGL	217151	Arl5c
Aiba	ESC	SGL	217214	Nags
Aiba	ESC	SGL	217306	Cd300e
Aiba	ESC	SGL	217333	Trim47
Aiba	ESC	SGL	21744	Adad1
Aiba	ESC	SGL	21745	Tep1
Aiba	ESC	SGL	217733	Tmem63c
Aiba	ESC	SGL	217830	9030617O03Rik
Aiba	ESC	SGL	217837	Itpk1
Aiba	ESC	SGL	21810	Tgfbi
Aiba	ESC	SGL	21815	Tgif1
Aiba	ESC	SGL	21828	Thbs4
Aiba	ESC	SGL	21835	Thrsp
Aiba	ESC	SGL	21838	Thy1
Aiba	ESC	SGL	21847	Klf10
Aiba	ESC	SGL	21888	Tle4
Aiba	ESC	SGL	219131	Phf11
Aiba	ESC	SGL	219132	D14Ertd668e
Aiba	ESC	SGL	219148	BC065085
Aiba	ESC	SGL	21930	Tnfaip6
Aiba	ESC	SGL	21946	Pglyrp1
Aiba	ESC	SGL	21955	Tnnt1
Aiba	ESC	SGL	21983	Tpbg
Aiba	ESC	SGL	21985	Tpd52
Aiba	ESC	SGL	21987	Tpd52l1
Aiba	ESC	SGL	22018	Tpo
Aiba	ESC	SGL	22041	Trf
Aiba	ESC	SGL	22042	Tfrc
Aiba	ESC	SGL	22044	Trh
Aiba	ESC	SGL	22059	Trp53
Aiba	ESC	SGL	22065	Trpc3
Aiba	ESC	SGL	22092	Rsph1
Aiba	ESC	SGL	22113	Phlda2
Aiba	ESC	SGL	22116	Stk22s1
Aiba	ESC	SGL	22127	Tsx
Aiba	ESC	SGL	22138	Ttn
Aiba	ESC	SGL	22141	Tub
Aiba	ESC	SGL	22144	Tuba3a
Aiba	ESC	SGL	22169	Cmpk2
Aiba	ESC	SGL	22202	Ube1y1
Aiba	ESC	SGL	22223	Uchl1
Aiba	ESC	SGL	22227	Ucp1
Aiba	ESC	SGL	22239	Ugt8a
Aiba	ESC	SGL	22241	Ulk1
Aiba	ESC	SGL	22264	Prap1
Aiba	ESC	SGL	22269	Upk2
Aiba	ESC	SGL	22270	Upk3a
Aiba	ESC	SGL	22271	Upp1
Aiba	ESC	SGL	22286	Utf1
Aiba	ESC	SGL	22341	Vegfc
Aiba	ESC	SGL	22348	Slc32a1
Aiba	ESC	SGL	22349	Vil1
Aiba	ESC	SGL	22351	Vill
Aiba	ESC	SGL	22360	Nrsn1
Aiba	ESC	SGL	22363	Vpreb2
Aiba	ESC	SGL	22364	Vpreb3
Aiba	ESC	SGL	223666	D15Wsu169e
Aiba	ESC	SGL	22371	Vwf
Aiba	ESC	SGL	223726	Mpped1
Aiba	ESC	SGL	22376	Was
Aiba	ESC	SGL	223881	Rnd1
Aiba	ESC	SGL	223917	Krt79
Aiba	ESC	SGL	224079	Atp13a4
Aiba	ESC	SGL	224129	Adcy5
Aiba	ESC	SGL	22416	Wnt3a
Aiba	ESC	SGL	22419	Wnt5b
Aiba	ESC	SGL	22420	Wnt6
Aiba	ESC	SGL	224794	Enpp4
Aiba	ESC	SGL	224796	Clic5
Aiba	ESC	SGL	224840	Treml4
Aiba	ESC	SGL	224997	Dlgap1
Aiba	ESC	SGL	225362	Reep2
Aiba	ESC	SGL	225471	Ticam2
Aiba	ESC	SGL	225642	Grp
Aiba	ESC	SGL	225724	Mapk4
Aiba	ESC	SGL	225742	St8sia5
Aiba	ESC	SGL	225845	Hrasls3
Aiba	ESC	SGL	225884	BC021614
Aiba	ESC	SGL	226041	Pgm5
Aiba	ESC	SGL	226105	Cyp2c70
Aiba	ESC	SGL	226143	Cyp2c44
Aiba	ESC	SGL	22637	Zap70
Aiba	ESC	SGL	226419	Dyrk3
Aiba	ESC	SGL	226518	Nmnat2
Aiba	ESC	SGL	226652	Arhgap30
Aiba	ESC	SGL	22673	Zfp185
Aiba	ESC	SGL	22698	Zfp39
Aiba	ESC	SGL	22702	Zfp42
Aiba	ESC	SGL	22715	Zfp57
Aiba	ESC	SGL	22717	Zfp59
Aiba	ESC	SGL	227325	Dner
Aiba	ESC	SGL	227327	B3gnt7
Aiba	ESC	SGL	227541	Camk1d
Aiba	ESC	SGL	227631	Sohlh1
Aiba	ESC	SGL	227696	Phyhd1
Aiba	ESC	SGL	22772	Zic2
Aiba	ESC	SGL	22773	Zic3
Aiba	ESC	SGL	227733	Pip5kl1
Aiba	ESC	SGL	22782	Slc30a1
Aiba	ESC	SGL	22788	Zp3
Aiba	ESC	SGL	227960	Gca
Aiba	ESC	SGL	228543	Rhov
Aiba	ESC	SGL	228576	Mall
Aiba	ESC	SGL	228788	BC020535
Aiba	ESC	SGL	228802	BC018465
Aiba	ESC	SGL	228846	D630003M21Rik
Aiba	ESC	SGL	228858	Gdap1l1
Aiba	ESC	SGL	229571	EG229571
Aiba	ESC	SGL	229600	BC028528
Aiba	ESC	SGL	229722	5330417C22Rik
Aiba	ESC	SGL	229927	Clca4
Aiba	ESC	SGL	230579	BC026682
Aiba	ESC	SGL	230587	Glis1
Aiba	ESC	SGL	230775	Bai2
Aiba	ESC	SGL	230824	Grhl3
Aiba	ESC	SGL	230857	Ece1
Aiba	ESC	SGL	230868	Igsf21
Aiba	ESC	SGL	230904	Fbxo2
Aiba	ESC	SGL	231014	9330182L06Rik
Aiba	ESC	SGL	231044	Gbx1
Aiba	ESC	SGL	231125	Zfyve28
Aiba	ESC	SGL	231148	Ablim2
Aiba	ESC	SGL	231214	Cc2d2a
Aiba	ESC	SGL	231382	Tmprss11d
Aiba	ESC	SGL	231503	BC062109
Aiba	ESC	SGL	231549	Lrrc8d
Aiba	ESC	SGL	231605	Galnt9
Aiba	ESC	SGL	231821	Centa1
Aiba	ESC	SGL	231832	Tmem184a
Aiba	ESC	SGL	231858	D930005D10Rik
Aiba	ESC	SGL	232237	Fgd5
Aiba	ESC	SGL	232345	A2m
Aiba	ESC	SGL	232370	Clstn3
Aiba	ESC	SGL	232441	Rerg
Aiba	ESC	SGL	232680	Cpa2
Aiba	ESC	SGL	232813	D430041B17Rik
Aiba	ESC	SGL	232889	Pla2g4c
Aiba	ESC	SGL	232943	Klc3
Aiba	ESC	SGL	232969	Zfp428
Aiba	ESC	SGL	232975	Atp1a3
Aiba	ESC	SGL	232984	B3gnt8
Aiba	ESC	SGL	233040	Fbxo27
Aiba	ESC	SGL	233079	Ffar2
Aiba	ESC	SGL	233107	Kctd15
Aiba	ESC	SGL	233164	EG233164
Aiba	ESC	SGL	233186	Siglec5
Aiba	ESC	SGL	233199	Mybpc2
Aiba	ESC	SGL	233549	Mogat2
Aiba	ESC	SGL	233571	P2ry6
Aiba	ESC	SGL	233752	Insc
Aiba	ESC	SGL	233801	Acsm4
Aiba	ESC	SGL	233836	Slc5a11
Aiba	ESC	SGL	234267	Gpm6a
Aiba	ESC	SGL	234395	Ushbp1
Aiba	ESC	SGL	234515	Inpp4b
Aiba	ESC	SGL	234586	BC016201
Aiba	ESC	SGL	234779	Plcg2
Aiba	ESC	SGL	235067	Cypt4
Aiba	ESC	SGL	235132	Zbtb44
Aiba	ESC	SGL	235135	Tmem45b
Aiba	ESC	SGL	235180	Fez1
Aiba	ESC	SGL	235323	Usp28
Aiba	ESC	SGL	235330	Ttc12
Aiba	ESC	SGL	235431	Coro2b
Aiba	ESC	SGL	235435	Lctl
Aiba	ESC	SGL	235505	Cd109
Aiba	ESC	SGL	235604	Camkv
Aiba	ESC	SGL	235674	Acaa1b
Aiba	ESC	SGL	236219	Tcstv3
Aiba	ESC	SGL	236537	Zfp352
Aiba	ESC	SGL	236546	AF067061
Aiba	ESC	SGL	236573	BC057170
Aiba	ESC	SGL	237213	Glra2
Aiba	ESC	SGL	237253	Lrp11
Aiba	ESC	SGL	237754	Btnl9
Aiba	ESC	SGL	237868	Sarm1
Aiba	ESC	SGL	237886	Slfn9
Aiba	ESC	SGL	23792	Adam23
Aiba	ESC	SGL	23793	Adam25
Aiba	ESC	SGL	237930	Ttll6
Aiba	ESC	SGL	237987	Otop2
Aiba	ESC	SGL	238055	Apob
Aiba	ESC	SGL	238076	Kcns3
Aiba	ESC	SGL	238252	Gpr135
Aiba	ESC	SGL	238257	Tmem30b
Aiba	ESC	SGL	23829	C1ql1
Aiba	ESC	SGL	238323	Rps6kl1
Aiba	ESC	SGL	238330	6430527G18Rik
Aiba	ESC	SGL	23844	Clca3
Aiba	ESC	SGL	238463	Tubal3
Aiba	ESC	SGL	23887	Ggt5
Aiba	ESC	SGL	238988	Erc2
Aiba	ESC	SGL	239102	Zfhx2
Aiba	ESC	SGL	239126	C1qtnf9
Aiba	ESC	SGL	239133	Dleu7
Aiba	ESC	SGL	239157	Pnma2
Aiba	ESC	SGL	239188	Enox1
Aiba	ESC	SGL	239273	Abcc4
Aiba	ESC	SGL	239435	Aard
Aiba	ESC	SGL	23945	Mgll
Aiba	ESC	SGL	23948	Mmp17
Aiba	ESC	SGL	23957	Nr0b2
Aiba	ESC	SGL	23959	Nt5e
Aiba	ESC	SGL	23963	Odz1
Aiba	ESC	SGL	23968	Nlrp5
Aiba	ESC	SGL	23969	Pacsin1
Aiba	ESC	SGL	239759	Liph
Aiba	ESC	SGL	23985	Slc26a4
Aiba	ESC	SGL	24001	Tiam2
Aiba	ESC	SGL	240058	Cpne5
Aiba	ESC	SGL	240121	Fsd1
Aiba	ESC	SGL	240332	Slc6a7
Aiba	ESC	SGL	24047	Ccl19
Aiba	ESC	SGL	24050	2010-09-03
Aiba	ESC	SGL	24051	Sgcb
Aiba	ESC	SGL	24058	Sigirr
Aiba	ESC	SGL	24063	Spry1
Aiba	ESC	SGL	24066	Spry4
Aiba	ESC	SGL	240675	Vwa2
Aiba	ESC	SGL	24084	Tekt2
Aiba	ESC	SGL	240892	Dusp27
Aiba	ESC	SGL	240899	Lrrc52
Aiba	ESC	SGL	241070	Gpr1
Aiba	ESC	SGL	24117	Wif1
Aiba	ESC	SGL	241230	St8sia6
Aiba	ESC	SGL	241289	Gm347
Aiba	ESC	SGL	241308	Ralgps1
Aiba	ESC	SGL	241431	Xirp2
Aiba	ESC	SGL	241520	D430039N05Rik
Aiba	ESC	SGL	241556	Tspan18
Aiba	ESC	SGL	242022	Frem2
Aiba	ESC	SGL	242297	1700012H17Rik
Aiba	ESC	SGL	242484	D630039A03Rik
Aiba	ESC	SGL	242509	Bnc2
Aiba	ESC	SGL	242553	Kank4
Aiba	ESC	SGL	242570	Raver2
Aiba	ESC	SGL	242602	BC055111
Aiba	ESC	SGL	242662	Rims3
Aiba	ESC	SGL	242705	E2f2
Aiba	ESC	SGL	242721	Klhdc7a
Aiba	ESC	SGL	242726	Padi6
Aiba	ESC	SGL	243043	Kctd8
Aiba	ESC	SGL	243328	Slc29a4
Aiba	ESC	SGL	243339	Tmem130
Aiba	ESC	SGL	243634	Tmem16b
Aiba	ESC	SGL	243911	Kirrel2
Aiba	ESC	SGL	244218	Ctf2
Aiba	ESC	SGL	244233	Cd163l1
Aiba	ESC	SGL	244448	Triml1
Aiba	ESC	SGL	244551	Nanos3
Aiba	ESC	SGL	244608	Ccdc113
Aiba	ESC	SGL	244653	Hydin
Aiba	ESC	SGL	244954	Prss35
Aiba	ESC	SGL	245109	Gm397
Aiba	ESC	SGL	245128	AU018091
Aiba	ESC	SGL	245347	EG245347
Aiba	ESC	SGL	245404	Wdr40b
Aiba	ESC	SGL	245469	Pdzd4
Aiba	ESC	SGL	245474	Dkc1
Aiba	ESC	SGL	245670	Rragb
Aiba	ESC	SGL	245839	Gzmn
Aiba	ESC	SGL	246177	Myo1g
Aiba	ESC	SGL	246316	Lgi2
Aiba	ESC	SGL	246728	Oas2
Aiba	ESC	SGL	246730	Oas1a
Aiba	ESC	SGL	252830	Obox6
Aiba	ESC	SGL	252973	Grhl2
Aiba	ESC	SGL	257630	Il17f
Aiba	ESC	SGL	257908	Olfr115
Aiba	ESC	SGL	258365	Olfr361
Aiba	ESC	SGL	258413	Olfr881
Aiba	ESC	SGL	258416	Olfr888
Aiba	ESC	SGL	258624	Olfr120
Aiba	ESC	SGL	258648	Olfr438
Aiba	ESC	SGL	258665	Olfr815
Aiba	ESC	SGL	258673	Olfr1428
Aiba	ESC	SGL	258701	Olfr401
Aiba	ESC	SGL	258854	Olfr985
Aiba	ESC	SGL	258924	Olfr376
Aiba	ESC	SGL	258925	Olfr20
Aiba	ESC	SGL	259036	Olfr713
Aiba	ESC	SGL	259051	Olfr658
Aiba	ESC	SGL	259277	Klk8
Aiba	ESC	SGL	260296	Trim61
Aiba	ESC	SGL	260409	Cdc42ep3
Aiba	ESC	SGL	26358	Aldh1a7
Aiba	ESC	SGL	26359	Anxa10
Aiba	ESC	SGL	26364	Cd97
Aiba	ESC	SGL	26365	Ceacam1
Aiba	ESC	SGL	26366	Ceacam10
Aiba	ESC	SGL	26367	Ceacam2
Aiba	ESC	SGL	26368	Ceacam9
Aiba	ESC	SGL	263764	Creg2
Aiba	ESC	SGL	26380	Esrrb
Aiba	ESC	SGL	26410	Map3k8
Aiba	ESC	SGL	26415	Mapk13
Aiba	ESC	SGL	26424	Nr5a2
Aiba	ESC	SGL	26458	Slc27a2
Aiba	ESC	SGL	26565	Pla2g10
Aiba	ESC	SGL	268482	Krt12
Aiba	ESC	SGL	268534	Sntg2
Aiba	ESC	SGL	26875	Pclo
Aiba	ESC	SGL	268759	9930012K11Rik
Aiba	ESC	SGL	26876	Adh4
Aiba	ESC	SGL	268973	Nlrc4
Aiba	ESC	SGL	269016	Sh3rf2
Aiba	ESC	SGL	269023	Zfp608
Aiba	ESC	SGL	269063	Ms4a5
Aiba	ESC	SGL	26912	Gcat
Aiba	ESC	SGL	26913	Gprin1
Aiba	ESC	SGL	269254	Setx
Aiba	ESC	SGL	269637	Cnpy1
Aiba	ESC	SGL	269642	Nat8l
Aiba	ESC	SGL	269643	Ppp2r2c
Aiba	ESC	SGL	26970	Pla2g2e
Aiba	ESC	SGL	269831	Tspan12
Aiba	ESC	SGL	270097	AI427515
Aiba	ESC	SGL	270109	Pcnxl2
Aiba	ESC	SGL	270160	Rab39
Aiba	ESC	SGL	27052	Aoah
Aiba	ESC	SGL	27056	Irf5
Aiba	ESC	SGL	271375	Cd200r2
Aiba	ESC	SGL	27219	Sgk2
Aiba	ESC	SGL	272382	Spib
Aiba	ESC	SGL	27260	Plek2
Aiba	ESC	SGL	27273	Pdk4
Aiba	ESC	SGL	27276	Plekhb1
Aiba	ESC	SGL	27278	Clnk
Aiba	ESC	SGL	272790	Magee2
Aiba	ESC	SGL	27355	X99384
Aiba	ESC	SGL	27375	Tjp3
Aiba	ESC	SGL	27384	Akr1c13
Aiba	ESC	SGL	27400	Hsd17b6
Aiba	ESC	SGL	276829	Smtnl2
Aiba	ESC	SGL	277328	Trpa1
Aiba	ESC	SGL	277353	Tcfl5
Aiba	ESC	SGL	278279	Tmtc2
Aiba	ESC	SGL	279028	Adamts13
Aiba	ESC	SGL	279499	Kctd19
Aiba	ESC	SGL	280621	BC089491
Aiba	ESC	SGL	28105	Trim36
Aiba	ESC	SGL	28194	Apon
Aiba	ESC	SGL	28253	Slco1b2
Aiba	ESC	SGL	282663	Serpinb1b
Aiba	ESC	SGL	29811	Ndrg2
Aiba	ESC	SGL	29820	Tnfrsf19
Aiba	ESC	SGL	29857	Mapk12
Aiba	ESC	SGL	29859	Sult4a1
Aiba	ESC	SGL	29862	Ninj2
Aiba	ESC	SGL	29867	Cabp1
Aiba	ESC	SGL	29873	Cspg5
Aiba	ESC	SGL	30052	Pcsk1n
Aiba	ESC	SGL	30060	Mfi2
Aiba	ESC	SGL	30785	Cttnbp2
Aiba	ESC	SGL	30794	Pdlim4
Aiba	ESC	SGL	30806	Adamts8
Aiba	ESC	SGL	30927	Snai3
Aiba	ESC	SGL	30935	Tor3a
Aiba	ESC	SGL	30937	Lmcd1
Aiba	ESC	SGL	317758	Gimap9
Aiba	ESC	SGL	319148	Hist1h3c
Aiba	ESC	SGL	319154	Hist2h3b
Aiba	ESC	SGL	319166	Hist1h2ae
Aiba	ESC	SGL	319168	Hist1h2ah
Aiba	ESC	SGL	319178	Hist1h2bb
Aiba	ESC	SGL	319192	Hist2h2aa2
Aiba	ESC	SGL	319236	9230105E10Rik
Aiba	ESC	SGL	319530	Zfp750
Aiba	ESC	SGL	319581	Xkr5
Aiba	ESC	SGL	319713	Ablim3
Aiba	ESC	SGL	319888	5330437I02Rik
Aiba	ESC	SGL	319984	Jph4
Aiba	ESC	SGL	320022	Ccdc79
Aiba	ESC	SGL	320083	Fbxw16
Aiba	ESC	SGL	320158	Zmat4
Aiba	ESC	SGL	320165	Tacc1
Aiba	ESC	SGL	320202	Lefty2
Aiba	ESC	SGL	320207	Pik3r5
Aiba	ESC	SGL	320360	Ric3
Aiba	ESC	SGL	320558	Sycp2
Aiba	ESC	SGL	320604	A730037C10Rik
Aiba	ESC	SGL	320609	D330017J20Rik
Aiba	ESC	SGL	320662	Casc1
Aiba	ESC	SGL	320701	C130034I18Rik
Aiba	ESC	SGL	320709	Tmem117
Aiba	ESC	SGL	320825	Samd5
Aiba	ESC	SGL	320916	Wscd2
Aiba	ESC	SGL	320923	Mtap7d3
Aiba	ESC	SGL	320974	Lrrn4
Aiba	ESC	SGL	320997	Cyp4f39
Aiba	ESC	SGL	326619	Hist1h4a
Aiba	ESC	SGL	326620	Hist1h4b
Aiba	ESC	SGL	327799	Usp44
Aiba	ESC	SGL	327860	OTTMUSG00000005065
Aiba	ESC	SGL	327992	Hsf5
Aiba	ESC	SGL	328274	Zfp459
Aiba	ESC	SGL	328440	Npm2
Aiba	ESC	SGL	328779	Hs3st6
Aiba	ESC	SGL	328789	Tmhs
Aiba	ESC	SGL	328845	Acsbg2
Aiba	ESC	SGL	329207	Rbm44
Aiba	ESC	SGL	329324	Syt14
Aiba	ESC	SGL	329502	Pla2g4e
Aiba	ESC	SGL	329513	A730036I17Rik
Aiba	ESC	SGL	329641	6030405A18Rik
Aiba	ESC	SGL	329986	BC080695
Aiba	ESC	SGL	330228	4933411G11Rik
Aiba	ESC	SGL	330379	Gm839
Aiba	ESC	SGL	330627	Trim66
Aiba	ESC	SGL	330671	B4galnt4
Aiba	ESC	SGL	331004	Slc9a9
Aiba	ESC	SGL	331195	A430089I19Rik
Aiba	ESC	SGL	333467	B020031M17Rik
Aiba	ESC	SGL	333564	Gm784
Aiba	ESC	SGL	333670	Gm867
Aiba	ESC	SGL	333883	Cd59b
Aiba	ESC	SGL	338349	Cntln
Aiba	ESC	SGL	338369	A730055C05Rik
Aiba	ESC	SGL	347710	Pramel4
Aiba	ESC	SGL	347711	Pramel6
Aiba	ESC	SGL	347712	Pramel7
Aiba	ESC	SGL	353025	Caps2
Aiba	ESC	SGL	353170	4932441K18Rik
Aiba	ESC	SGL	353283	Eras
Aiba	ESC	SGL	360198	Hist1h3a
Aiba	ESC	SGL	360220	Speer4d
Aiba	ESC	SGL	378431	Txlnb
Aiba	ESC	SGL	378937	Lrrc24
Aiba	ESC	SGL	380684	Nefh
Aiba	ESC	SGL	380709	Spata22
Aiba	ESC	SGL	380713	Scarf1
Aiba	ESC	SGL	380768	Gm1568
Aiba	ESC	SGL	380839	Serpinb1c
Aiba	ESC	SGL	380878	AF067063
Aiba	ESC	SGL	381110	AW061290
Aiba	ESC	SGL	381175	Ccdc68
Aiba	ESC	SGL	381203	Slc22a20
Aiba	ESC	SGL	381319	Batf3
Aiba	ESC	SGL	381337	BC050210
Aiba	ESC	SGL	381371	Gm1631
Aiba	ESC	SGL	381411	Gm1967
Aiba	ESC	SGL	381524	AI427809
Aiba	ESC	SGL	381530	OTTMUSG00000007485
Aiba	ESC	SGL	381667	Gm1679
Aiba	ESC	SGL	381678	Zcwpw1
Aiba	ESC	SGL	381686	AW146299
Aiba	ESC	SGL	381693	4930434E21Rik
Aiba	ESC	SGL	381714	ENSMUSG00000033219
Aiba	ESC	SGL	381724	BC061212
Aiba	ESC	SGL	381813	Prmt8
Aiba	ESC	SGL	381936	EG381936
Aiba	ESC	SGL	382000	AY761184
Aiba	ESC	SGL	382034	Gse1
Aiba	ESC	SGL	382074	Foxr1
Aiba	ESC	SGL	383619	Aim2
Aiba	ESC	SGL	383709	Gm1322
Aiba	ESC	SGL	384619	BC050196
Aiba	ESC	SGL	384701	Dub2a
Aiba	ESC	SGL	399675	Tdpoz4
Aiba	ESC	SGL	399676	Tdpoz5
Aiba	ESC	SGL	432582	E130309D14Rik
Aiba	ESC	SGL	432628	Gm1964
Aiba	ESC	SGL	433100	AA388235
Aiba	ESC	SGL	433470	AA467197
Aiba	ESC	SGL	433719	OTTMUSG00000001246
Aiba	ESC	SGL	433779	OTTMUSG00000010537
Aiba	ESC	SGL	433804	OTTMUSG00000010673
Aiba	ESC	SGL	433940	BC057022
Aiba	ESC	SGL	434197	EG434197
Aiba	ESC	SGL	434377	Zfp560
Aiba	ESC	SGL	434438	Ccdc36
Aiba	ESC	SGL	434459	EG434459
Aiba	ESC	SGL	434729	EG434729
Aiba	ESC	SGL	434769	Rhox10
Aiba	ESC	SGL	434778	6330534C20Rik
Aiba	ESC	SGL	434784	Ldoc1
Aiba	ESC	SGL	435337	EG435337
Aiba	ESC	SGL	435804	Olfr1335
Aiba	ESC	SGL	435970	EG435970
Aiba	ESC	SGL	442801	Arhgef15
Aiba	ESC	SGL	442827	9830134C10Rik
Aiba	ESC	SGL	50500	Ttpa
Aiba	ESC	SGL	50501	Prok2
Aiba	ESC	SGL	50530	Mfap5
Aiba	ESC	SGL	50722	Dkkl1
Aiba	ESC	SGL	50759	Fbxo16
Aiba	ESC	SGL	50760	Fbxo17
Aiba	ESC	SGL	50764	Fbxo15
Aiba	ESC	SGL	50774	Krtap5-1
Aiba	ESC	SGL	50874	Tmod4
Aiba	ESC	SGL	50876	Tmod2
Aiba	ESC	SGL	50878	Stag3
Aiba	ESC	SGL	50914	Olig1
Aiba	ESC	SGL	51799	Rundc3a
Aiba	ESC	SGL	51800	Bok
Aiba	ESC	SGL	51811	Clec4f
Aiba	ESC	SGL	51875	Tmem141
Aiba	ESC	SGL	52024	Ankrd22
Aiba	ESC	SGL	52187	Rragd
Aiba	ESC	SGL	52250	Reep1
Aiba	ESC	SGL	52633	Nit2
Aiba	ESC	SGL	52670	Cpsf4l
Aiba	ESC	SGL	52793	ORF9
Aiba	ESC	SGL	52815	Ldhd
Aiba	ESC	SGL	52829	D4Bwg0951e
Aiba	ESC	SGL	53313	Atp2a3
Aiba	ESC	SGL	53318	Pdlim3
Aiba	ESC	SGL	53324	Nptx2
Aiba	ESC	SGL	53625	B3gnt2
Aiba	ESC	SGL	53856	Prg3
Aiba	ESC	SGL	53857	Tuba8
Aiba	ESC	SGL	53867	Col5a3
Aiba	ESC	SGL	53868	Rab25
Aiba	ESC	SGL	54120	Gipc2
Aiba	ESC	SGL	54139	Irf6
Aiba	ESC	SGL	54153	Rasa4
Aiba	ESC	SGL	54156	Egfl6
Aiba	ESC	SGL	54200	Sult2b1
Aiba	ESC	SGL	54204	2010-09-01
Aiba	ESC	SGL	54326	Elovl2
Aiba	ESC	SGL	54366	Ctnnal1
Aiba	ESC	SGL	54373	Prss16
Aiba	ESC	SGL	54396	Iigp2
Aiba	ESC	SGL	54418	Fmn2
Aiba	ESC	SGL	54427	Dnmt3l
Aiba	ESC	SGL	544806	Tmem92
Aiba	ESC	SGL	54484	Mkrn1
Aiba	ESC	SGL	54563	Nup210
Aiba	ESC	SGL	545662	B020004J07Rik
Aiba	ESC	SGL	545762	AU018829
Aiba	ESC	SGL	545929	EG545929
Aiba	ESC	SGL	545938	Zfp607
Aiba	ESC	SGL	546118	B020006M18Rik
Aiba	ESC	SGL	54631	Nphs1
Aiba	ESC	SGL	54635	Pdgfc
Aiba	ESC	SGL	54672	Gpr97
Aiba	ESC	SGL	547109	EG547109
Aiba	ESC	SGL	54722	Dfna5h
Aiba	ESC	SGL	547253	Parp14
Aiba	ESC	SGL	55984	Camkk1
Aiba	ESC	SGL	55987	Cpxm2
Aiba	ESC	SGL	55993	Msh4
Aiba	ESC	SGL	56012	Pgam2
Aiba	ESC	SGL	56050	Cyp39a1
Aiba	ESC	SGL	56069	Il17b
Aiba	ESC	SGL	56089	Ramp3
Aiba	ESC	SGL	56177	Olfm1
Aiba	ESC	SGL	56183	Nmu
Aiba	ESC	SGL	56213	Htra1
Aiba	ESC	SGL	56277	Tmem45a
Aiba	ESC	SGL	56312	Nupr1
Aiba	ESC	SGL	56315	Rhcg
Aiba	ESC	SGL	56318	Acpp
Aiba	ESC	SGL	56363	Tmeff2
Aiba	ESC	SGL	56365	Clcnkb
Aiba	ESC	SGL	56370	Tagln3
Aiba	ESC	SGL	56373	Cpb2
Aiba	ESC	SGL	56421	Pfkp
Aiba	ESC	SGL	56459	Sae1
Aiba	ESC	SGL	56460	Pkp3
Aiba	ESC	SGL	56461	Kcnip3
Aiba	ESC	SGL	56485	Slc2a5
Aiba	ESC	SGL	56492	Cldn18
Aiba	ESC	SGL	56504	Srpk3
Aiba	ESC	SGL	56515	Rnf138
Aiba	ESC	SGL	56526	2010-09-06
Aiba	ESC	SGL	56527	Mast1
Aiba	ESC	SGL	56533	Rgs17
Aiba	ESC	SGL	56534	Hspb3
Aiba	ESC	SGL	56615	Mgst1
Aiba	ESC	SGL	56642	Ankrd2
Aiba	ESC	SGL	56643	Slc15a1
Aiba	ESC	SGL	56691	Dnajb8
Aiba	ESC	SGL	56710	Dbc1
Aiba	ESC	SGL	56727	Miox
Aiba	ESC	SGL	56735	Krt71
Aiba	ESC	SGL	56753	Tacstd2
Aiba	ESC	SGL	56773	Chst5
Aiba	ESC	SGL	56846	Necab3
Aiba	ESC	SGL	57257	Vav3
Aiba	ESC	SGL	57278	Bcam
Aiba	ESC	SGL	57339	Jph1
Aiba	ESC	SGL	57340	Jph3
Aiba	ESC	SGL	57344	As3mt
Aiba	ESC	SGL	57355	BC051019
Aiba	ESC	SGL	57394	Tmem27
Aiba	ESC	SGL	57429	Sult5a1
Aiba	ESC	SGL	574428	Zmynd15
Aiba	ESC	SGL	57740	Stk32c
Aiba	ESC	SGL	57746	Piwil2
Aiba	ESC	SGL	57753	Noc3l
Aiba	ESC	SGL	57765	Tbx21
Aiba	ESC	SGL	57776	Ttyh1
Aiba	ESC	SGL	57875	Angptl4
Aiba	ESC	SGL	57911	Gsdma1
Aiba	ESC	SGL	58176	Rhbg
Aiba	ESC	SGL	58188	Vstm2b
Aiba	ESC	SGL	58206	Zbtb32
Aiba	ESC	SGL	58226	Cacna1h
Aiba	ESC	SGL	58238	A830059I20Rik
Aiba	ESC	SGL	58522	Trim54
Aiba	ESC	SGL	58802	Kcnmb4
Aiba	ESC	SGL	58804	Cdc42ep5
Aiba	ESC	SGL	58805	Mlxipl
Aiba	ESC	SGL	58865	Tdh
Aiba	ESC	SGL	58916	Myot
Aiba	ESC	SGL	58994	Smpd3
Aiba	ESC	SGL	59020	Pdzk1
Aiba	ESC	SGL	59058	Bhlhb5
Aiba	ESC	SGL	59093	Pcbp3
Aiba	ESC	SGL	59095	Fxyd6
Aiba	ESC	SGL	59289	Ccbp2
Aiba	ESC	SGL	59290	Gpa33
Aiba	ESC	SGL	59310	Mylc2pl
Aiba	ESC	SGL	594844	Tceal3
Aiba	ESC	SGL	60322	Chst7
Aiba	ESC	SGL	60406	Sap30
Aiba	ESC	SGL	60510	Syt9
Aiba	ESC	SGL	619548	Defb42
Aiba	ESC	SGL	622473	Ripply1
Aiba	ESC	SGL	622474	Smok3b
Aiba	ESC	SGL	623898	EG623898
Aiba	ESC	SGL	625360	LOC625360
Aiba	ESC	SGL	626834	Klk13
Aiba	ESC	SGL	629974	Rnf213
Aiba	ESC	SGL	63872	Zfp296
Aiba	ESC	SGL	63954	Rbp7
Aiba	ESC	SGL	64008	Aqp9
Aiba	ESC	SGL	64011	Nrgn
Aiba	ESC	SGL	64242	Ngb
Aiba	ESC	SGL	64293	Stk32b
Aiba	ESC	SGL	64379	Irx6
Aiba	ESC	SGL	64385	Cyp4f14
Aiba	ESC	SGL	64452	Slc5a4a
Aiba	ESC	SGL	64454	Slc5a4b
Aiba	ESC	SGL	64685	Nmi
Aiba	ESC	SGL	64918	Bhmt2
Aiba	ESC	SGL	65100	Zic5
Aiba	ESC	SGL	65255	Asb4
Aiba	ESC	SGL	653016	EG653016
Aiba	ESC	SGL	654459	Defb25
Aiba	ESC	SGL	66011	Ranbp17
Aiba	ESC	SGL	66065	Hsd17b14
Aiba	ESC	SGL	66104	Tceal6
Aiba	ESC	SGL	66198	Them5
Aiba	ESC	SGL	66214	1190002H23Rik
Aiba	ESC	SGL	66222	Serpinb1a
Aiba	ESC	SGL	66240	Kcne1l
Aiba	ESC	SGL	66259	Camk2n1
Aiba	ESC	SGL	66260	Tmem54
Aiba	ESC	SGL	66269	Tmed6
Aiba	ESC	SGL	66346	1700029P11Rik
Aiba	ESC	SGL	66371	Chmp4c
Aiba	ESC	SGL	66561	2310042E22Rik
Aiba	ESC	SGL	665700	Hmcn2
Aiba	ESC	SGL	66572	2600009P04Rik
Aiba	ESC	SGL	66597	Trim13
Aiba	ESC	SGL	66607	Ms4a4d
Aiba	ESC	SGL	66610	Abi3
Aiba	ESC	SGL	66643	Lix1
Aiba	ESC	SGL	66654	Tex12
Aiba	ESC	SGL	66659	Acp6
Aiba	ESC	SGL	66712	Spesp1
Aiba	ESC	SGL	66715	4921515J06Rik
Aiba	ESC	SGL	66720	Klhl10
Aiba	ESC	SGL	66725	Lrrk2
Aiba	ESC	SGL	66742	Cypt6
Aiba	ESC	SGL	66797	Cntnap2
Aiba	ESC	SGL	66805	Tspan1
Aiba	ESC	SGL	66813	Bcl2l14
Aiba	ESC	SGL	668206	LOC668206
Aiba	ESC	SGL	66892	Eif4e3
Aiba	ESC	SGL	66959	Dusp26
Aiba	ESC	SGL	66968	2310076L09Rik
Aiba	ESC	SGL	66979	Pole4
Aiba	ESC	SGL	66991	2410004A20Rik
Aiba	ESC	SGL	67030	Fancl
Aiba	ESC	SGL	67077	1700019N12Rik
Aiba	ESC	SGL	67080	1700019D03Rik
Aiba	ESC	SGL	67085	1700024G13Rik
Aiba	ESC	SGL	67118	Bfar
Aiba	ESC	SGL	67122	Nrarp
Aiba	ESC	SGL	67246	2810474O19Rik
Aiba	ESC	SGL	67254	2900011O08Rik
Aiba	ESC	SGL	67260	Lass4
Aiba	ESC	SGL	67331	Atp8b3
Aiba	ESC	SGL	67365	Hdhd1a
Aiba	ESC	SGL	67374	Jam2
Aiba	ESC	SGL	67375	Qprt
Aiba	ESC	SGL	67412	6330407J23Rik
Aiba	ESC	SGL	67416	Armcx2
Aiba	ESC	SGL	67426	Cabc1
Aiba	ESC	SGL	67473	Slc47a1
Aiba	ESC	SGL	67484	Eepd1
Aiba	ESC	SGL	67557	Larp6
Aiba	ESC	SGL	67564	Tmem35
Aiba	ESC	SGL	67573	Loxl4
Aiba	ESC	SGL	67578	Patl2
Aiba	ESC	SGL	67586	Ubxd5
Aiba	ESC	SGL	67603	Dusp6
Aiba	ESC	SGL	67652	Spaca1
Aiba	ESC	SGL	67664	Rnf125
Aiba	ESC	SGL	67758	Aadac
Aiba	ESC	SGL	67801	Pllp
Aiba	ESC	SGL	67847	Sncaip
Aiba	ESC	SGL	67859	2310002J15Rik
Aiba	ESC	SGL	67860	S100a16
Aiba	ESC	SGL	67865	Rgs10
Aiba	ESC	SGL	67874	Rprm
Aiba	ESC	SGL	67917	Zcchc3
Aiba	ESC	SGL	67937	Tmem59l
Aiba	ESC	SGL	67966	Zcchc10
Aiba	ESC	SGL	67968	Ooep
Aiba	ESC	SGL	67971	Tppp3
Aiba	ESC	SGL	67981	Hormad1
Aiba	ESC	SGL	68041	Mid1ip1
Aiba	ESC	SGL	68142	Inoc1
Aiba	ESC	SGL	68172	Rpl39l
Aiba	ESC	SGL	68221	Wfdc15a
Aiba	ESC	SGL	68236	Gtsf1l
Aiba	ESC	SGL	68239	Krt42
Aiba	ESC	SGL	68307	4930558O21Rik
Aiba	ESC	SGL	68484	Krtap16-8
Aiba	ESC	SGL	68527	1110017I16Rik
Aiba	ESC	SGL	68545	1110006O17Rik
Aiba	ESC	SGL	68566	Caly
Aiba	ESC	SGL	68588	Cthrc1
Aiba	ESC	SGL	68616	Gdpd3
Aiba	ESC	SGL	68625	1110020C03Rik
Aiba	ESC	SGL	68668	Klk5
Aiba	ESC	SGL	68678	Smtnl1
Aiba	ESC	SGL	68713	Ifitm1
Aiba	ESC	SGL	68738	Acss1
Aiba	ESC	SGL	68774	Ms4a6d
Aiba	ESC	SGL	68775	Atp6v1c2
Aiba	ESC	SGL	68828	Sync
Aiba	ESC	SGL	68846	Rnf208
Aiba	ESC	SGL	68910	Zfp467
Aiba	ESC	SGL	68918	1190005I06Rik
Aiba	ESC	SGL	68947	Chst8
Aiba	ESC	SGL	69123	1810022C23Rik
Aiba	ESC	SGL	69134	2200001I15Rik
Aiba	ESC	SGL	69146	Gsdmd
Aiba	ESC	SGL	69147	2200002J24Rik
Aiba	ESC	SGL	69159	Rhebl1
Aiba	ESC	SGL	69183	C1qtnf2
Aiba	ESC	SGL	69217	Plekha4
Aiba	ESC	SGL	69239	2610034M16Rik
Aiba	ESC	SGL	69294	Cst13
Aiba	ESC	SGL	69387	Dnajb13
Aiba	ESC	SGL	69464	2300006N05Rik
Aiba	ESC	SGL	69538	Antxr1
Aiba	ESC	SGL	69540	Klk10
Aiba	ESC	SGL	69542	2300002M23Rik
Aiba	ESC	SGL	69550	Bst2
Aiba	ESC	SGL	69564	Itgb1bp3
Aiba	ESC	SGL	69583	Tnfsf13
Aiba	ESC	SGL	69656	Pir
Aiba	ESC	SGL	69693	Pof1b
Aiba	ESC	SGL	69698	2310046K01Rik
Aiba	ESC	SGL	69707	Iqcg
Aiba	ESC	SGL	69726	Smyd3
Aiba	ESC	SGL	69772	Bdh2
Aiba	ESC	SGL	69824	Glod5
Aiba	ESC	SGL	69852	Tcf23
Aiba	ESC	SGL	69863	1810054D07Rik
Aiba	ESC	SGL	69903	Rasip1
Aiba	ESC	SGL	69938	Scrn1
Aiba	ESC	SGL	70005	1700029I01Rik
Aiba	ESC	SGL	70028	Dopey2
Aiba	ESC	SGL	70086	Cysltr2
Aiba	ESC	SGL	70110	Ifi35
Aiba	ESC	SGL	70127	Dpf3
Aiba	ESC	SGL	70129	Slc44a4
Aiba	ESC	SGL	70274	Ly6g6e
Aiba	ESC	SGL	70358	Steap1
Aiba	ESC	SGL	70375	Ica1l
Aiba	ESC	SGL	70450	Unc13d
Aiba	ESC	SGL	70546	Zdhhc2
Aiba	ESC	SGL	70571	Tcerg1l
Aiba	ESC	SGL	70673	Prdm16
Aiba	ESC	SGL	70696	3830417A13Rik
Aiba	ESC	SGL	70726	Angptl6
Aiba	ESC	SGL	70762	Dclk2
Aiba	ESC	SGL	70779	Prdm5
Aiba	ESC	SGL	70785	Dennd1c
Aiba	ESC	SGL	70861	4921521F21Rik
Aiba	ESC	SGL	70935	Speer4f
Aiba	ESC	SGL	70948	Wdr20b
Aiba	ESC	SGL	70956	Tex19.2
Aiba	ESC	SGL	70977	4931407G18Rik
Aiba	ESC	SGL	71020	Spats1
Aiba	ESC	SGL	71241	Dmrtc2
Aiba	ESC	SGL	71275	4933437F05Rik
Aiba	ESC	SGL	71313	Fsip1
Aiba	ESC	SGL	71354	Wdr31
Aiba	ESC	SGL	71355	Col24a1
Aiba	ESC	SGL	71361	Aifm2
Aiba	ESC	SGL	71522	Ggt6
Aiba	ESC	SGL	71601	Ceacam20
Aiba	ESC	SGL	71684	Rbm43
Aiba	ESC	SGL	71685	Galnt14
Aiba	ESC	SGL	71687	Tmem25
Aiba	ESC	SGL	71702	Cdc5l
Aiba	ESC	SGL	71720	Osbpl3
Aiba	ESC	SGL	71721	1200015N20Rik
Aiba	ESC	SGL	71755	Dhdh
Aiba	ESC	SGL	71801	Plekhf2
Aiba	ESC	SGL	71826	1700001F09Rik
Aiba	ESC	SGL	71827	Lrrc34
Aiba	ESC	SGL	71836	1700012A16Rik
Aiba	ESC	SGL	71846	Syce2
Aiba	ESC	SGL	71860	Wdr16
Aiba	ESC	SGL	71887	Ppm1j
Aiba	ESC	SGL	71897	2310010M24Rik
Aiba	ESC	SGL	71911	Bdh1
Aiba	ESC	SGL	71912	Jsrp1
Aiba	ESC	SGL	71934	Car13
Aiba	ESC	SGL	71950	Nanog
Aiba	ESC	SGL	71962	2410008K03Rik
Aiba	ESC	SGL	71973	Rbpms2
Aiba	ESC	SGL	71981	Tdrd12
Aiba	ESC	SGL	72022	Slc35f2
Aiba	ESC	SGL	72049	Tnfrsf13c
Aiba	ESC	SGL	72088	Ush1c
Aiba	ESC	SGL	72112	Ppp1r14d
Aiba	ESC	SGL	72135	Pygo1
Aiba	ESC	SGL	72148	2610019F03Rik
Aiba	ESC	SGL	72168	Aifm3
Aiba	ESC	SGL	72169	Trim29
Aiba	ESC	SGL	72185	Dbndd1
Aiba	ESC	SGL	72219	1700013B16Rik
Aiba	ESC	SGL	72309	Tmem158
Aiba	ESC	SGL	72324	Plxdc1
Aiba	ESC	SGL	72330	Kbtbd5
Aiba	ESC	SGL	72554	Utp14a
Aiba	ESC	SGL	72685	Dnajc6
Aiba	ESC	SGL	72754	Arhgef10l
Aiba	ESC	SGL	72821	Scn2b
Aiba	ESC	SGL	72832	Crtac1
Aiba	ESC	SGL	72902	Spock3
Aiba	ESC	SGL	72925	2010-03-01
Aiba	ESC	SGL	72948	Tppp
Aiba	ESC	SGL	73016	Kremen2
Aiba	ESC	SGL	73032	Ttc9b
Aiba	ESC	SGL	73072	BC068157
Aiba	ESC	SGL	73086	Rps6ka5
Aiba	ESC	SGL	73284	Ddit4l
Aiba	ESC	SGL	73332	1700041C02Rik
Aiba	ESC	SGL	73333	Slc25a31
Aiba	ESC	SGL	73336	1700036D21Rik
Aiba	ESC	SGL	73407	1700055M20Rik
Aiba	ESC	SGL	73442	Hspa12a
Aiba	ESC	SGL	73453	1700067K01Rik
Aiba	ESC	SGL	73547	Dusp21
Aiba	ESC	SGL	73598	1700001O22Rik
Aiba	ESC	SGL	73608	Marveld3
Aiba	ESC	SGL	73656	Ms4a6c
Aiba	ESC	SGL	73670	Defb30
Aiba	ESC	SGL	73677	Psma8
Aiba	ESC	SGL	73679	Tex19.1
Aiba	ESC	SGL	73680	2410081M15Rik
Aiba	ESC	SGL	73693	Dppa4
Aiba	ESC	SGL	73703	Dppa2
Aiba	ESC	SGL	73708	Dppa3
Aiba	ESC	SGL	73712	Dmkn
Aiba	ESC	SGL	73833	1110006G06Rik
Aiba	ESC	SGL	73914	Irak3
Aiba	ESC	SGL	73998	Herc3
Aiba	ESC	SGL	74002	Psd2
Aiba	ESC	SGL	74007	Btbd11
Aiba	ESC	SGL	74016	Phf19
Aiba	ESC	SGL	74068	Asz1
Aiba	ESC	SGL	74107	Cep55
Aiba	ESC	SGL	74121	Acoxl
Aiba	ESC	SGL	74131	Sash3
Aiba	ESC	SGL	74134	Cyp2s1
Aiba	ESC	SGL	74144	Robo4
Aiba	ESC	SGL	74152	1300002K09Rik
Aiba	ESC	SGL	74175	Crct1
Aiba	ESC	SGL	74186	Ccdc3
Aiba	ESC	SGL	74202	Fblim1
Aiba	ESC	SGL	74249	Lrrc2
Aiba	ESC	SGL	74251	Ankrd9
Aiba	ESC	SGL	74257	Tspan17
Aiba	ESC	SGL	74400	Zfp819
Aiba	ESC	SGL	74413	Tc2n
Aiba	ESC	SGL	74419	Tktl2
Aiba	ESC	SGL	74424	Tmc5
Aiba	ESC	SGL	74434	Sohlh2
Aiba	ESC	SGL	74453	Ccdc11
Aiba	ESC	SGL	74464	Zswim5
Aiba	ESC	SGL	74481	Batf2
Aiba	ESC	SGL	74482	Ifitm7
Aiba	ESC	SGL	74488	Lrrc15
Aiba	ESC	SGL	74519	Cyp2j9
Aiba	ESC	SGL	74563	Rasgef1c
Aiba	ESC	SGL	74666	4930432K21Rik
Aiba	ESC	SGL	74716	Wbp2nl
Aiba	ESC	SGL	75083	Usp50
Aiba	ESC	SGL	75104	Mmd2
Aiba	ESC	SGL	75409	Slitrk5
Aiba	ESC	SGL	75434	1700001C02Rik
Aiba	ESC	SGL	75483	Cox8c
Aiba	ESC	SGL	75552	Paqr9
Aiba	ESC	SGL	75556	1700026D08Rik
Aiba	ESC	SGL	75568	Capsl
Aiba	ESC	SGL	75600	Calml4
Aiba	ESC	SGL	75604	Tm4sf5
Aiba	ESC	SGL	75645	1700011F14Rik
Aiba	ESC	SGL	75647	1700025E21Rik
Aiba	ESC	SGL	75766	Tm7sf4
Aiba	ESC	SGL	75770	Brsk2
Aiba	ESC	SGL	75796	Cdyl2
Aiba	ESC	SGL	75801	Six6os1
Aiba	ESC	SGL	76071	Jakmip1
Aiba	ESC	SGL	76074	5830443L24Rik
Aiba	ESC	SGL	76157	Slc35d3
Aiba	ESC	SGL	76183	Brunol6
Aiba	ESC	SGL	76187	Adhfe1
Aiba	ESC	SGL	76252	Atp6v0e2
Aiba	ESC	SGL	76257	Slc38a3
Aiba	ESC	SGL	76261	0610040J01Rik
Aiba	ESC	SGL	76400	Pbp2
Aiba	ESC	SGL	76405	1700018B08Rik
Aiba	ESC	SGL	76408	Abcc3
Aiba	ESC	SGL	76420	1700027A23Rik
Aiba	ESC	SGL	76421	1700028K03Rik
Aiba	ESC	SGL	76453	Prss23
Aiba	ESC	SGL	76467	Msrb2
Aiba	ESC	SGL	76477	Pcolce2
Aiba	ESC	SGL	76484	Kndc1
Aiba	ESC	SGL	76486	Ly6k
Aiba	ESC	SGL	76507	Abp1
Aiba	ESC	SGL	76527	2010004A03Rik
Aiba	ESC	SGL	76572	Rbmxl2
Aiba	ESC	SGL	76650	Srxn1
Aiba	ESC	SGL	76701	Ctrc
Aiba	ESC	SGL	76722	Ckmt2
Aiba	ESC	SGL	76797	2410137M14Rik
Aiba	ESC	SGL	76800	Usp42
Aiba	ESC	SGL	76803	2410141K09Rik
Aiba	ESC	SGL	76815	Calcoco2
Aiba	ESC	SGL	76820	D12Ertd553e
Aiba	ESC	SGL	76872	Ccdc116
Aiba	ESC	SGL	76884	Cyfip2
Aiba	ESC	SGL	76886	6430514L14Rik
Aiba	ESC	SGL	76915	Mnd1
Aiba	ESC	SGL	76917	Flywch2
Aiba	ESC	SGL	76920	Arrdc5
Aiba	ESC	SGL	76974	1190003J15Rik
Aiba	ESC	SGL	76999	1700127D06Rik
Aiba	ESC	SGL	77056	Tmco4
Aiba	ESC	SGL	77220	C030003D03Rik
Aiba	ESC	SGL	77337	Akr1c21
Aiba	ESC	SGL	77485	Stk31
Aiba	ESC	SGL	77583	Notum
Aiba	ESC	SGL	77627	Efcab3
Aiba	ESC	SGL	77632	Pramef12
Aiba	ESC	SGL	77669	9130221D24Rik
Aiba	ESC	SGL	77739	Adamtsl1
Aiba	ESC	SGL	77945	Rpgrip1
Aiba	ESC	SGL	77998	Grifin
Aiba	ESC	SGL	78088	Ankrd56
Aiba	ESC	SGL	78134	Lpar4
Aiba	ESC	SGL	78248	Armcx1
Aiba	ESC	SGL	78303	Hist3h2ba
Aiba	ESC	SGL	78376	Ng23
Aiba	ESC	SGL	78478	1700129I15Rik
Aiba	ESC	SGL	78609	8030411F24Rik
Aiba	ESC	SGL	78748	Rassf10
Aiba	ESC	SGL	78806	4930555I21Rik
Aiba	ESC	SGL	78889	Wsb1
Aiba	ESC	SGL	78892	Crispld2
Aiba	ESC	SGL	78896	1500015O10Rik
Aiba	ESC	SGL	78906	9130017N09Rik
Aiba	ESC	SGL	78977	Popdc3
Aiba	ESC	SGL	79401	Spz1
Aiba	ESC	SGL	79455	Pdcl2
Aiba	ESC	SGL	80287	Apobec3
Aiba	ESC	SGL	80384	Tex21
Aiba	ESC	SGL	80515	A030009H04Rik
Aiba	ESC	SGL	80838	Hist1h1a
Aiba	ESC	SGL	80876	Ifitm2
Aiba	ESC	SGL	80880	Kank3
Aiba	ESC	SGL	80888	Hspb8
Aiba	ESC	SGL	80906	Kcnip2
Aiba	ESC	SGL	81879	Tcfcp2l1
Aiba	ESC	SGL	83383	Tcfap4
Aiba	ESC	SGL	83430	Il23a
Aiba	ESC	SGL	83456	Mov10l1
Aiba	ESC	SGL	83457	Fthl17
Aiba	ESC	SGL	83558	Tex11
Aiba	ESC	SGL	83560	Tex14
Aiba	ESC	SGL	83564	Nlrp4c
Aiba	ESC	SGL	83565	Pramel3
Aiba	ESC	SGL	83603	Elovl4
Aiba	ESC	SGL	83674	Cnnm1
Aiba	ESC	SGL	83767	Wasf1
Aiba	ESC	SGL	84004	Mcam
Aiba	ESC	SGL	84094	Plvap
Aiba	ESC	SGL	85030	Tnfrsf25
Aiba	ESC	SGL	85031	Pla1a
Aiba	ESC	SGL	93671	Cd163
Aiba	ESC	SGL	93673	Cml2
Aiba	ESC	SGL	93679	Trim8
Aiba	ESC	SGL	93739	Gabarapl2
Aiba	ESC	SGL	93806	Serpinb9g
Aiba	ESC	SGL	93897	Fzd10
Aiba	ESC	SGL	93960	Nkd1
Aiba	ESC	SGL	94088	Trim6
Aiba	ESC	SGL	94092	Trim16
Aiba	ESC	SGL	94244	Fkbp6
Aiba	ESC	SGL	94346	Tmem40
Aiba	ESC	SGL	94353	Hmgn3
Aiba	ESC	SGL	97086	Nhedc2
Aiba	ESC	SGL	97114	Hist2h3c2
Aiba	ESC	SGL	97130	C77080
Aiba	ESC	SGL	97895	Nlrp4f
Aiba	ESC	SGL	97908	Hist1h3g
Aiba	ESC	SGL	97998	Depdc6
Aiba	ESC	SGL	98303	D630023F18Rik
Aiba	ESC	SGL	98496	5033414K04Rik
Aiba	ESC	SGL	98558	Mael
Aiba	ESC	SGL	98660	Atp1a2
Aiba	ESC	SGL	98682	2210010L05Rik
Aiba	ESC	SGL	99296	Hrh3
Aiba	ESC	SGL	99571	Fgg
Aiba	ESC	SGL	99738	Kcnc4
Aiba	ESC(G lineage)	DGL	100637	N4bp2l1
Aiba	ESC(G lineage)	DGL	100727	Ugt2b34
Aiba	ESC(G lineage)	DGL	100732	Mapre3
Aiba	ESC(G lineage)	DGL	101113	Snx21
Aiba	ESC(G lineage)	DGL	101240	Wdr91
Aiba	ESC(G lineage)	DGL	101883	Tmem149
Aiba	ESC(G lineage)	DGL	102141	Snx25
Aiba	ESC(G lineage)	DGL	102294	Cyp4v3
Aiba	ESC(G lineage)	DGL	102371	AA407270
Aiba	ESC(G lineage)	DGL	102566	Tmem16k
Aiba	ESC(G lineage)	DGL	102644	Oaf
Aiba	ESC(G lineage)	DGL	102866	Pls3
Aiba	ESC(G lineage)	DGL	102941	B630019K06Rik
Aiba	ESC(G lineage)	DGL	103220	BC030307
Aiba	ESC(G lineage)	DGL	104215	Rhoq
Aiba	ESC(G lineage)	DGL	104252	Cdc42ep2
Aiba	ESC(G lineage)	DGL	104360	Isl2
Aiba	ESC(G lineage)	DGL	105298	Epdr1
Aiba	ESC(G lineage)	DGL	105352	Dusp22
Aiba	ESC(G lineage)	DGL	105501	Abhd4
Aiba	ESC(G lineage)	DGL	105559	Mbnl2
Aiba	ESC(G lineage)	DGL	105670	Rcbtb2
Aiba	ESC(G lineage)	DGL	105847	Lmf2
Aiba	ESC(G lineage)	DGL	106947	Slc39a3
Aiba	ESC(G lineage)	DGL	107250	Kazald1
Aiba	ESC(G lineage)	DGL	108079	Prkaa2
Aiba	ESC(G lineage)	DGL	108116	Slco3a1
Aiba	ESC(G lineage)	DGL	108150	Galnt7
Aiba	ESC(G lineage)	DGL	108735	Sft2d2
Aiba	ESC(G lineage)	DGL	109212	6720460F02Rik
Aiba	ESC(G lineage)	DGL	109346	Ankrd39
Aiba	ESC(G lineage)	DGL	109624	Cald1
Aiba	ESC(G lineage)	DGL	109674	Ampd2
Aiba	ESC(G lineage)	DGL	110312	Pmch
Aiba	ESC(G lineage)	DGL	110596	Rgnef
Aiba	ESC(G lineage)	DGL	113847	V1ra5
Aiba	ESC(G lineage)	DGL	114570	Crip3
Aiba	ESC(G lineage)	DGL	114584	Clic1
Aiba	ESC(G lineage)	DGL	114774	Pawr
Aiba	ESC(G lineage)	DGL	11489	Adam12
Aiba	ESC(G lineage)	DGL	11504	Adamts1
Aiba	ESC(G lineage)	DGL	11512	Adcy6
Aiba	ESC(G lineage)	DGL	11534	Adk
Aiba	ESC(G lineage)	DGL	11535	Adm
Aiba	ESC(G lineage)	DGL	11539	Adora1
Aiba	ESC(G lineage)	DGL	11651	Akt1
Aiba	ESC(G lineage)	DGL	11656	Alas2
Aiba	ESC(G lineage)	DGL	11732	Ank
Aiba	ESC(G lineage)	DGL	11735	Ank3
Aiba	ESC(G lineage)	DGL	117606	Boc
Aiba	ESC(G lineage)	DGL	11820	App
Aiba	ESC(G lineage)	DGL	11854	Rhod
Aiba	ESC(G lineage)	DGL	11856	Arhgap6
Aiba	ESC(G lineage)	DGL	11906	Zfhx3
Aiba	ESC(G lineage)	DGL	12010	B2m
Aiba	ESC(G lineage)	DGL	121022	Mrps6
Aiba	ESC(G lineage)	DGL	12153	Bmp1
Aiba	ESC(G lineage)	DGL	12154	Bmp10
Aiba	ESC(G lineage)	DGL	12226	Btg1
Aiba	ESC(G lineage)	DGL	12338	Capn6
Aiba	ESC(G lineage)	DGL	12370	Casp8
Aiba	ESC(G lineage)	DGL	12406	Serpinh1
Aiba	ESC(G lineage)	DGL	12418	Cbx4
Aiba	ESC(G lineage)	DGL	12424	Cck
Aiba	ESC(G lineage)	DGL	12444	Ccnd2
Aiba	ESC(G lineage)	DGL	12452	Ccng2
Aiba	ESC(G lineage)	DGL	12487	Cd28
Aiba	ESC(G lineage)	DGL	12512	Cd63
Aiba	ESC(G lineage)	DGL	12563	Cdh6
Aiba	ESC(G lineage)	DGL	12578	Cdkn2a
Aiba	ESC(G lineage)	DGL	12579	Cdkn2b
Aiba	ESC(G lineage)	DGL	12581	Cdkn2d
Aiba	ESC(G lineage)	DGL	12613	Cel
Aiba	ESC(G lineage)	DGL	12627	Cfc1
Aiba	ESC(G lineage)	DGL	12684	Cideb
Aiba	ESC(G lineage)	DGL	12703	Socs1
Aiba	ESC(G lineage)	DGL	12705	Cited1
Aiba	ESC(G lineage)	DGL	12728	Clcn5
Aiba	ESC(G lineage)	DGL	12798	Cnn2
Aiba	ESC(G lineage)	DGL	12892	Cpox
Aiba	ESC(G lineage)	DGL	12913	Creb3
Aiba	ESC(G lineage)	DGL	12955	Cryab
Aiba	ESC(G lineage)	DGL	12977	Csf1
Aiba	ESC(G lineage)	DGL	13008	Csrp2
Aiba	ESC(G lineage)	DGL	13136	Cd55
Aiba	ESC(G lineage)	DGL	13144	Dapk3
Aiba	ESC(G lineage)	DGL	13198	Ddit3
Aiba	ESC(G lineage)	DGL	13392	Dlx2
Aiba	ESC(G lineage)	DGL	13419	Dnase1
Aiba	ESC(G lineage)	DGL	13497	Drp2
Aiba	ESC(G lineage)	DGL	13593	Ebf3
Aiba	ESC(G lineage)	DGL	13603	Opn3
Aiba	ESC(G lineage)	DGL	13615	Edn2
Aiba	ESC(G lineage)	DGL	13617	Ednra
Aiba	ESC(G lineage)	DGL	13654	Egr2
Aiba	ESC(G lineage)	DGL	13797	Emx2
Aiba	ESC(G lineage)	DGL	13809	Enpep
Aiba	ESC(G lineage)	DGL	13819	Epas1
Aiba	ESC(G lineage)	DGL	13823	Epb4.1l3
Aiba	ESC(G lineage)	DGL	13855	Epn2
Aiba	ESC(G lineage)	DGL	13865	Nr2f1
Aiba	ESC(G lineage)	DGL	14012	Mpzl2
Aiba	ESC(G lineage)	DGL	140482	Zfp358
Aiba	ESC(G lineage)	DGL	140484	Pofut1
Aiba	ESC(G lineage)	DGL	140497	AF251705
Aiba	ESC(G lineage)	DGL	14058	F10
Aiba	ESC(G lineage)	DGL	14061	F2
Aiba	ESC(G lineage)	DGL	14066	F3
Aiba	ESC(G lineage)	DGL	14068	F7
Aiba	ESC(G lineage)	DGL	140780	Bmp2k
Aiba	ESC(G lineage)	DGL	14104	Fasn
Aiba	ESC(G lineage)	DGL	14148	Fdx1
Aiba	ESC(G lineage)	DGL	14165	Fgf10
Aiba	ESC(G lineage)	DGL	14187	Akr1b8
Aiba	ESC(G lineage)	DGL	14219	Ctgf
Aiba	ESC(G lineage)	DGL	14231	Fkbp7
Aiba	ESC(G lineage)	DGL	14240	Foxb2
Aiba	ESC(G lineage)	DGL	14245	Lpin1
Aiba	ESC(G lineage)	DGL	142980	Tlr3
Aiba	ESC(G lineage)	DGL	14311	Cidec
Aiba	ESC(G lineage)	DGL	14313	Fst
Aiba	ESC(G lineage)	DGL	14314	Fstl1
Aiba	ESC(G lineage)	DGL	14349	Fv1
Aiba	ESC(G lineage)	DGL	14387	Gaa
Aiba	ESC(G lineage)	DGL	14426	Galnt4
Aiba	ESC(G lineage)	DGL	14461	Gata2
Aiba	ESC(G lineage)	DGL	14579	Gem
Aiba	ESC(G lineage)	DGL	14600	Ghr
Aiba	ESC(G lineage)	DGL	14607	Gip
Aiba	ESC(G lineage)	DGL	14683	Gnas
Aiba	ESC(G lineage)	DGL	14695	Gnb3
Aiba	ESC(G lineage)	DGL	14701	Gng12
Aiba	ESC(G lineage)	DGL	14726	Pdpn
Aiba	ESC(G lineage)	DGL	14735	Gpc4
Aiba	ESC(G lineage)	DGL	14765	Gpr50
Aiba	ESC(G lineage)	DGL	14768	Lancl1
Aiba	ESC(G lineage)	DGL	14778	Gpx3
Aiba	ESC(G lineage)	DGL	14829	Grpr
Aiba	ESC(G lineage)	DGL	14958	H1f0
Aiba	ESC(G lineage)	DGL	14991	H2-M3
Aiba	ESC(G lineage)	DGL	15165	Hcn1
Aiba	ESC(G lineage)	DGL	15233	Hgd
Aiba	ESC(G lineage)	DGL	15273	Hivep2
Aiba	ESC(G lineage)	DGL	15284	Hlx
Aiba	ESC(G lineage)	DGL	15372	Hmx2
Aiba	ESC(G lineage)	DGL	15378	Hnf4a
Aiba	ESC(G lineage)	DGL	15423	Hoxc4
Aiba	ESC(G lineage)	DGL	15425	Hoxc6
Aiba	ESC(G lineage)	DGL	15438	Hoxd9
Aiba	ESC(G lineage)	DGL	15478	Hs3st3a1
Aiba	ESC(G lineage)	DGL	15483	Hsd11b1
Aiba	ESC(G lineage)	DGL	15564	Htr5b
Aiba	ESC(G lineage)	DGL	15930	Indo
Aiba	ESC(G lineage)	DGL	16002	Igf2
Aiba	ESC(G lineage)	DGL	16006	Igfbp1
Aiba	ESC(G lineage)	DGL	16011	Igfbp5
Aiba	ESC(G lineage)	DGL	16193	Il6
Aiba	ESC(G lineage)	DGL	16322	Inha
Aiba	ESC(G lineage)	DGL	16363	Irf2
Aiba	ESC(G lineage)	DGL	16364	Irf4
Aiba	ESC(G lineage)	DGL	16367	Irs1
Aiba	ESC(G lineage)	DGL	16373	Irx3
Aiba	ESC(G lineage)	DGL	16392	Isl1
Aiba	ESC(G lineage)	DGL	16420	Itgb6
Aiba	ESC(G lineage)	DGL	16452	Jak2
Aiba	ESC(G lineage)	DGL	16638	Klra7
Aiba	ESC(G lineage)	DGL	16775	Lama4
Aiba	ESC(G lineage)	DGL	16779	Lamb2
Aiba	ESC(G lineage)	DGL	16782	Lamc2
Aiba	ESC(G lineage)	DGL	16795	Large
Aiba	ESC(G lineage)	DGL	16816	Lcat
Aiba	ESC(G lineage)	DGL	16878	Lif
Aiba	ESC(G lineage)	DGL	16891	Lipg
Aiba	ESC(G lineage)	DGL	16995	Ltb4r1
Aiba	ESC(G lineage)	DGL	17001	Ltc4s
Aiba	ESC(G lineage)	DGL	17002	Ltf
Aiba	ESC(G lineage)	DGL	17005	Ltk
Aiba	ESC(G lineage)	DGL	17035	Lxn
Aiba	ESC(G lineage)	DGL	170676	Peg10
Aiba	ESC(G lineage)	DGL	170706	Tmem37
Aiba	ESC(G lineage)	DGL	170736	Parvb
Aiba	ESC(G lineage)	DGL	170812	Eraf
Aiba	ESC(G lineage)	DGL	171247	V1rh4
Aiba	ESC(G lineage)	DGL	171281	Acot3
Aiba	ESC(G lineage)	DGL	17155	Man1a
Aiba	ESC(G lineage)	DGL	17164	Mapkapk2
Aiba	ESC(G lineage)	DGL	17178	Fxyd3
Aiba	ESC(G lineage)	DGL	17196	Mbp
Aiba	ESC(G lineage)	DGL	17199	Mc1r
Aiba	ESC(G lineage)	DGL	17221	Cd46
Aiba	ESC(G lineage)	DGL	17260	Mef2c
Aiba	ESC(G lineage)	DGL	17268	Meis1
Aiba	ESC(G lineage)	DGL	17289	Mertk
Aiba	ESC(G lineage)	DGL	17300	Foxc1
Aiba	ESC(G lineage)	DGL	17388	Mmp15
Aiba	ESC(G lineage)	DGL	17423	Ndst2
Aiba	ESC(G lineage)	DGL	17470	Cd200
Aiba	ESC(G lineage)	DGL	17692	Msl31
Aiba	ESC(G lineage)	DGL	17701	Msx1
Aiba	ESC(G lineage)	DGL	17702	Msx2
Aiba	ESC(G lineage)	DGL	17961	Nat2
Aiba	ESC(G lineage)	DGL	18018	Nfatc1
Aiba	ESC(G lineage)	DGL	18027	Nfia
Aiba	ESC(G lineage)	DGL	18040	Nefm
Aiba	ESC(G lineage)	DGL	18048	Klk1b4
Aiba	ESC(G lineage)	DGL	18073	Nid1
Aiba	ESC(G lineage)	DGL	18106	Cd244
Aiba	ESC(G lineage)	DGL	18121	Nog
Aiba	ESC(G lineage)	DGL	18158	Nppb
Aiba	ESC(G lineage)	DGL	18186	Nrp1
Aiba	ESC(G lineage)	DGL	18201	Nsmaf
Aiba	ESC(G lineage)	DGL	18209	Ntn2l
Aiba	ESC(G lineage)	DGL	18218	Dusp8
Aiba	ESC(G lineage)	DGL	18378	Omp
Aiba	ESC(G lineage)	DGL	18452	P4ha2
Aiba	ESC(G lineage)	DGL	18453	P4hb
Aiba	ESC(G lineage)	DGL	18481	Pak3
Aiba	ESC(G lineage)	DGL	18505	Pax3
[truncated: 576 more rows]

## Sheet: Aiba_Nlineage
Aiba	ESC	SGL	100038935	LOC100038935
Aiba	ESC	SGL	100340	Smpdl3b
Aiba	ESC	SGL	100342	4732473B16Rik
Aiba	ESC	SGL	100535	Oas1d
Aiba	ESC	SGL	100647	Upk3b
Aiba	ESC	SGL	101602	AI467606
Aiba	ESC	SGL	101631	Pwwp2b
Aiba	ESC	SGL	101744	C330005M16Rik
Aiba	ESC	SGL	102060	Gadd45gip1
Aiba	ESC	SGL	102084	AI451557
Aiba	ESC	SGL	102103	Mtus1
Aiba	ESC	SGL	102614	Rpp25
Aiba	ESC	SGL	102857	Slc6a8
Aiba	ESC	SGL	102991	AU022751
Aiba	ESC	SGL	103149	Upb1
Aiba	ESC	SGL	103161	Apof
Aiba	ESC	SGL	103172	Ndg2
Aiba	ESC	SGL	103213	Traf3ip2
Aiba	ESC	SGL	103511	BB146404
Aiba	ESC	SGL	103551	E130012A19Rik
Aiba	ESC	SGL	103655	Sec14l4
Aiba	ESC	SGL	103775	Slc25a41
Aiba	ESC	SGL	104110	Adcy4
Aiba	ESC	SGL	104156	Etv5
Aiba	ESC	SGL	104174	Gldc
Aiba	ESC	SGL	104384	Rhox9
Aiba	ESC	SGL	104943	9030611O19Rik
Aiba	ESC	SGL	105372	Utp15
Aiba	ESC	SGL	105450	Mmrn2
Aiba	ESC	SGL	105594	Cphx
Aiba	ESC	SGL	105853	Mal2
Aiba	ESC	SGL	105855	Nckap1l
Aiba	ESC	SGL	106347	Ildr1
Aiba	ESC	SGL	106512	Gpsm3
Aiba	ESC	SGL	106564	Ppcs
Aiba	ESC	SGL	106766	Stap2
Aiba	ESC	SGL	106861	Abhd3
Aiba	ESC	SGL	107141	Cyp2c50
Aiba	ESC	SGL	107586	Ovol2
Aiba	ESC	SGL	107656	Krt9
Aiba	ESC	SGL	107869	Cth
Aiba	ESC	SGL	107970	Hist1h1t
Aiba	ESC	SGL	108017	Fxyd4
Aiba	ESC	SGL	108072	Grm6
Aiba	ESC	SGL	108075	Ltbp4
Aiba	ESC	SGL	108114	Slc22a7
Aiba	ESC	SGL	108115	Slco4a1
Aiba	ESC	SGL	108655	Foxp1
Aiba	ESC	SGL	108723	Card11
Aiba	ESC	SGL	108800	Ston2
Aiba	ESC	SGL	109019	Obfc2a
Aiba	ESC	SGL	109151	Chd9
Aiba	ESC	SGL	109168	5730596K20Rik
Aiba	ESC	SGL	109225	Ms4a7
Aiba	ESC	SGL	109648	Npy
Aiba	ESC	SGL	109791	Clps
Aiba	ESC	SGL	109857	Cbr3
Aiba	ESC	SGL	109901	Ela1
Aiba	ESC	SGL	109904	Mcf2
Aiba	ESC	SGL	110095	Pygl
Aiba	ESC	SGL	110173	Manba
Aiba	ESC	SGL	110326	Tas1r1
Aiba	ESC	SGL	110542	Amhr2
Aiba	ESC	SGL	110794	Cebpe
Aiba	ESC	SGL	110911	Cds2
Aiba	ESC	SGL	110958	D6Mm5e
Aiba	ESC	SGL	11287	Pzp
Aiba	ESC	SGL	11303	Abca1
Aiba	ESC	SGL	11307	Abcg1
Aiba	ESC	SGL	11352	Abl2
Aiba	ESC	SGL	11364	Acadm
Aiba	ESC	SGL	113845	V1ra3
Aiba	ESC	SGL	113853	V1rb3
Aiba	ESC	SGL	11425	Apoc4
Aiba	ESC	SGL	114304	Slc28a3
Aiba	ESC	SGL	11433	Acp5
Aiba	ESC	SGL	11450	Adipoq
Aiba	ESC	SGL	114606	Tle6
Aiba	ESC	SGL	114654	Ly6g6d
Aiba	ESC	SGL	114663	Impa2
Aiba	ESC	SGL	114664	Hsd17b11
Aiba	ESC	SGL	11474	Actn3
Aiba	ESC	SGL	11484	Aspa
Aiba	ESC	SGL	11498	Adam4
Aiba	ESC	SGL	11513	Adcy7
Aiba	ESC	SGL	11541	Adora2b
Aiba	ESC	SGL	11571	Crisp1
Aiba	ESC	SGL	11595	Acan
Aiba	ESC	SGL	11611	Agxt
Aiba	ESC	SGL	11614	Nr0b1
Aiba	ESC	SGL	11622	Ahr
Aiba	ESC	SGL	11625	Ahsg
Aiba	ESC	SGL	11634	Aire
Aiba	ESC	SGL	11647	Alpl
Aiba	ESC	SGL	116810	Foxn4
Aiba	ESC	SGL	11682	Alk
Aiba	ESC	SGL	11684	Alox12
Aiba	ESC	SGL	11685	Alox12e
Aiba	ESC	SGL	116871	Mta3
Aiba	ESC	SGL	11690	Alox5ap
Aiba	ESC	SGL	116904	Alpk3
Aiba	ESC	SGL	11744	Anxa11
Aiba	ESC	SGL	11750	Anxa7
Aiba	ESC	SGL	117599	Helb
Aiba	ESC	SGL	11768	Ap1m2
Aiba	ESC	SGL	11796	Birc3
Aiba	ESC	SGL	11811	Apobec2
Aiba	ESC	SGL	11812	Apoc1
Aiba	ESC	SGL	11815	Apod
Aiba	ESC	SGL	11816	Apoe
Aiba	ESC	SGL	11828	Aqp3
Aiba	ESC	SGL	11830	Aqp5
Aiba	ESC	SGL	11838	Arc
Aiba	ESC	SGL	11839	Areg
Aiba	ESC	SGL	118445	Klf16
Aiba	ESC	SGL	11847	Arg2
Aiba	ESC	SGL	11863	Arnt
Aiba	ESC	SGL	11870	Art1
Aiba	ESC	SGL	11890	Asgr2
Aiba	ESC	SGL	11891	Rab27a
Aiba	ESC	SGL	11898	Ass1
Aiba	ESC	SGL	11921	Atoh1
Aiba	ESC	SGL	11931	Atp1b1
Aiba	ESC	SGL	11989	Slc7a3
Aiba	ESC	SGL	11997	Akr1b7
Aiba	ESC	SGL	12029	Bcl6b
Aiba	ESC	SGL	12036	Bcat2
Aiba	ESC	SGL	12051	Bcl3
Aiba	ESC	SGL	12075	Bfsp1
Aiba	ESC	SGL	12142	Prdm1
Aiba	ESC	SGL	12163	Bmp8a
Aiba	ESC	SGL	12164	Bmp8b
Aiba	ESC	SGL	12182	Bst1
Aiba	ESC	SGL	12212	Chic1
Aiba	ESC	SGL	12224	Klf5
Aiba	ESC	SGL	12263	C2
Aiba	ESC	SGL	12311	Calcr
Aiba	ESC	SGL	12319	Car8
Aiba	ESC	SGL	12332	Capg
Aiba	ESC	SGL	12335	Capn3
Aiba	ESC	SGL	12349	Car2
Aiba	ESC	SGL	12351	Car4
Aiba	ESC	SGL	12390	Cav2
Aiba	ESC	SGL	12411	Cbs
Aiba	ESC	SGL	12447	Ccne1
Aiba	ESC	SGL	12492	Scarb2
Aiba	ESC	SGL	12493	Cd37
Aiba	ESC	SGL	12494	Cd38
Aiba	ESC	SGL	12496	Entpd2
Aiba	ESC	SGL	12500	Cd3d
Aiba	ESC	SGL	12511	Cd6
Aiba	ESC	SGL	12514	Cd68
Aiba	ESC	SGL	12518	Cd79a
Aiba	ESC	SGL	12519	Cd80
Aiba	ESC	SGL	12526	Cd8b1
Aiba	ESC	SGL	12527	Cd9
Aiba	ESC	SGL	12550	Cdh1
Aiba	ESC	SGL	12560	Cdh3
Aiba	ESC	SGL	12587	Mia1
Aiba	ESC	SGL	12609	Cebpd
Aiba	ESC	SGL	12627	Cfc1
Aiba	ESC	SGL	12683	Cidea
Aiba	ESC	SGL	12686	Elovl3
Aiba	ESC	SGL	12716	Ckmt1
Aiba	ESC	SGL	12722	Clca1
Aiba	ESC	SGL	12740	Cldn4
Aiba	ESC	SGL	12745	Clgn
Aiba	ESC	SGL	12790	Cnga3
Aiba	ESC	SGL	12808	Cobl
Aiba	ESC	SGL	12810	Coch
Aiba	ESC	SGL	12817	Col13a1
Aiba	ESC	SGL	12821	Col17a1
Aiba	ESC	SGL	12840	Col9a2
Aiba	ESC	SGL	12894	Cpt1a
Aiba	ESC	SGL	12925	Crip1
Aiba	ESC	SGL	12931	Crlf1
Aiba	ESC	SGL	12959	Cryba4
Aiba	ESC	SGL	12965	Crygb
Aiba	ESC	SGL	12971	Crym
Aiba	ESC	SGL	13017	Ctbp2
Aiba	ESC	SGL	13032	Ctsc
Aiba	ESC	SGL	13041	Ctsw
Aiba	ESC	SGL	13067	Cyct
Aiba	ESC	SGL	13088	Cyp2b10
Aiba	ESC	SGL	13090	Cyp2b19
Aiba	ESC	SGL	13113	Cyp3a13
Aiba	ESC	SGL	13139	Dgka
Aiba	ESC	SGL	13164	Dazl
Aiba	ESC	SGL	13195	Ddc
Aiba	ESC	SGL	13197	Gadd45a
Aiba	ESC	SGL	13206	Ddx4
Aiba	ESC	SGL	13216	Defa1
Aiba	ESC	SGL	13218	Defcr-rs1
Aiba	ESC	SGL	13230	Defcr11
Aiba	ESC	SGL	13237	Defcr3
Aiba	ESC	SGL	13404	Dmc1
Aiba	ESC	SGL	13417	Dnahc8
Aiba	ESC	SGL	13436	Dnmt3b
Aiba	ESC	SGL	13449	Dok2
Aiba	ESC	SGL	13482	Dpp4
Aiba	ESC	SGL	13590	Lefty1
Aiba	ESC	SGL	13615	Edn2
Aiba	ESC	SGL	13619	Phc1
Aiba	ESC	SGL	13626	Eed
Aiba	ESC	SGL	13628	Eef1a2
Aiba	ESC	SGL	13653	Egr1
Aiba	ESC	SGL	13656	Egr4
Aiba	ESC	SGL	13706	RP23-395H4.4
Aiba	ESC	SGL	13710	Elf3
Aiba	ESC	SGL	13730	Emp1
Aiba	ESC	SGL	13829	Epb4.9
Aiba	ESC	SGL	13835	Epha1
Aiba	ESC	SGL	13836	Epha2
Aiba	ESC	SGL	13850	Ephx2
Aiba	ESC	SGL	13860	Eps8
Aiba	ESC	SGL	13861	Epx
Aiba	ESC	SGL	13924	Ptprv
Aiba	ESC	SGL	14008	Etv2
Aiba	ESC	SGL	14012	Mpzl2
Aiba	ESC	SGL	14025	Bcl11a
Aiba	ESC	SGL	14027	Evpl
Aiba	ESC	SGL	14028	Evx1
Aiba	ESC	SGL	140494	Atp6v0a4
Aiba	ESC	SGL	140557	Smc1b
Aiba	ESC	SGL	14061	F2
Aiba	ESC	SGL	14063	F2rl1
Aiba	ESC	SGL	140630	Ube4a
Aiba	ESC	SGL	14067	F5
Aiba	ESC	SGL	14077	Fabp3
Aiba	ESC	SGL	14120	Fbp2
Aiba	ESC	SGL	14121	Fbp1
Aiba	ESC	SGL	14126	Ms4a2
Aiba	ESC	SGL	14130	Fcgr2b
Aiba	ESC	SGL	14155	Fem1b
Aiba	ESC	SGL	14163	Fgd1
Aiba	ESC	SGL	14164	Fgf1
Aiba	ESC	SGL	14171	Fgf17
Aiba	ESC	SGL	14175	Fgf4
Aiba	ESC	SGL	14181	Fgfbp1
Aiba	ESC	SGL	14187	Akr1b8
Aiba	ESC	SGL	14191	Fgr
Aiba	ESC	SGL	14247	Fli1
Aiba	ESC	SGL	14260	Fmn1
Aiba	ESC	SGL	14263	Fmo5
Aiba	ESC	SGL	142681	Slc34a3
Aiba	ESC	SGL	14269	Fnbp1
Aiba	ESC	SGL	14275	Folr1
Aiba	ESC	SGL	14276	Folr2
Aiba	ESC	SGL	14283	Fosl1
Aiba	ESC	SGL	14287	Fpgs
Aiba	ESC	SGL	14317	Ftcd
Aiba	ESC	SGL	14348	Fut9
Aiba	ESC	SGL	14357	Dtx1
Aiba	ESC	SGL	14367	Fzd5
Aiba	ESC	SGL	14388	Gab1
Aiba	ESC	SGL	14390	Gabpa
Aiba	ESC	SGL	14415	Gad1
Aiba	ESC	SGL	14419	Gal
Aiba	ESC	SGL	14425	Galnt3
Aiba	ESC	SGL	14428	Galr2
Aiba	ESC	SGL	14430	Galt
Aiba	ESC	SGL	14450	Gart
Aiba	ESC	SGL	14528	Gch1
Aiba	ESC	SGL	14531	Gcm1
Aiba	ESC	SGL	14538	Gcnt2
Aiba	ESC	SGL	14562	Gdf3
Aiba	ESC	SGL	14582	Gfi1b
Aiba	ESC	SGL	14584	Gfpt2
Aiba	ESC	SGL	14598	Ggt1
Aiba	ESC	SGL	14607	Gip
Aiba	ESC	SGL	14608	Gpr83
Aiba	ESC	SGL	14618	Gjb1
Aiba	ESC	SGL	14620	Gjb3
Aiba	ESC	SGL	14621	Gjb4
Aiba	ESC	SGL	14622	Gjb5
Aiba	ESC	SGL	14630	Gclm
Aiba	ESC	SGL	14632	Gli1
Aiba	ESC	SGL	14645	Glul
Aiba	ESC	SGL	14661	Glud1
Aiba	ESC	SGL	14675	Gna14
Aiba	ESC	SGL	14676	Gna15
Aiba	ESC	SGL	14686	Gnat2
Aiba	ESC	SGL	14704	Gng3
Aiba	ESC	SGL	14710	Gngt2
Aiba	ESC	SGL	14711	Gnmt
Aiba	ESC	SGL	14762	Gpr33
Aiba	ESC	SGL	14786	Grb7
Aiba	ESC	SGL	14857	Gsta1
Aiba	ESC	SGL	14859	Gsta3
Aiba	ESC	SGL	14869	Gstp2
Aiba	ESC	SGL	14872	Gstt2
Aiba	ESC	SGL	14913	Guca1a
Aiba	ESC	SGL	14999	H2-DMb1
Aiba	ESC	SGL	15162	Hck
Aiba	ESC	SGL	15209	Hesx1
Aiba	ESC	SGL	15221	Foxd3
Aiba	ESC	SGL	15235	Mst1
Aiba	ESC	SGL	15368	Hmox1
Aiba	ESC	SGL	15370	Nr4a1
Aiba	ESC	SGL	15377	Foxa3
Aiba	ESC	SGL	15422	Hoxc13
Aiba	ESC	SGL	15433	Hoxd13
Aiba	ESC	SGL	15444	Hpca
Aiba	ESC	SGL	15451	Hpn
Aiba	ESC	SGL	15452	Hprt1
Aiba	ESC	SGL	15460	Hr
Aiba	ESC	SGL	15485	Hsd17b1
Aiba	ESC	SGL	15504	Dnajb3
Aiba	ESC	SGL	15507	Hspb1
Aiba	ESC	SGL	15519	Hsp90aa1
Aiba	ESC	SGL	15551	Htr1b
Aiba	ESC	SGL	15894	Icam1
Aiba	ESC	SGL	15944	Irgm
Aiba	ESC	SGL	15957	Ifit1
Aiba	ESC	SGL	15985	Cd79b
Aiba	ESC	SGL	16005	Igfals
Aiba	ESC	SGL	16009	Igfbp3
Aiba	ESC	SGL	16145	Igtp
Aiba	ESC	SGL	16153	Il10
Aiba	ESC	SGL	16161	Il12rb1
Aiba	ESC	SGL	16164	Il13ra1
Aiba	ESC	SGL	16168	Il15
Aiba	ESC	SGL	16178	Il1r2
Aiba	ESC	SGL	16186	Il2rg
Aiba	ESC	SGL	16196	Il7
Aiba	ESC	SGL	16324	Inhbb
Aiba	ESC	SGL	16331	Inpp5d
Aiba	ESC	SGL	16362	Irf1
Aiba	ESC	SGL	16407	Itgae
Aiba	ESC	SGL	16408	Itgal
Aiba	ESC	SGL	16421	Itgb7
Aiba	ESC	SGL	16440	Itpr3
Aiba	ESC	SGL	16453	Jak3
Aiba	ESC	SGL	16456	F11r
Aiba	ESC	SGL	16468	Jarid2
Aiba	ESC	SGL	16480	Jup
Aiba	ESC	SGL	16495	Kcna7
Aiba	ESC	SGL	16512	Kcnh3
Aiba	ESC	SGL	16519	Kcnj3
Aiba	ESC	SGL	16524	Kcnj9
Aiba	ESC	SGL	16529	Kcnk5
Aiba	ESC	SGL	16541	Napsa
Aiba	ESC	SGL	16598	Klf2
Aiba	ESC	SGL	16600	Klf4
Aiba	ESC	SGL	16601	Klf9
Aiba	ESC	SGL	16612	Klk1
Aiba	ESC	SGL	16618	Klk1b26
Aiba	ESC	SGL	16622	Klk1b5
Aiba	ESC	SGL	16630	Klra12
Aiba	ESC	SGL	16638	Klra7
Aiba	ESC	SGL	16644	Kng1
Aiba	ESC	SGL	16650	Kpna6
Aiba	ESC	SGL	16664	Krt14
Aiba	ESC	SGL	16666	Krt16
Aiba	ESC	SGL	16667	Krt17
Aiba	ESC	SGL	16675	Krt27
Aiba	ESC	SGL	16763	Lad1
Aiba	ESC	SGL	16782	Lamc2
Aiba	ESC	SGL	16790	Anpep
Aiba	ESC	SGL	16792	Laptm5
Aiba	ESC	SGL	16796	Lasp1
Aiba	ESC	SGL	16833	Ldhc
Aiba	ESC	SGL	16854	Lgals3
Aiba	ESC	SGL	16855	Lgals4
Aiba	ESC	SGL	16880	Lifr
Aiba	ESC	SGL	16913	Psmb8
Aiba	ESC	SGL	16924	Lnx1
Aiba	ESC	SGL	16969	Zbtb7a
Aiba	ESC	SGL	16970	Lrmp
Aiba	ESC	SGL	16992	Lta
Aiba	ESC	SGL	16994	Ltb
Aiba	ESC	SGL	16995	Ltb4r1
Aiba	ESC	SGL	17001	Ltc4s
Aiba	ESC	SGL	170458	Gpha2
Aiba	ESC	SGL	17060	Blnk
Aiba	ESC	SGL	170638	Hpcal4
Aiba	ESC	SGL	170677	Pcdh21
Aiba	ESC	SGL	170734	Zfp371
Aiba	ESC	SGL	170736	Parvb
Aiba	ESC	SGL	17075	Tacstd1
Aiba	ESC	SGL	170755	Sgk3
Aiba	ESC	SGL	170756	Slc24a6
Aiba	ESC	SGL	170833	Hook2
Aiba	ESC	SGL	170935	Grid2ip
Aiba	ESC	SGL	170936	Zfp369
Aiba	ESC	SGL	171168	Asah3
Aiba	ESC	SGL	171286	Slc12a8
Aiba	ESC	SGL	17131	Smad7
Aiba	ESC	SGL	17136	Mag
Aiba	ESC	SGL	171388	Bnipl
Aiba	ESC	SGL	171469	Gpr37l1
Aiba	ESC	SGL	171531	Mlph
Aiba	ESC	SGL	17173	Ascl2
Aiba	ESC	SGL	17184	Matr3
Aiba	ESC	SGL	17248	Mdm4
Aiba	ESC	SGL	17288	Mep1b
Aiba	ESC	SGL	17395	Mmp9
Aiba	ESC	SGL	17433	Mobp
Aiba	ESC	SGL	17450	Morc1
Aiba	ESC	SGL	17454	Mov10
Aiba	ESC	SGL	17472	Gbp4
Aiba	ESC	SGL	17532	Mras
Aiba	ESC	SGL	17681	Msc
Aiba	ESC	SGL	17688	Msh6
Aiba	ESC	SGL	17691	Snf1lk
Aiba	ESC	SGL	17748	Mt1
Aiba	ESC	SGL	17750	Mt2
Aiba	ESC	SGL	17752	Mt4
Aiba	ESC	SGL	17765	Mtf2
Aiba	ESC	SGL	17840	Mup1
Aiba	ESC	SGL	17843	Mup4
Aiba	ESC	SGL	17844	Mup5
Aiba	ESC	SGL	17865	Mybl2
Aiba	ESC	SGL	17869	Myc
Aiba	ESC	SGL	17884	Myh4
Aiba	ESC	SGL	17888	Myh6
Aiba	ESC	SGL	17896	Myl4
Aiba	ESC	SGL	17898	Myl7
Aiba	ESC	SGL	17906	Myl2
Aiba	ESC	SGL	17907	Mylpf
Aiba	ESC	SGL	17916	Myo1f
Aiba	ESC	SGL	17927	Myod1
Aiba	ESC	SGL	17930	Myom2
Aiba	ESC	SGL	17970	Ncf2
Aiba	ESC	SGL	17979	Ncoa3
Aiba	ESC	SGL	18012	Neurod1
Aiba	ESC	SGL	18016	Nf2
Aiba	ESC	SGL	18020	Nfatc2ip
Aiba	ESC	SGL	18024	Nfe2l2
Aiba	ESC	SGL	18040	Nefm
Aiba	ESC	SGL	18074	Nid2
Aiba	ESC	SGL	18092	Nkx2-6
Aiba	ESC	SGL	18104	Nqo1
Aiba	ESC	SGL	18109	Mycn
Aiba	ESC	SGL	18125	Nos1
Aiba	ESC	SGL	18133	Nov
Aiba	ESC	SGL	18160	Npr1
Aiba	ESC	SGL	18256	Oc90
Aiba	ESC	SGL	18300	Oit1
Aiba	ESC	SGL	18392	Orc1l
Aiba	ESC	SGL	18400	Slc22a18
Aiba	ESC	SGL	18413	Osm
Aiba	ESC	SGL	18422	Ott
Aiba	ESC	SGL	18426	Ovol1
Aiba	ESC	SGL	18439	P2rx7
Aiba	ESC	SGL	18442	P2ry2
Aiba	ESC	SGL	18519	Pcaf
Aiba	ESC	SGL	18577	Pde4a
Aiba	ESC	SGL	18584	Pde8a
Aiba	ESC	SGL	18598	Pdha2
Aiba	ESC	SGL	18600	Padi2
Aiba	ESC	SGL	18601	Padi3
Aiba	ESC	SGL	18609	Pdx1
Aiba	ESC	SGL	18610	Pdyn
Aiba	ESC	SGL	18612	Etv4
Aiba	ESC	SGL	18613	Pecam1
Aiba	ESC	SGL	18617	Rhox5
Aiba	ESC	SGL	18619	Penk1
Aiba	ESC	SGL	18669	Abcb1b
Aiba	ESC	SGL	18670	Abcb4
Aiba	ESC	SGL	18671	Abcb1a
Aiba	ESC	SGL	18682	Phkg1
Aiba	ESC	SGL	18712	Pim1
Aiba	ESC	SGL	18762	Prkcz
Aiba	ESC	SGL	18778	Pla2g1b
Aiba	ESC	SGL	18781	Pla2g2c
Aiba	ESC	SGL	18787	Serpine1
Aiba	ESC	SGL	18793	Plaur
Aiba	ESC	SGL	18985	Pou2af1
Aiba	ESC	SGL	18991	Pou3f1
Aiba	ESC	SGL	18999	Pou5f1
Aiba	ESC	SGL	19023	Ppef2
Aiba	ESC	SGL	19024	Ppfibp2
Aiba	ESC	SGL	19041	Ppl
Aiba	ESC	SGL	19065	Ppyr1
Aiba	ESC	SGL	19116	Prlr
Aiba	ESC	SGL	19123	Proc
Aiba	ESC	SGL	19132	Prph
Aiba	ESC	SGL	19133	Prph2
Aiba	ESC	SGL	19143	St14
Aiba	ESC	SGL	19200	Pstpip1
Aiba	ESC	SGL	19202	Rhox6
Aiba	ESC	SGL	192120	Bspry
Aiba	ESC	SGL	19215	Ptgds
Aiba	ESC	SGL	192157	Socs7
Aiba	ESC	SGL	19217	Ptger2
Aiba	ESC	SGL	192212	Prom2
Aiba	ESC	SGL	19253	Ptpn18
Aiba	ESC	SGL	19271	Ptprj
Aiba	ESC	SGL	192897	Itgb4
Aiba	ESC	SGL	19290	Pura
Aiba	ESC	SGL	19329	Rab17
Aiba	ESC	SGL	19331	Rab19
Aiba	ESC	SGL	19395	Rasgrp2
Aiba	ESC	SGL	19411	Rarg
Aiba	ESC	SGL	19415	Rasal1
Aiba	ESC	SGL	194401	Mical3
Aiba	ESC	SGL	195733	Grhl1
Aiba	ESC	SGL	19663	Rbpms
Aiba	ESC	SGL	19696	Rel
Aiba	ESC	SGL	19698	Relb
Aiba	ESC	SGL	19715	Rex2
Aiba	ESC	SGL	19746	Rhd
Aiba	ESC	SGL	19771	Rlbp1
Aiba	ESC	SGL	19935	Mrpl23
Aiba	ESC	SGL	20017	Rpo1-2
Aiba	ESC	SGL	20111	Rps6ka1
Aiba	ESC	SGL	20116	Rps8
Aiba	ESC	SGL	20129	Rptn
Aiba	ESC	SGL	20190	Ryr1
Aiba	ESC	SGL	20191	Ryr2
Aiba	ESC	SGL	20200	S100a6
Aiba	ESC	SGL	20208	Saa1
Aiba	ESC	SGL	20209	Saa2
Aiba	ESC	SGL	20210	Saa3
Aiba	ESC	SGL	20259	Scin
Aiba	ESC	SGL	20297	Ccl20
Aiba	ESC	SGL	20311	Cxcl5
Aiba	ESC	SGL	20321	Frrs1
Aiba	ESC	SGL	20351	Sema4a
Aiba	ESC	SGL	20352	Sema4b
Aiba	ESC	SGL	20379	Sfrp4
Aiba	ESC	SGL	20390	Sftpd
Aiba	ESC	SGL	20393	Sgk1
Aiba	ESC	SGL	20402	Zfp106
Aiba	ESC	SGL	20404	Sh3gl2
Aiba	ESC	SGL	20431	Si
Aiba	ESC	SGL	20446	St6galnac2
Aiba	ESC	SGL	20471	Six1
Aiba	ESC	SGL	20474	Six4
Aiba	ESC	SGL	20482	Skil
Aiba	ESC	SGL	20515	Slc20a1
Aiba	ESC	SGL	20522	Slc23a1
Aiba	ESC	SGL	20537	Slc5a1
Aiba	ESC	SGL	20540	Slc7a7
Aiba	ESC	SGL	20646	Snrpn
Aiba	ESC	SGL	20648	Snta1
Aiba	ESC	SGL	20672	Sox18
Aiba	ESC	SGL	20706	Serpinb9b
Aiba	ESC	SGL	20728	Spic
Aiba	ESC	SGL	20730	Spink3
Aiba	ESC	SGL	20732	Spint1
Aiba	ESC	SGL	20733	Spint2
Aiba	ESC	SGL	20737	Spn
Aiba	ESC	SGL	20739	Spna1
Aiba	ESC	SGL	20750	Spp1
Aiba	ESC	SGL	20776	Tmie
Aiba	ESC	SGL	207818	BC004728
Aiba	ESC	SGL	207819	4930539E08Rik
Aiba	ESC	SGL	207839	Galnt6
Aiba	ESC	SGL	207920	Rbm35a
Aiba	ESC	SGL	20810	Srm
Aiba	ESC	SGL	208449	Sgms1
Aiba	ESC	SGL	20849	Stat4
Aiba	ESC	SGL	20868	Stk10
Aiba	ESC	SGL	20871	Aurkc
Aiba	ESC	SGL	208777	Sned1
Aiba	ESC	SGL	20893	Bhlhb2
Aiba	ESC	SGL	20899	Stra8
Aiba	ESC	SGL	209200	Dtx3l
Aiba	ESC	SGL	20927	Abcc8
Aiba	ESC	SGL	209446	Tcfe3
Aiba	ESC	SGL	20957	Sycp1
Aiba	ESC	SGL	20962	Sycp3
Aiba	ESC	SGL	20963	Syk
Aiba	ESC	SGL	209837	Slc38a5
Aiba	ESC	SGL	210554	Hus1b
Aiba	ESC	SGL	211232	Cpne9
Aiba	ESC	SGL	211468	Kcnh8
Aiba	ESC	SGL	212108	Rln3
Aiba	ESC	SGL	212733	Ccdc64b
Aiba	ESC	SGL	213002	Ifitm6
Aiba	ESC	SGL	213053	Slc39a14
Aiba	ESC	SGL	213233	Tapbpl
Aiba	ESC	SGL	213234	Zbbx
Aiba	ESC	SGL	213236	Dnd1
Aiba	ESC	SGL	21337	Tacr2
Aiba	ESC	SGL	213522	Plekhg6
Aiba	ESC	SGL	213573	Efcab4a
Aiba	ESC	SGL	213603	Slc44a3
Aiba	ESC	SGL	213649	Arhgef19
Aiba	ESC	SGL	213765	RP23-336F11.32
Aiba	ESC	SGL	21386	Tbx3
Aiba	ESC	SGL	21387	Tbx4
Aiba	ESC	SGL	21390	Tbxa2r
Aiba	ESC	SGL	213948	Atg9b
Aiba	ESC	SGL	213956	AW544981
Aiba	ESC	SGL	213989	Tmem82
Aiba	ESC	SGL	21401	Tcea3
Aiba	ESC	SGL	214048	Larp2
Aiba	ESC	SGL	21407	Tcf15
Aiba	ESC	SGL	214111	Slc24a1
Aiba	ESC	SGL	214112	9530066K23Rik
Aiba	ESC	SGL	214133	Tet2
Aiba	ESC	SGL	214158	Trim38
Aiba	ESC	SGL	21420	Tcfap2c
Aiba	ESC	SGL	214301	Crygn
Aiba	ESC	SGL	21432	Tcl1
Aiba	ESC	SGL	214359	Tmem51
Aiba	ESC	SGL	214531	Tmprss13
Aiba	ESC	SGL	214547	She
Aiba	ESC	SGL	21463	Tcp11
Aiba	ESC	SGL	214639	4930486L24Rik
Aiba	ESC	SGL	214669	L3mbtl2
Aiba	ESC	SGL	215418	Axud1
Aiba	ESC	SGL	215632	Psd4
Aiba	ESC	SGL	215723	BC024997
Aiba	ESC	SGL	215890	Rlbp1l2
Aiba	ESC	SGL	215900	A630077B13Rik
Aiba	ESC	SGL	216166	6330514A18Rik
Aiba	ESC	SGL	216350	Tspan8
Aiba	ESC	SGL	216445	Arhgap9
Aiba	ESC	SGL	216456	Gls2
Aiba	ESC	SGL	216635	Hbq1
Aiba	ESC	SGL	21667	Tdgf1
Aiba	ESC	SGL	216859	Centb1
Aiba	ESC	SGL	216867	Slc16a11
Aiba	ESC	SGL	21687	Tek
Aiba	ESC	SGL	216871	Gltpd2
Aiba	ESC	SGL	21689	Tekt1
Aiba	ESC	SGL	216991	Centa2
Aiba	ESC	SGL	217012	Unc45b
Aiba	ESC	SGL	217069	Trim25
Aiba	ESC	SGL	217071	Gm525
Aiba	ESC	SGL	217138	Atad4
Aiba	ESC	SGL	217203	Tmem106a
Aiba	ESC	SGL	217212	Pyy
Aiba	ESC	SGL	217214	Nags
Aiba	ESC	SGL	217325	Llgl2
Aiba	ESC	SGL	217333	Trim47
Aiba	ESC	SGL	217353	Tmc6
Aiba	ESC	SGL	217356	Tmc8
Aiba	ESC	SGL	217379	Ubxd4
Aiba	ESC	SGL	21749	Terf1
Aiba	ESC	SGL	21752	Tert
Aiba	ESC	SGL	217733	Tmem63c
Aiba	ESC	SGL	217830	9030617O03Rik
Aiba	ESC	SGL	217837	Itpk1
Aiba	ESC	SGL	21786	Tff3
Aiba	ESC	SGL	21788	Tfpi
Aiba	ESC	SGL	21815	Tgif1
Aiba	ESC	SGL	21816	Tgm1
Aiba	ESC	SGL	21822	Tgtp
Aiba	ESC	SGL	21828	Thbs4
Aiba	ESC	SGL	21835	Thrsp
Aiba	ESC	SGL	218518	Marveld2
Aiba	ESC	SGL	21857	Timp1
Aiba	ESC	SGL	218914	Wapal
Aiba	ESC	SGL	21906	Otop1
Aiba	ESC	SGL	219131	Phf11
Aiba	ESC	SGL	219132	D14Ertd668e
Aiba	ESC	SGL	21925	Tnnc2
Aiba	ESC	SGL	21938	Tnfrsf1b
Aiba	ESC	SGL	21943	Tnfsf11
Aiba	ESC	SGL	21946	Pglyrp1
Aiba	ESC	SGL	21955	Tnnt1
Aiba	ESC	SGL	21981	Ppp1r13b
Aiba	ESC	SGL	22018	Tpo
Aiba	ESC	SGL	22037	Trap1a
Aiba	ESC	SGL	22041	Trf
Aiba	ESC	SGL	22044	Trh
Aiba	ESC	SGL	22092	Rsph1
Aiba	ESC	SGL	22113	Phlda2
Aiba	ESC	SGL	22116	Stk22s1
Aiba	ESC	SGL	22127	Tsx
Aiba	ESC	SGL	22138	Ttn
Aiba	ESC	SGL	22144	Tuba3a
Aiba	ESC	SGL	22145	Tuba4a
Aiba	ESC	SGL	22146	Tuba1c
Aiba	ESC	SGL	22202	Ube1y1
Aiba	ESC	SGL	22227	Ucp1
Aiba	ESC	SGL	22228	Ucp2
Aiba	ESC	SGL	22229	Ucp3
Aiba	ESC	SGL	22239	Ugt8a
Aiba	ESC	SGL	22269	Upk2
Aiba	ESC	SGL	22271	Upp1
Aiba	ESC	SGL	22286	Utf1
Aiba	ESC	SGL	22324	Vav1
Aiba	ESC	SGL	223473	Npal2
Aiba	ESC	SGL	22349	Vil1
Aiba	ESC	SGL	22351	Vill
Aiba	ESC	SGL	223626	4930572J05Rik
Aiba	ESC	SGL	22364	Vpreb3
Aiba	ESC	SGL	223646	Naprt1
Aiba	ESC	SGL	22368	Trpv2
Aiba	ESC	SGL	22371	Vwf
Aiba	ESC	SGL	22376	Was
Aiba	ESC	SGL	223775	Pim3
Aiba	ESC	SGL	223809	Smgc
Aiba	ESC	SGL	223917	Krt79
Aiba	ESC	SGL	223920	Soat2
Aiba	ESC	SGL	224079	Atp13a4
Aiba	ESC	SGL	22431	Wt1
Aiba	ESC	SGL	22441	Xlr
Aiba	ESC	SGL	224674	Slc37a1
Aiba	ESC	SGL	224794	Enpp4
Aiba	ESC	SGL	224833	AI661453
Aiba	ESC	SGL	224912	Crb3
Aiba	ESC	SGL	224997	Dlgap1
Aiba	ESC	SGL	225280	D030070L09Rik
Aiba	ESC	SGL	225471	Ticam2
Aiba	ESC	SGL	225642	Grp
Aiba	ESC	SGL	225884	BC021614
Aiba	ESC	SGL	226143	Cyp2c44
Aiba	ESC	SGL	226182	Taf5
Aiba	ESC	SGL	226245	9930023K05Rik
Aiba	ESC	SGL	226265	6430537H07Rik
Aiba	ESC	SGL	22637	Zap70
Aiba	ESC	SGL	226652	Arhgap30
Aiba	ESC	SGL	226777	C130074G19Rik
Aiba	ESC	SGL	22695	Zfp36
Aiba	ESC	SGL	22702	Zfp42
Aiba	ESC	SGL	22715	Zfp57
Aiba	ESC	SGL	227326	Gpr55
Aiba	ESC	SGL	227327	B3gnt7
Aiba	ESC	SGL	227394	Slco4c1
Aiba	ESC	SGL	227541	Camk1d
Aiba	ESC	SGL	22782	Slc30a1
Aiba	ESC	SGL	22788	Zp3
Aiba	ESC	SGL	228413	Prrg4
Aiba	ESC	SGL	228543	Rhov
Aiba	ESC	SGL	228550	Itpka
Aiba	ESC	SGL	228576	Mall
Aiba	ESC	SGL	228788	BC020535
Aiba	ESC	SGL	228913	Zfp217
Aiba	ESC	SGL	228961	Npepl1
Aiba	ESC	SGL	229588	Gm128
Aiba	ESC	SGL	229599	Gm129
Aiba	ESC	SGL	229722	5330417C22Rik
Aiba	ESC	SGL	229900	Gbp6
Aiba	ESC	SGL	229927	Clca4
Aiba	ESC	SGL	230459	Cyp2j13
Aiba	ESC	SGL	230661	Tesk2
Aiba	ESC	SGL	230678	Tmem125
Aiba	ESC	SGL	230738	Zc3h12a
Aiba	ESC	SGL	230757	5730409E04Rik
Aiba	ESC	SGL	230822	A330049M08Rik
Aiba	ESC	SGL	230824	Grhl3
Aiba	ESC	SGL	230904	Fbxo2
Aiba	ESC	SGL	231147	Sh3tc1
Aiba	ESC	SGL	231382	Tmprss11d
Aiba	ESC	SGL	231507	Plac8
Aiba	ESC	SGL	231510	Agpat9
Aiba	ESC	SGL	231724	Rad9b
Aiba	ESC	SGL	231798	Lrch4
Aiba	ESC	SGL	231821	Centa1
Aiba	ESC	SGL	231832	Tmem184a
Aiba	ESC	SGL	232210	8430410A17Rik
Aiba	ESC	SGL	232237	Fgd5
Aiba	ESC	SGL	232333	Slc6a1
Aiba	ESC	SGL	232370	Clstn3
Aiba	ESC	SGL	232943	Klc3
Aiba	ESC	SGL	233186	Siglec5
Aiba	ESC	SGL	233199	Mybpc2
Aiba	ESC	SGL	233571	P2ry6
Aiba	ESC	SGL	233752	Insc
Aiba	ESC	SGL	233836	Slc5a11
Aiba	ESC	SGL	234395	Ushbp1
Aiba	ESC	SGL	234586	BC016201
Aiba	ESC	SGL	234700	Nrn1l
Aiba	ESC	SGL	234779	Plcg2
Aiba	ESC	SGL	235041	Kank2
Aiba	ESC	SGL	235132	Zbtb44
Aiba	ESC	SGL	235135	Tmem45b
Aiba	ESC	SGL	235283	Gramd1b
Aiba	ESC	SGL	235323	Usp28
Aiba	ESC	SGL	235435	Lctl
Aiba	ESC	SGL	235582	Glyctk
Aiba	ESC	SGL	235628	Tessp2
Aiba	ESC	SGL	235631	Tsp50
Aiba	ESC	SGL	236193	Zfp709
Aiba	ESC	SGL	236219	Tcstv3
Aiba	ESC	SGL	236546	AF067061
Aiba	ESC	SGL	236899	Pcyt1b
Aiba	ESC	SGL	236920	Stard8
Aiba	ESC	SGL	237073	Rbm41
Aiba	ESC	SGL	237313	Il20ra
Aiba	ESC	SGL	237504	Rassf9
Aiba	ESC	SGL	237558	Gm239
Aiba	ESC	SGL	237782	Smcr8
Aiba	ESC	SGL	237886	Slfn9
Aiba	ESC	SGL	23793	Adam25
Aiba	ESC	SGL	237930	Ttll6
Aiba	ESC	SGL	237987	Otop2
Aiba	ESC	SGL	23801	Aloxe3
Aiba	ESC	SGL	238076	Kcns3
Aiba	ESC	SGL	238257	Tmem30b
Aiba	ESC	SGL	238323	Rps6kl1
Aiba	ESC	SGL	23844	Clca3
Aiba	ESC	SGL	238463	Tubal3
Aiba	ESC	SGL	23853	Def6
Aiba	ESC	SGL	238568	OTTMUSG00000000712
Aiba	ESC	SGL	23886	Gdf15
Aiba	ESC	SGL	23887	Ggt5
Aiba	ESC	SGL	23912	Rhof
Aiba	ESC	SGL	239188	Enox1
Aiba	ESC	SGL	239273	Abcc4
Aiba	ESC	SGL	239435	Aard
Aiba	ESC	SGL	239559	A4galt
Aiba	ESC	SGL	23957	Nr0b2
Aiba	ESC	SGL	23968	Nlrp5
Aiba	ESC	SGL	239759	Liph
Aiba	ESC	SGL	23985	Slc26a4
Aiba	ESC	SGL	23993	Klk7
Aiba	ESC	SGL	23999	Twf2
Aiba	ESC	SGL	240047	Mmp25
Aiba	ESC	SGL	240332	Slc6a7
Aiba	ESC	SGL	24058	Sigirr
Aiba	ESC	SGL	24066	Spry4
Aiba	ESC	SGL	240675	Vwa2
Aiba	ESC	SGL	24084	Tekt2
Aiba	ESC	SGL	240892	Dusp27
Aiba	ESC	SGL	241070	Gpr1
Aiba	ESC	SGL	241230	St8sia6
Aiba	ESC	SGL	241303	A130092J06Rik
Aiba	ESC	SGL	24131	Ldb3
Aiba	ESC	SGL	241431	Xirp2
Aiba	ESC	SGL	242285	RP23-24J10.7
Aiba	ESC	SGL	242484	D630039A03Rik
Aiba	ESC	SGL	242509	Bnc2
Aiba	ESC	SGL	242602	BC055111
Aiba	ESC	SGL	242642	Hpdl
Aiba	ESC	SGL	242667	Dlgap3
Aiba	ESC	SGL	242726	Padi6
Aiba	ESC	SGL	243634	Tmem16b
Aiba	ESC	SGL	243874	Nlrp9b
Aiba	ESC	SGL	243905	Zfp568
Aiba	ESC	SGL	243910	Nfkbid
Aiba	ESC	SGL	243911	Kirrel2
Aiba	ESC	SGL	243963	Zfp473
Aiba	ESC	SGL	244448	Triml1
Aiba	ESC	SGL	244551	Nanos3
Aiba	ESC	SGL	244608	Ccdc113
Aiba	ESC	SGL	245109	Gm397
Aiba	ESC	SGL	245128	AU018091
Aiba	ESC	SGL	245469	Pdzd4
Aiba	ESC	SGL	245671	Klf8
Aiba	ESC	SGL	245945	Rbm47
Aiba	ESC	SGL	246177	Myo1g
Aiba	ESC	SGL	246728	Oas2
Aiba	ESC	SGL	246730	Oas1a
Aiba	ESC	SGL	252830	Obox6
Aiba	ESC	SGL	252870	Usp7
Aiba	ESC	SGL	252973	Grhl2
Aiba	ESC	SGL	258252	Olfr813
Aiba	ESC	SGL	258365	Olfr361
Aiba	ESC	SGL	258610	Olfr307
Aiba	ESC	SGL	258673	Olfr1428
Aiba	ESC	SGL	258697	Olfr1444
Aiba	ESC	SGL	258846	Olfr1157
Aiba	ESC	SGL	258854	Olfr985
Aiba	ESC	SGL	258869	Olfr147
Aiba	ESC	SGL	258899	Olfr1214
Aiba	ESC	SGL	259277	Klk8
Aiba	ESC	SGL	26359	Anxa10
Aiba	ESC	SGL	26364	Cd97
Aiba	ESC	SGL	26365	Ceacam1
Aiba	ESC	SGL	26366	Ceacam10
Aiba	ESC	SGL	26367	Ceacam2
Aiba	ESC	SGL	26377	Dapp1
Aiba	ESC	SGL	26380	Esrrb
Aiba	ESC	SGL	26384	Gnpda1
Aiba	ESC	SGL	26408	Map3k5
Aiba	ESC	SGL	26415	Mapk13
Aiba	ESC	SGL	26424	Nr5a2
Aiba	ESC	SGL	26458	Slc27a2
Aiba	ESC	SGL	26565	Pla2g10
Aiba	ESC	SGL	268482	Krt12
Aiba	ESC	SGL	268756	Gulo
Aiba	ESC	SGL	26876	Adh4
Aiba	ESC	SGL	268973	Nlrc4
Aiba	ESC	SGL	26905	Eif2s3x
Aiba	ESC	SGL	26910	Figla
Aiba	ESC	SGL	269181	Mgat4a
Aiba	ESC	SGL	269344	Ell3
Aiba	ESC	SGL	269424	Phf17
Aiba	ESC	SGL	269589	Sytl1
Aiba	ESC	SGL	269608	Plekhg5
Aiba	ESC	SGL	269637	Cnpy1
Aiba	ESC	SGL	26970	Pla2g2e
Aiba	ESC	SGL	269823	Pon3
Aiba	ESC	SGL	269954	Ttll13
Aiba	ESC	SGL	270109	Pcnxl2
Aiba	ESC	SGL	270151	Nlrx1
Aiba	ESC	SGL	27027	Tspan32
Aiba	ESC	SGL	27052	Aoah
Aiba	ESC	SGL	27056	Irf5
Aiba	ESC	SGL	27207	Rps11
Aiba	ESC	SGL	27219	Sgk2
Aiba	ESC	SGL	272382	Spib
Aiba	ESC	SGL	27260	Plek2
Aiba	ESC	SGL	272636	D9Ertd280e
Aiba	ESC	SGL	27273	Pdk4
Aiba	ESC	SGL	27278	Clnk
Aiba	ESC	SGL	27390	Mmel1
Aiba	ESC	SGL	27413	Abcb11
Aiba	ESC	SGL	277328	Trpa1
Aiba	ESC	SGL	277353	Tcfl5
Aiba	ESC	SGL	277496	4930526D03Rik
Aiba	ESC	SGL	277978	Exoc3l
Aiba	ESC	SGL	27966	Rrp9
Aiba	ESC	SGL	27998	Exosc5
Aiba	ESC	SGL	28105	Trim36
Aiba	ESC	SGL	28253	Slco1b2
Aiba	ESC	SGL	282663	Serpinb1b
Aiba	ESC	SGL	29809	Rabgap1l
Aiba	ESC	SGL	29811	Ndrg2
Aiba	ESC	SGL	29858	Pmm1
Aiba	ESC	SGL	29862	Ninj2
Aiba	ESC	SGL	29866	Cabp2
Aiba	ESC	SGL	29867	Cabp1
Aiba	ESC	SGL	29875	Iqgap1
Aiba	ESC	SGL	30052	Pcsk1n
Aiba	ESC	SGL	30060	Mfi2
Aiba	ESC	SGL	30806	Adamts8
Aiba	ESC	SGL	30923	Foxe3
Aiba	ESC	SGL	30927	Snai3
Aiba	ESC	SGL	30935	Tor3a
Aiba	ESC	SGL	30956	Aass
Aiba	ESC	SGL	30962	Slc7a9
Aiba	ESC	SGL	317755	Zar1
Aiba	ESC	SGL	317758	Gimap9
Aiba	ESC	SGL	319154	Hist2h3b
Aiba	ESC	SGL	319155	Hist1h4c
Aiba	ESC	SGL	319161	Hist1h4m
Aiba	ESC	SGL	319178	Hist1h2bb
Aiba	ESC	SGL	319520	Dusp4
Aiba	ESC	SGL	319530	Zfp750
Aiba	ESC	SGL	319653	Slc25a40
Aiba	ESC	SGL	319801	9630033F20Rik
Aiba	ESC	SGL	319984	Jph4
Aiba	ESC	SGL	320083	Fbxw16
Aiba	ESC	SGL	320158	Zmat4
Aiba	ESC	SGL	320202	Lefty2
Aiba	ESC	SGL	320435	5830482F20Rik
Aiba	ESC	SGL	320506	Lmbrd2
Aiba	ESC	SGL	320558	Sycp2
Aiba	ESC	SGL	320701	C130034I18Rik
Aiba	ESC	SGL	320923	Mtap7d3
Aiba	ESC	SGL	320974	Lrrn4
Aiba	ESC	SGL	320997	Cyp4f39
Aiba	ESC	SGL	326620	Hist1h4b
Aiba	ESC	SGL	327942	Pigl
Aiba	ESC	SGL	328232	Gfod1
Aiba	ESC	SGL	328274	Zfp459
Aiba	ESC	SGL	328795	Ubash3a
Aiba	ESC	SGL	328845	Acsbg2
Aiba	ESC	SGL	329207	Rbm44
Aiba	ESC	SGL	329252	Lgr6
Aiba	ESC	SGL	329502	Pla2g4e
Aiba	ESC	SGL	329727	Dennd2c
Aiba	ESC	SGL	329731	7530404M11Rik
Aiba	ESC	SGL	329986	BC080695
Aiba	ESC	SGL	330319	Wipf3
Aiba	ESC	SGL	330474	Zc3h4
Aiba	ESC	SGL	330890	Piwil4
Aiba	ESC	SGL	331195	A430089I19Rik
Aiba	ESC	SGL	331623	AK122525
Aiba	ESC	SGL	332221	Zscan10
Aiba	ESC	SGL	333670	Gm867
Aiba	ESC	SGL	333883	Cd59b
Aiba	ESC	SGL	338467	Morc3
Aiba	ESC	SGL	347711	Pramel6
Aiba	ESC	SGL	353170	4932441K18Rik
Aiba	ESC	SGL	353187	Nr1d2
Aiba	ESC	SGL	353282	Sfmbt2
Aiba	ESC	SGL	353283	Eras
Aiba	ESC	SGL	353325	Tas2r115
Aiba	ESC	SGL	353371	Oxct2b
Aiba	ESC	SGL	360198	Hist1h3a
Aiba	ESC	SGL	380684	Nefh
Aiba	ESC	SGL	380709	Spata22
Aiba	ESC	SGL	380713	Scarf1
Aiba	ESC	SGL	380878	AF067063
Aiba	ESC	SGL	381110	AW061290
Aiba	ESC	SGL	381203	Slc22a20
Aiba	ESC	SGL	381236	AI747699
Aiba	ESC	SGL	381269	Mreg
Aiba	ESC	SGL	381337	BC050210
Aiba	ESC	SGL	381371	Gm1631
Aiba	ESC	SGL	381411	Gm1967
Aiba	ESC	SGL	381524	AI427809
Aiba	ESC	SGL	381530	OTTMUSG00000007485
Aiba	ESC	SGL	381605	Tbc1d2
Aiba	ESC	SGL	381667	Gm1679
Aiba	ESC	SGL	381678	Zcwpw1
Aiba	ESC	SGL	381693	4930434E21Rik
Aiba	ESC	SGL	381724	BC061212
Aiba	ESC	SGL	381738	Gm1060
Aiba	ESC	SGL	381990	Zbtb2
Aiba	ESC	SGL	382038	AK122209
Aiba	ESC	SGL	382074	Foxr1
Aiba	ESC	SGL	383619	Aim2
Aiba	ESC	SGL	385643	Kng2
Aiba	ESC	SGL	387314	Tmtc1
Aiba	ESC	SGL	387524	Znrf2
Aiba	ESC	SGL	399676	Tdpoz5
Aiba	ESC	SGL	403178	Plcxd1
Aiba	ESC	SGL	404222	Olfr244
Aiba	ESC	SGL	432582	E130309D14Rik
Aiba	ESC	SGL	432677	7420416P09Rik
Aiba	ESC	SGL	433667	Ankrd13c
Aiba	ESC	SGL	433719	OTTMUSG00000001246
Aiba	ESC	SGL	433779	OTTMUSG00000010537
Aiba	ESC	SGL	433804	OTTMUSG00000010673
Aiba	ESC	SGL	433809	Rnf207
Aiba	ESC	SGL	434197	EG434197
Aiba	ESC	SGL	434203	Slc28a1
Aiba	ESC	SGL	434423	Dppa5a
Aiba	ESC	SGL	434438	Ccdc36
Aiba	ESC	SGL	434729	EG434729
Aiba	ESC	SGL	434759	Rhox4c
Aiba	ESC	SGL	434769	Rhox10
Aiba	ESC	SGL	434784	Ldoc1
Aiba	ESC	SGL	435337	EG435337
Aiba	ESC	SGL	435970	EG435970
Aiba	ESC	SGL	442801	Arhgef15
Aiba	ESC	SGL	50500	Ttpa
Aiba	ESC	SGL	50501	Prok2
Aiba	ESC	SGL	50530	Mfap5
Aiba	ESC	SGL	50723	Icosl
Aiba	ESC	SGL	50764	Fbxo15
Aiba	ESC	SGL	50768	Dlc1
Aiba	ESC	SGL	50878	Stag3
Aiba	ESC	SGL	50931	Il27ra
Aiba	ESC	SGL	51791	Rgs14
Aiba	ESC	SGL	51869	Rif1
Aiba	ESC	SGL	52024	Ankrd22
Aiba	ESC	SGL	52150	Kcnk6
Aiba	ESC	SGL	52609	Cbx7
Aiba	ESC	SGL	52662	D18Ertd653e
Aiba	ESC	SGL	52670	Cpsf4l
Aiba	ESC	SGL	53313	Atp2a3
Aiba	ESC	SGL	53314	Batf
Aiba	ESC	SGL	53324	Nptx2
Aiba	ESC	SGL	53415	Htatip2
Aiba	ESC	SGL	53624	Cldn7
Aiba	ESC	SGL	53625	B3gnt2
Aiba	ESC	SGL	53868	Rab25
Aiba	ESC	SGL	53886	Cdkl2
Aiba	ESC	SGL	53897	Gal3st1
Aiba	ESC	SGL	53945	Slc40a1
Aiba	ESC	SGL	54120	Gipc2
Aiba	ESC	SGL	54139	Irf6
Aiba	ESC	SGL	54140	Avpr1a
Aiba	ESC	SGL	54156	Egfl6
Aiba	ESC	SGL	54169	Myst4
Aiba	ESC	SGL	54200	Sult2b1
Aiba	ESC	SGL	54204	2010-09-01
Aiba	ESC	SGL	54373	Prss16
Aiba	ESC	SGL	54384	Mtmr7
Aiba	ESC	SGL	54419	Cldn6
Aiba	ESC	SGL	54427	Dnmt3l
Aiba	ESC	SGL	544806	Tmem92
Aiba	ESC	SGL	54484	Mkrn1
Aiba	ESC	SGL	545471	Zfp345
Aiba	ESC	SGL	545893	EG545893
Aiba	ESC	SGL	545929	EG545929
Aiba	ESC	SGL	54631	Nphs1
Aiba	ESC	SGL	54635	Pdgfc
Aiba	ESC	SGL	547109	EG547109
Aiba	ESC	SGL	547253	Parp14
Aiba	ESC	SGL	55993	Msh4
Aiba	ESC	SGL	56012	Pgam2
Aiba	ESC	SGL	56069	Il17b
Aiba	ESC	SGL	56072	Lgals12
Aiba	ESC	SGL	56213	Htra1
Aiba	ESC	SGL	56277	Tmem45a
Aiba	ESC	SGL	56353	Rybp
Aiba	ESC	SGL	56360	Acot9
Aiba	ESC	SGL	56365	Clcnkb
Aiba	ESC	SGL	56373	Cpb2
Aiba	ESC	SGL	56417	Adar
Aiba	ESC	SGL	56421	Pfkp
Aiba	ESC	SGL	56460	Pkp3
Aiba	ESC	SGL	56485	Slc2a5
Aiba	ESC	SGL	56522	Papolb
Aiba	ESC	SGL	56532	Ripk3
Aiba	ESC	SGL	56534	Hspb3
Aiba	ESC	SGL	56636	Fgf21
Aiba	ESC	SGL	56643	Slc15a1
Aiba	ESC	SGL	56734	Tulp2
Aiba	ESC	SGL	56735	Krt71
Aiba	ESC	SGL	56753	Tacstd2
Aiba	ESC	SGL	56773	Chst5
Aiba	ESC	SGL	57258	Xpo4
Aiba	ESC	SGL	57260	Ltb4r2
Aiba	ESC	SGL	57276	Vsig2
Aiba	ESC	SGL	57278	Bcam
Aiba	ESC	SGL	57344	As3mt
Aiba	ESC	SGL	57429	Sult5a1
Aiba	ESC	SGL	574428	Zmynd15
Aiba	ESC	SGL	57746	Piwil2
Aiba	ESC	SGL	57753	Noc3l
Aiba	ESC	SGL	57875	Angptl4
Aiba	ESC	SGL	57890	Il17re
Aiba	ESC	SGL	57911	Gsdma1
Aiba	ESC	SGL	58176	Rhbg
Aiba	ESC	SGL	58203	Zbp1
Aiba	ESC	SGL	58206	Zbtb32
Aiba	ESC	SGL	58207	Slc43a3
Aiba	ESC	SGL	58208	Bcl11b
Aiba	ESC	SGL	58227	9630031F12Rik
Aiba	ESC	SGL	58522	Trim54
Aiba	ESC	SGL	58801	Pmaip1
Aiba	ESC	SGL	58803	Pga5
Aiba	ESC	SGL	58804	Cdc42ep5
Aiba	ESC	SGL	58805	Mlxipl
Aiba	ESC	SGL	58861	Cysltr1
Aiba	ESC	SGL	58865	Tdh
Aiba	ESC	SGL	59020	Pdzk1
Aiba	ESC	SGL	59290	Gpa33
Aiba	ESC	SGL	60455	Tmem8
Aiba	ESC	SGL	60510	Syt9
Aiba	ESC	SGL	606736	C920009B18Rik
Aiba	ESC	SGL	619548	Defb42
Aiba	ESC	SGL	622473	Ripply1
Aiba	ESC	SGL	626834	Klk13
Aiba	ESC	SGL	629016	E130120F12Rik
Aiba	ESC	SGL	632126	Btnl4
Aiba	ESC	SGL	636177	Rhox4f
Aiba	ESC	SGL	63872	Zfp296
Aiba	ESC	SGL	63873	Trpv4
Aiba	ESC	SGL	63954	Rbp7
Aiba	ESC	SGL	63986	Gmfg
Aiba	ESC	SGL	64008	Aqp9
Aiba	ESC	SGL	641368	OTTMUSG00000016293
Aiba	ESC	SGL	64337	Gng13
Aiba	ESC	SGL	64385	Cyp4f14
Aiba	ESC	SGL	64454	Slc5a4b
Aiba	ESC	SGL	64661	Krtdap
Aiba	ESC	SGL	64685	Nmi
Aiba	ESC	SGL	64833	Acot10
Aiba	ESC	SGL	64899	Lpin3
Aiba	ESC	SGL	64918	Bhmt2
Aiba	ESC	SGL	65020	Zfp110
Aiba	ESC	SGL	65100	Zic5
Aiba	ESC	SGL	65112	Pmepa1
Aiba	ESC	SGL	653016	EG653016
Aiba	ESC	SGL	65970	Lima1
Aiba	ESC	SGL	66065	Hsd17b14
Aiba	ESC	SGL	66102	Cxcl16
Aiba	ESC	SGL	66141	Ifitm3
Aiba	ESC	SGL	66260	Tmem54
Aiba	ESC	SGL	66262	Ing5
Aiba	ESC	SGL	66277	Klf15
Aiba	ESC	SGL	66346	1700029P11Rik
Aiba	ESC	SGL	66371	Chmp4c
Aiba	ESC	SGL	66451	2610528J11Rik
Aiba	ESC	SGL	664609	Rhox4a
Aiba	ESC	SGL	664610	Rhox4d
Aiba	ESC	SGL	66528	2210020M01Rik
Aiba	ESC	SGL	66548	Adamtsl5
Aiba	ESC	SGL	66561	2310042E22Rik
Aiba	ESC	SGL	665700	Hmcn2
Aiba	ESC	SGL	66597	Trim13
Aiba	ESC	SGL	66607	Ms4a4d
Aiba	ESC	SGL	66610	Abi3
Aiba	ESC	SGL	66667	Hspbap1
Aiba	ESC	SGL	66715	4921515J06Rik
Aiba	ESC	SGL	66790	Grtp1
Aiba	ESC	SGL	66805	Tspan1
Aiba	ESC	SGL	66813	Bcl2l14
Aiba	ESC	SGL	66817	Tmem170
Aiba	ESC	SGL	66857	1100001H23Rik
Aiba	ESC	SGL	66860	Tanc1
Aiba	ESC	SGL	66889	Rnf128
Aiba	ESC	SGL	66938	1700029G01Rik
Aiba	ESC	SGL	66968	2310076L09Rik
Aiba	ESC	SGL	66991	2410004A20Rik
Aiba	ESC	SGL	67077	1700019N12Rik
Aiba	ESC	SGL	67080	1700019D03Rik
Aiba	ESC	SGL	67085	1700024G13Rik
Aiba	ESC	SGL	67246	2810474O19Rik
Aiba	ESC	SGL	67305	Gpx7
Aiba	ESC	SGL	67379	Dedd2
Aiba	ESC	SGL	67426	Cabc1
Aiba	ESC	SGL	67455	Klhl13
Aiba	ESC	SGL	67473	Slc47a1
Aiba	ESC	SGL	67573	Loxl4
Aiba	ESC	SGL	67578	Patl2
Aiba	ESC	SGL	67652	Spaca1
Aiba	ESC	SGL	67664	Rnf125
Aiba	ESC	SGL	67689	Aldh3b1
Aiba	ESC	SGL	67724	Pop1
Aiba	ESC	SGL	67758	Aadac
Aiba	ESC	SGL	67801	Pllp
Aiba	ESC	SGL	67828	Lce1f
Aiba	ESC	SGL	67859	2310002J15Rik
Aiba	ESC	SGL	67937	Tmem59l
Aiba	ESC	SGL	67968	Ooep
Aiba	ESC	SGL	67981	Hormad1
Aiba	ESC	SGL	68016	2310039E09Rik
Aiba	ESC	SGL	68018	Col4a3bp
Aiba	ESC	SGL	68172	Rpl39l
Aiba	ESC	SGL	68221	Wfdc15a
Aiba	ESC	SGL	68236	Gtsf1l
Aiba	ESC	SGL	68239	Krt42
Aiba	ESC	SGL	68307	4930558O21Rik
Aiba	ESC	SGL	68393	Mogat1
Aiba	ESC	SGL	68484	Krtap16-8
Aiba	ESC	SGL	68527	1110017I16Rik
Aiba	ESC	SGL	68588	Cthrc1
Aiba	ESC	SGL	68591	Mocos
Aiba	ESC	SGL	68662	Scgb3a1
Aiba	ESC	SGL	68678	Smtnl1
Aiba	ESC	SGL	68713	Ifitm1
Aiba	ESC	SGL	68750	Rreb1
Aiba	ESC	SGL	68774	Ms4a6d
Aiba	ESC	SGL	68852	Lrrn4cl
Aiba	ESC	SGL	68857	Dtwd2
Aiba	ESC	SGL	68918	1190005I06Rik
Aiba	ESC	SGL	69073	1810019J16Rik
Aiba	ESC	SGL	69101	Ydjc
Aiba	ESC	SGL	69123	1810022C23Rik
Aiba	ESC	SGL	69134	2200001I15Rik
Aiba	ESC	SGL	69146	Gsdmd
Aiba	ESC	SGL	69147	2200002J24Rik
Aiba	ESC	SGL	69192	Dhx16
Aiba	ESC	SGL	69217	Plekha4
Aiba	ESC	SGL	69294	Cst13
Aiba	ESC	SGL	69354	Slc38a4
Aiba	ESC	SGL	69387	Dnajb13
Aiba	ESC	SGL	69454	Clic3
Aiba	ESC	SGL	69534	Avpi1
Aiba	ESC	SGL	69540	Klk10
Aiba	ESC	SGL	69542	2300002M23Rik
Aiba	ESC	SGL	69550	Bst2
Aiba	ESC	SGL	69583	Tnfsf13
Aiba	ESC	SGL	69655	Cd164l2
Aiba	ESC	SGL	69656	Pir
Aiba	ESC	SGL	69693	Pof1b
Aiba	ESC	SGL	69698	2310046K01Rik
Aiba	ESC	SGL	69707	Iqcg
Aiba	ESC	SGL	69769	Tnfaip8l2
Aiba	ESC	SGL	69815	Krtcap3
Aiba	ESC	SGL	69824	Glod5
Aiba	ESC	SGL	69826	Ms4a10
Aiba	ESC	SGL	69863	1810054D07Rik
Aiba	ESC	SGL	69903	Rasip1
Aiba	ESC	SGL	69982	Spink2
Aiba	ESC	SGL	70005	1700029I01Rik
Aiba	ESC	SGL	70080	2210010C17Rik
Aiba	ESC	SGL	70086	Cysltr2
Aiba	ESC	SGL	70110	Ifi35
Aiba	ESC	SGL	70113	2010001J22Rik
Aiba	ESC	SGL	70129	Slc44a4
Aiba	ESC	SGL	70274	Ly6g6e
Aiba	ESC	SGL	70375	Ica1l
Aiba	ESC	SGL	70377	Derl3
Aiba	ESC	SGL	70484	Slc35d2
Aiba	ESC	SGL	70571	Tcerg1l
Aiba	ESC	SGL	70652	Tmem144
Aiba	ESC	SGL	70696	3830417A13Rik
Aiba	ESC	SGL	70772	Ggnbp1
Aiba	ESC	SGL	70779	Prdm5
Aiba	ESC	SGL	70823	Hmgb2l1
Aiba	ESC	SGL	70835	Prss22
Aiba	ESC	SGL	70948	Wdr20b
Aiba	ESC	SGL	70956	Tex19.2
Aiba	ESC	SGL	70977	4931407G18Rik
Aiba	ESC	SGL	70979	4931417G12Rik
Aiba	ESC	SGL	71003	4931440B09Rik
Aiba	ESC	SGL	71020	Spats1
Aiba	ESC	SGL	71131	Zfp689
Aiba	ESC	SGL	71145	Scara5
Aiba	ESC	SGL	71241	Dmrtc2
Aiba	ESC	SGL	71275	4933437F05Rik
Aiba	ESC	SGL	71345	Tmem16j
Aiba	ESC	SGL	71354	Wdr31
Aiba	ESC	SGL	71361	Aifm2
Aiba	ESC	SGL	71522	Ggt6
Aiba	ESC	SGL	71601	Ceacam20
Aiba	ESC	SGL	71664	Mettl7b
Aiba	ESC	SGL	71684	Rbm43
Aiba	ESC	SGL	71691	Pnmal1
Aiba	ESC	SGL	71704	Arhgef3
Aiba	ESC	SGL	71724	Aox3
Aiba	ESC	SGL	71733	Susd2
Aiba	ESC	SGL	71740	Pvrl4
Aiba	ESC	SGL	71753	Tmprss6
Aiba	ESC	SGL	71801	Plekhf2
Aiba	ESC	SGL	71827	Lrrc34
Aiba	ESC	SGL	71874	2310007B03Rik
Aiba	ESC	SGL	71887	Ppm1j
Aiba	ESC	SGL	71912	Jsrp1
Aiba	ESC	SGL	71913	Tmem79
Aiba	ESC	SGL	71950	Nanog
Aiba	ESC	SGL	71962	2410008K03Rik
Aiba	ESC	SGL	71970	2410018M08Rik
Aiba	ESC	SGL	71971	Zswim1
Aiba	ESC	SGL	71973	Rbpms2
Aiba	ESC	SGL	71981	Tdrd12
Aiba	ESC	SGL	72017	Cyb5r1
Aiba	ESC	SGL	72022	Slc35f2
Aiba	ESC	SGL	72027	Slc39a4
Aiba	ESC	SGL	72077	Gcnt3
Aiba	ESC	SGL	72112	Ppp1r14d
Aiba	ESC	SGL	72121	Dennd2d
Aiba	ESC	SGL	72168	Aifm3
Aiba	ESC	SGL	72215	1700001P01Rik
Aiba	ESC	SGL	72219	1700013B16Rik
Aiba	ESC	SGL	72324	Plxdc1
Aiba	ESC	SGL	72330	Kbtbd5
Aiba	ESC	SGL	72434	Lypd3
Aiba	ESC	SGL	72462	Rrp1b
Aiba	ESC	SGL	72554	Utp14a
Aiba	ESC	SGL	72685	Dnajc6
Aiba	ESC	SGL	72778	2810451A06Rik
Aiba	ESC	SGL	73086	Rps6ka5
Aiba	ESC	SGL	73167	3110043J09Rik
Aiba	ESC	SGL	73246	Rassf6
Aiba	ESC	SGL	73333	Slc25a31
Aiba	ESC	SGL	73336	1700036D21Rik
Aiba	ESC	SGL	73407	1700055M20Rik
Aiba	ESC	SGL	73453	1700067K01Rik
Aiba	ESC	SGL	73608	Marveld3
Aiba	ESC	SGL	73660	Cabp4
Aiba	ESC	SGL	73670	Defb30
Aiba	ESC	SGL	73677	Psma8
Aiba	ESC	SGL	73679	Tex19.1
Aiba	ESC	SGL	73680	2410081M15Rik
Aiba	ESC	SGL	73693	Dppa4
Aiba	ESC	SGL	73703	Dppa2
Aiba	ESC	SGL	73708	Dppa3
Aiba	ESC	SGL	73712	Dmkn
Aiba	ESC	SGL	73914	Irak3
Aiba	ESC	SGL	74016	Phf19
Aiba	ESC	SGL	74032	4632417N05Rik
Aiba	ESC	SGL	74080	Nmnat3
Aiba	ESC	SGL	74121	Acoxl
Aiba	ESC	SGL	74134	Cyp2s1
Aiba	ESC	SGL	74144	Robo4
Aiba	ESC	SGL	74154	Unkl
Aiba	ESC	SGL	74202	Fblim1
Aiba	ESC	SGL	74230	1700016K19Rik
Aiba	ESC	SGL	74249	Lrrc2
Aiba	ESC	SGL	74253	Klrg2
Aiba	ESC	SGL	74257	Tspan17
Aiba	ESC	SGL	74268	Aven
Aiba	ESC	SGL	74318	Hopx
Aiba	ESC	SGL	74325	Cltb
Aiba	ESC	SGL	74341	G630025P09Rik
Aiba	ESC	SGL	74400	Zfp819
Aiba	ESC	SGL	74405	Efhc2
Aiba	ESC	SGL	74424	Tmc5
Aiba	ESC	SGL	74434	Sohlh2
Aiba	ESC	SGL	74453	Ccdc11
Aiba	ESC	SGL	74469	Taf7l
Aiba	ESC	SGL	74482	Ifitm7
Aiba	ESC	SGL	74486	Osbpl10
Aiba	ESC	SGL	74488	Lrrc15
Aiba	ESC	SGL	74519	Cyp2j9
Aiba	ESC	SGL	74552	Npal3
Aiba	ESC	SGL	74568	Mlkl
Aiba	ESC	SGL	74596	Cds1
Aiba	ESC	SGL	74716	Wbp2nl
Aiba	ESC	SGL	74890	Morn3
Aiba	ESC	SGL	75033	4930486G11Rik
Aiba	ESC	SGL	75083	Usp50
Aiba	ESC	SGL	75106	4930519F16Rik
Aiba	ESC	SGL	75199	Rhox2a
Aiba	ESC	SGL	75302	Asxl2
Aiba	ESC	SGL	75483	Cox8c
Aiba	ESC	SGL	75512	Gpx6
Aiba	ESC	SGL	75556	1700026D08Rik
Aiba	ESC	SGL	75568	Capsl
Aiba	ESC	SGL	75572	Acyp2
Aiba	ESC	SGL	75590	Dusp9
Aiba	ESC	SGL	75600	Calml4
Aiba	ESC	SGL	75604	Tm4sf5
Aiba	ESC	SGL	75645	1700011F14Rik
Aiba	ESC	SGL	75796	Cdyl2
Aiba	ESC	SGL	75801	Six6os1
Aiba	ESC	SGL	75886	Gstt4
Aiba	ESC	SGL	76041	Ccdc125
Aiba	ESC	SGL	76071	Jakmip1
Aiba	ESC	SGL	76187	Adhfe1
Aiba	ESC	SGL	76405	1700018B08Rik
Aiba	ESC	SGL	76421	1700028K03Rik
Aiba	ESC	SGL	76425	2310003C23Rik
Aiba	ESC	SGL	76467	Msrb2
Aiba	ESC	SGL	76477	Pcolce2
Aiba	ESC	SGL	76484	Kndc1
Aiba	ESC	SGL	76507	Abp1
Aiba	ESC	SGL	76509	1600029D21Rik
Aiba	ESC	SGL	76527	2010004A03Rik
Aiba	ESC	SGL	76560	Prss8
Aiba	ESC	SGL	76572	Rbmxl2
Aiba	ESC	SGL	76589	Unc5cl
Aiba	ESC	SGL	76645	Pkd1l2
Aiba	ESC	SGL	76701	Ctrc
Aiba	ESC	SGL	76722	Ckmt2
Aiba	ESC	SGL	76797	2410137M14Rik
Aiba	ESC	SGL	76803	2410141K09Rik
Aiba	ESC	SGL	76804	Jmjd2c
Aiba	ESC	SGL	76808	Rpl18a
Aiba	ESC	SGL	76815	Calcoco2
Aiba	ESC	SGL	76872	Ccdc116
Aiba	ESC	SGL	76901	Phf15
Aiba	ESC	SGL	76974	1190003J15Rik
Aiba	ESC	SGL	77011	5730590G19Rik
Aiba	ESC	SGL	77056	Tmco4
Aiba	ESC	SGL	77090	Ocel1
Aiba	ESC	SGL	77117	6720457D02Rik
Aiba	ESC	SGL	77128	A930001N09Rik
Aiba	ESC	SGL	77337	Akr1c21
Aiba	ESC	SGL	77485	Stk31
Aiba	ESC	SGL	77521	C130038G02Rik
Aiba	ESC	SGL	77583	Notum
Aiba	ESC	SGL	77632	Pramef12
Aiba	ESC	SGL	77669	9130221D24Rik
Aiba	ESC	SGL	77945	Rpgrip1
Aiba	ESC	SGL	78088	Ankrd56
Aiba	ESC	SGL	78174	Cox7b2
Aiba	ESC	SGL	78286	Nav2
Aiba	ESC	SGL	78369	Icam4
Aiba	ESC	SGL	78388	Mvp
Aiba	ESC	SGL	78478	1700129I15Rik
Aiba	ESC	SGL	78757	4921505C17Rik
Aiba	ESC	SGL	78781	Zc3hav1
Aiba	ESC	SGL	78896	1500015O10Rik
Aiba	ESC	SGL	78906	9130017N09Rik
Aiba	ESC	SGL	79455	Pdcl2
Aiba	ESC	SGL	80285	Parp9
Aiba	ESC	SGL	80287	Apobec3
Aiba	ESC	SGL	80384	Tex21
Aiba	ESC	SGL	80794	Cblc
Aiba	ESC	SGL	80880	Kank3
Aiba	ESC	SGL	80893	Tmprss5
Aiba	ESC	SGL	80906	Kcnip2
Aiba	ESC	SGL	81879	Tcfcp2l1
Aiba	ESC	SGL	83430	Il23a
Aiba	ESC	SGL	83456	Mov10l1
Aiba	ESC	SGL	83457	Fthl17
Aiba	ESC	SGL	83555	Tex13
Aiba	ESC	SGL	83558	Tex11
Aiba	ESC	SGL	83560	Tex14
Aiba	ESC	SGL	83564	Nlrp4c
Aiba	ESC	SGL	83813	Tnk1
Aiba	ESC	SGL	83961	Nrg4
Aiba	ESC	SGL	84543	Sval2
Aiba	ESC	SGL	85030	Tnfrsf25
Aiba	ESC	SGL	85031	Pla1a
Aiba	ESC	SGL	93672	Il24
Aiba	ESC	SGL	93835	Amn
Aiba	ESC	SGL	94088	Trim6
Aiba	ESC	SGL	94176	Dock2
Aiba	ESC	SGL	94219	Cnnm2
Aiba	ESC	SGL	94244	Fkbp6
Aiba	ESC	SGL	94346	Tmem40
Aiba	ESC	SGL	97086	Nhedc2
Aiba	ESC	SGL	97114	Hist2h3c2
Aiba	ESC	SGL	97487	Cmtm4
Aiba	ESC	SGL	97848	Serpinb6c
Aiba	ESC	SGL	97895	Nlrp4f
Aiba	ESC	SGL	97998	Depdc6
Aiba	ESC	SGL	98303	D630023F18Rik
Aiba	ESC	SGL	98558	Mael
Aiba	ESC	SGL	98845	Eps8l2
Aiba	ESC	SGL	98956	Nat10
Aiba	ESC	SGL	99377	Sall4
Aiba	ESC	SGL	99571	Fgg
Aiba	ESC	SGL	99663	Clca6
Aiba	ESC(N lineage)	DGL	100041352	ENSMUSG00000052469
Aiba	ESC(N lineage)	DGL	100121	Tdrd7
Aiba	ESC(N lineage)	DGL	100317	AU040320
Aiba	ESC(N lineage)	DGL	100727	Ugt2b34
Aiba	ESC(N lineage)	DGL	100732	Mapre3
Aiba	ESC(N lineage)	DGL	100972	Rab28
Aiba	ESC(N lineage)	DGL	101772	Tmem16a
Aiba	ESC(N lineage)	DGL	102566	Tmem16k
Aiba	ESC(N lineage)	DGL	102644	Oaf
Aiba	ESC(N lineage)	DGL	102747	Lrrc49
Aiba	ESC(N lineage)	DGL	102791	Tcta
Aiba	ESC(N lineage)	DGL	102941	B630019K06Rik
Aiba	ESC(N lineage)	DGL	102954	Nudt10
Aiba	ESC(N lineage)	DGL	103220	BC030307
Aiba	ESC(N lineage)	DGL	103694	Tmed4
Aiba	ESC(N lineage)	DGL	103712	6330403K07Rik
Aiba	ESC(N lineage)	DGL	103841	Cuedc1
Aiba	ESC(N lineage)	DGL	103844	AI842396
Aiba	ESC(N lineage)	DGL	103850	Nt5m
Aiba	ESC(N lineage)	DGL	103889	Hoxb2
Aiba	ESC(N lineage)	DGL	104001	Rtn1
Aiba	ESC(N lineage)	DGL	104215	Rhoq
Aiba	ESC(N lineage)	DGL	104360	Isl2
Aiba	ESC(N lineage)	DGL	104382	Barhl2
Aiba	ESC(N lineage)	DGL	104601	Mycbpap
Aiba	ESC(N lineage)	DGL	105005	AW125753
Aiba	ESC(N lineage)	DGL	105348	Golm1
Aiba	ESC(N lineage)	DGL	105387	Akr1c14
Aiba	ESC(N lineage)	DGL	105670	Rcbtb2
Aiba	ESC(N lineage)	DGL	106014	AW049604
Aiba	ESC(N lineage)	DGL	106369	Ypel1
Aiba	ESC(N lineage)	DGL	106522	AW548124
Aiba	ESC(N lineage)	DGL	106648	Cyp4f15
Aiba	ESC(N lineage)	DGL	106869	Tnfaip8
Aiba	ESC(N lineage)	DGL	107351	Kank1
Aiba	ESC(N lineage)	DGL	107358	Tm9sf3
Aiba	ESC(N lineage)	DGL	107528	Magee1
Aiba	ESC(N lineage)	DGL	107589	Mylk
Aiba	ESC(N lineage)	DGL	108058	Camk2d
Aiba	ESC(N lineage)	DGL	108089	Rnf144a
Aiba	ESC(N lineage)	DGL	108096	Slco1a5
Aiba	ESC(N lineage)	DGL	108151	Sema3d
Aiba	ESC(N lineage)	DGL	108755	Lyrm2
Aiba	ESC(N lineage)	DGL	108897	2810003C17Rik
Aiba	ESC(N lineage)	DGL	108927	Lhfp
Aiba	ESC(N lineage)	DGL	109050	6530418L21Rik
Aiba	ESC(N lineage)	DGL	109205	Sobp
Aiba	ESC(N lineage)	DGL	109232	Sccpdh
Aiba	ESC(N lineage)	DGL	109264	Me3
Aiba	ESC(N lineage)	DGL	109314	A030004J04Rik
Aiba	ESC(N lineage)	DGL	109593	Lmo3
Aiba	ESC(N lineage)	DGL	109594	Lmo1
Aiba	ESC(N lineage)	DGL	109624	Cald1
Aiba	ESC(N lineage)	DGL	110075	Bmp3
Aiba	ESC(N lineage)	DGL	110135	Fgb
Aiba	ESC(N lineage)	DGL	110511	Olfr153
Aiba	ESC(N lineage)	DGL	110532	Adarb1
Aiba	ESC(N lineage)	DGL	110637	Grik4
Aiba	ESC(N lineage)	DGL	110648	Lmx1a
Aiba	ESC(N lineage)	DGL	110789	Gpr98
Aiba	ESC(N lineage)	DGL	110834	Chrna3
Aiba	ESC(N lineage)	DGL	110893	Slc8a3
Aiba	ESC(N lineage)	DGL	11302	Aatk
Aiba	ESC(N lineage)	DGL	114142	Foxp2
Aiba	ESC(N lineage)	DGL	11418	Accn1
Aiba	ESC(N lineage)	DGL	11431	Acp1
Aiba	ESC(N lineage)	DGL	11438	Chrna4
Aiba	ESC(N lineage)	DGL	11444	Chrnb2
Aiba	ESC(N lineage)	DGL	114564	Csprs
Aiba	ESC(N lineage)	DGL	114584	Clic1
Aiba	ESC(N lineage)	DGL	114602	Zmynd10
Aiba	ESC(N lineage)	DGL	114642	Brdt
Aiba	ESC(N lineage)	DGL	11468	Actg2
Aiba	ESC(N lineage)	DGL	11475	Acta2
Aiba	ESC(N lineage)	DGL	11480	Acvr2a
Aiba	ESC(N lineage)	DGL	11487	Adam10
Aiba	ESC(N lineage)	DGL	11512	Adcy6
Aiba	ESC(N lineage)	DGL	11514	Adcy8
Aiba	ESC(N lineage)	DGL	11517	Adcyap1r1
Aiba	ESC(N lineage)	DGL	11519	Add2
Aiba	ESC(N lineage)	DGL	11539	Adora1
Aiba	ESC(N lineage)	DGL	11596	Ager
Aiba	ESC(N lineage)	DGL	11600	Angpt1
Aiba	ESC(N lineage)	DGL	11607	Agtr1a
Aiba	ESC(N lineage)	DGL	11722	Amy1
Aiba	ESC(N lineage)	DGL	11723	Amy2
Aiba	ESC(N lineage)	DGL	11733	Ank1
Aiba	ESC(N lineage)	DGL	11735	Ank3
Aiba	ESC(N lineage)	DGL	117606	Boc
Aiba	ESC(N lineage)	DGL	11784	Apba2
Aiba	ESC(N lineage)	DGL	11785	Apbb1
Aiba	ESC(N lineage)	DGL	11790	Speg
Aiba	ESC(N lineage)	DGL	11819	Nr2f2
Aiba	ESC(N lineage)	DGL	11820	App
Aiba	ESC(N lineage)	DGL	11829	Aqp4
Aiba	ESC(N lineage)	DGL	11841	Arf2
Aiba	ESC(N lineage)	DGL	118446	Gje1
Aiba	ESC(N lineage)	DGL	11846	Arg1
Aiba	ESC(N lineage)	DGL	11864	Arnt2
Aiba	ESC(N lineage)	DGL	11877	Arvcf
Aiba	ESC(N lineage)	DGL	11878	Arx
Aiba	ESC(N lineage)	DGL	11899	Astn1
Aiba	ESC(N lineage)	DGL	11923	Neurod4
Aiba	ESC(N lineage)	DGL	11924	Neurog2
Aiba	ESC(N lineage)	DGL	11941	Atp2b2
Aiba	ESC(N lineage)	DGL	12006	Axin2
Aiba	ESC(N lineage)	DGL	12012	Baat
Aiba	ESC(N lineage)	DGL	12014	Bach2
Aiba	ESC(N lineage)	DGL	12043	Bcl2
Aiba	ESC(N lineage)	DGL	12140	Fabp7
Aiba	ESC(N lineage)	DGL	12151	Bmi1
Aiba	ESC(N lineage)	DGL	12160	Bmp5
Aiba	ESC(N lineage)	DGL	12161	Bmp6
Aiba	ESC(N lineage)	DGL	12162	Bmp7
Aiba	ESC(N lineage)	DGL	12167	Bmpr1b
Aiba	ESC(N lineage)	DGL	12192	Zfp36l1
Aiba	ESC(N lineage)	DGL	12238	Commd3
Aiba	ESC(N lineage)	DGL	12259	C1qa
Aiba	ESC(N lineage)	DGL	12290	Cacna1e
Aiba	ESC(N lineage)	DGL	12291	Cacna1g
Aiba	ESC(N lineage)	DGL	12294	Cacna2d3
Aiba	ESC(N lineage)	DGL	12310	Calca
Aiba	ESC(N lineage)	DGL	12338	Capn6
Aiba	ESC(N lineage)	DGL	12363	Casp4
Aiba	ESC(N lineage)	DGL	12368	Casp6
Aiba	ESC(N lineage)	DGL	12398	Cbfa2t3
Aiba	ESC(N lineage)	DGL	12404	Cbln1
Aiba	ESC(N lineage)	DGL	12405	Cbln2
Aiba	ESC(N lineage)	DGL	12406	Serpinh1
Aiba	ESC(N lineage)	DGL	12424	Cck
Aiba	ESC(N lineage)	DGL	12425	Cckar
Aiba	ESC(N lineage)	DGL	12444	Ccnd2
Aiba	ESC(N lineage)	DGL	12452	Ccng2
Aiba	ESC(N lineage)	DGL	12484	Cd24a
Aiba	ESC(N lineage)	DGL	12491	Cd36
Aiba	ESC(N lineage)	DGL	12552	Cdh11
Aiba	ESC(N lineage)	DGL	12558	Cdh2
Aiba	ESC(N lineage)	DGL	12563	Cdh6
Aiba	ESC(N lineage)	DGL	12569	Cdk5r1
Aiba	ESC(N lineage)	DGL	12591	Cdx2
Aiba	ESC(N lineage)	DGL	12614	Celsr1
Aiba	ESC(N lineage)	DGL	12622	Cer1
Aiba	ESC(N lineage)	DGL	12653	Chgb
Aiba	ESC(N lineage)	DGL	12659	Ovgp1
Aiba	ESC(N lineage)	DGL	12727	Clcn4-2
Aiba	ESC(N lineage)	DGL	12767	Cxcr4
Aiba	ESC(N lineage)	DGL	12778	Cxcr7
Aiba	ESC(N lineage)	DGL	12804	Cntfr
Aiba	ESC(N lineage)	DGL	12805	Cntn1
Aiba	ESC(N lineage)	DGL	12813	Col10a1
Aiba	ESC(N lineage)	DGL	12814	Col11a1
Aiba	ESC(N lineage)	DGL	12825	Col3a1
Aiba	ESC(N lineage)	DGL	12830	Col4a5
Aiba	ESC(N lineage)	DGL	12837	Col8a1
Aiba	ESC(N lineage)	DGL	12870	Cp
Aiba	ESC(N lineage)	DGL	12876	Cpe
Aiba	ESC(N lineage)	DGL	12879	Cys1
Aiba	ESC(N lineage)	DGL	12890	Cplx2
Aiba	ESC(N lineage)	DGL	12891	Cpne6
Aiba	ESC(N lineage)	DGL	12903	Crabp1
Aiba	ESC(N lineage)	DGL	12904	Crabp2
Aiba	ESC(N lineage)	DGL	12934	Dpysl2
Aiba	ESC(N lineage)	DGL	12942	Pcdha11
Aiba	ESC(N lineage)	DGL	12950	Hapln1
Aiba	ESC(N lineage)	DGL	12958	Cryba2
Aiba	ESC(N lineage)	DGL	13004	Ncan
Aiba	ESC(N lineage)	DGL	13036	Ctsh
Aiba	ESC(N lineage)	DGL	13052	Cxadr
Aiba	ESC(N lineage)	DGL	13087	Cyp2a5
Aiba	ESC(N lineage)	DGL	13107	Cyp2f2
Aiba	ESC(N lineage)	DGL	13109	Cyp2j5
Aiba	ESC(N lineage)	DGL	13134	Dach1
Aiba	ESC(N lineage)	DGL	13166	Dbh
Aiba	ESC(N lineage)	DGL	13172	Dbx1
Aiba	ESC(N lineage)	DGL	13175	Dclk1
Aiba	ESC(N lineage)	DGL	13179	Dcn
Aiba	ESC(N lineage)	DGL	13193	Dcx
Aiba	ESC(N lineage)	DGL	13219	Defcr-rs10
Aiba	ESC(N lineage)	DGL	13222	Defcr-rs2
Aiba	ESC(N lineage)	DGL	13226	Defcr-rs7
Aiba	ESC(N lineage)	DGL	13349	Darc
Aiba	ESC(N lineage)	DGL	13361	Dhfr
Aiba	ESC(N lineage)	DGL	13380	Dkk1
Aiba	ESC(N lineage)	DGL	13384	Mpp3
Aiba	ESC(N lineage)	DGL	13447	Doc2b
Aiba	ESC(N lineage)	DGL	13497	Drp2
Aiba	ESC(N lineage)	DGL	13508	Dscam
Aiba	ESC(N lineage)	DGL	13591	Ebf1
Aiba	ESC(N lineage)	DGL	13592	Ebf2
Aiba	ESC(N lineage)	DGL	13599	Ecel1
Aiba	ESC(N lineage)	DGL	13602	Sparcl1
Aiba	ESC(N lineage)	DGL	13603	Opn3
Aiba	ESC(N lineage)	DGL	13612	Edil3
Aiba	ESC(N lineage)	DGL	13617	Ednra
Aiba	ESC(N lineage)	DGL	13618	Ednrb
Aiba	ESC(N lineage)	DGL	13640	Efna5
Aiba	ESC(N lineage)	DGL	13641	Efnb1
Aiba	ESC(N lineage)	DGL	13642	Efnb2
Aiba	ESC(N lineage)	DGL	13643	Efnb3
Aiba	ESC(N lineage)	DGL	13654	Egr2
Aiba	ESC(N lineage)	DGL	13797	Emx2
Aiba	ESC(N lineage)	DGL	13798	En1
Aiba	ESC(N lineage)	DGL	13799	En2
Aiba	ESC(N lineage)	DGL	13819	Epas1
Aiba	ESC(N lineage)	DGL	13823	Epb4.1l3
Aiba	ESC(N lineage)	DGL	13830	Stom
Aiba	ESC(N lineage)	DGL	13838	Epha4
Aiba	ESC(N lineage)	DGL	13841	Epha7
Aiba	ESC(N lineage)	DGL	13848	Ephb6
Aiba	ESC(N lineage)	DGL	13852	Stx2
Aiba	ESC(N lineage)	DGL	13865	Nr2f1
Aiba	ESC(N lineage)	DGL	13866	Erbb2
Aiba	ESC(N lineage)	DGL	13929	Amz2
Aiba	ESC(N lineage)	DGL	14007	Cugbp2
Aiba	ESC(N lineage)	DGL	140482	Zfp358
Aiba	ESC(N lineage)	DGL	140483	Hnmt
Aiba	ESC(N lineage)	DGL	140488	Igf2bp3
Aiba	ESC(N lineage)	DGL	14049	Eya2
Aiba	ESC(N lineage)	DGL	14051	Eya4
Aiba	ESC(N lineage)	DGL	140703	Emid1
Aiba	ESC(N lineage)	DGL	140709	Emid2
Aiba	ESC(N lineage)	DGL	14089	Fap
Aiba	ESC(N lineage)	DGL	140919	Slc17a6
Aiba	ESC(N lineage)	DGL	14102	Fas
Aiba	ESC(N lineage)	DGL	14119	Fbn2
Aiba	ESC(N lineage)	DGL	14160	Lgr5
Aiba	ESC(N lineage)	DGL	14167	Fgf12
Aiba	ESC(N lineage)	DGL	14168	Fgf13
Aiba	ESC(N lineage)	DGL	14179	Fgf8
Aiba	ESC(N lineage)	DGL	14180	Fgf9
Aiba	ESC(N lineage)	DGL	14234	Foxc2
Aiba	ESC(N lineage)	DGL	14261	Fmo1
Aiba	ESC(N lineage)	DGL	14296	Frat1
Aiba	ESC(N lineage)	DGL	14313	Fst
Aiba	ESC(N lineage)	DGL	14362	Fzd1
Aiba	ESC(N lineage)	DGL	14365	Fzd3
Aiba	ESC(N lineage)	DGL	14373	G0s2
Aiba	ESC(N lineage)	DGL	14385	Slc37a4
Aiba	ESC(N lineage)	DGL	14395	Gabra2
Aiba	ESC(N lineage)	DGL	14420	Galc
Aiba	ESC(N lineage)	DGL	14431	Gamt
Aiba	ESC(N lineage)	DGL	14451	Gas1
Aiba	ESC(N lineage)	DGL	14465	Gata6
Aiba	ESC(N lineage)	DGL	14545	Gdap1
Aiba	ESC(N lineage)	DGL	14560	Gdf10
Aiba	ESC(N lineage)	DGL	14561	Gdf11
Aiba	ESC(N lineage)	DGL	14566	Gdf9
Aiba	ESC(N lineage)	DGL	14579	Gem
Aiba	ESC(N lineage)	DGL	14605	Tsc22d3
Aiba	ESC(N lineage)	DGL	14634	Gli3
Aiba	ESC(N lineage)	DGL	14658	Glrb
Aiba	ESC(N lineage)	DGL	14681	Gnao1
Aiba	ESC(N lineage)	DGL	14683	Gnas
Aiba	ESC(N lineage)	DGL	14697	Gnb5
Aiba	ESC(N lineage)	DGL	14701	Gng12
Aiba	ESC(N lineage)	DGL	14708	Gng7
Aiba	ESC(N lineage)	DGL	14732	Gpam
Aiba	ESC(N lineage)	DGL	14733	Gpc1
Aiba	ESC(N lineage)	DGL	14747	Cmklr1
Aiba	ESC(N lineage)	DGL	14758	Gpm6b
Aiba	ESC(N lineage)	DGL	14761	Gpr27
Aiba	ESC(N lineage)	DGL	14766	Gpr56
Aiba	ESC(N lineage)	DGL	14787	Rhpn1
Aiba	ESC(N lineage)	DGL	14790	Grcc10
Aiba	ESC(N lineage)	DGL	14800	Gria2
Aiba	ESC(N lineage)	DGL	14802	Gria4
Aiba	ESC(N lineage)	DGL	14803	Grid1
Aiba	ESC(N lineage)	DGL	14809	Grik5
Aiba	ESC(N lineage)	DGL	14823	Grm8
Aiba	ESC(N lineage)	DGL	14958	H1f0
Aiba	ESC(N lineage)	DGL	15139	Hc
Aiba	ESC(N lineage)	DGL	15203	Heph
Aiba	ESC(N lineage)	DGL	15207	Hes3
Aiba	ESC(N lineage)	DGL	15208	Hes5
Aiba	ESC(N lineage)	DGL	15223	Foxj1
Aiba	ESC(N lineage)	DGL	15228	Foxg1
Aiba	ESC(N lineage)	DGL	15229	Foxd1
Aiba	ESC(N lineage)	DGL	15284	Hlx
Aiba	ESC(N lineage)	DGL	15285	Mnx1
Aiba	ESC(N lineage)	DGL	15354	Hmgb3
Aiba	ESC(N lineage)	DGL	15372	Hmx2
Aiba	ESC(N lineage)	DGL	15373	Hmx3
Aiba	ESC(N lineage)	DGL	15375	Foxa1
Aiba	ESC(N lineage)	DGL	15376	Foxa2
Aiba	ESC(N lineage)	DGL	15394	Hoxa1
Aiba	ESC(N lineage)	DGL	15399	Hoxa2
Aiba	ESC(N lineage)	DGL	15400	Hoxa3
Aiba	ESC(N lineage)	DGL	15401	Hoxa4
Aiba	ESC(N lineage)	DGL	15402	Hoxa5
Aiba	ESC(N lineage)	DGL	15407	Hoxb1
Aiba	ESC(N lineage)	DGL	15410	Hoxb3
Aiba	ESC(N lineage)	DGL	15412	Hoxb4
Aiba	ESC(N lineage)	DGL	15413	Hoxb5
Aiba	ESC(N lineage)	DGL	15414	Hoxb6
Aiba	ESC(N lineage)	DGL	15415	Hoxb7
Aiba	ESC(N lineage)	DGL	15416	Hoxb8
Aiba	ESC(N lineage)	DGL	15417	Hoxb9
Aiba	ESC(N lineage)	DGL	15423	Hoxc4
Aiba	ESC(N lineage)	DGL	15425	Hoxc6
Aiba	ESC(N lineage)	DGL	15429	Hoxd1
Aiba	ESC(N lineage)	DGL	15434	Hoxd3
Aiba	ESC(N lineage)	DGL	15437	Hoxd8
Aiba	ESC(N lineage)	DGL	15441	Hp1bp3
Aiba	ESC(N lineage)	DGL	15476	Hs3st1
Aiba	ESC(N lineage)	DGL	15478	Hs3st3a1
Aiba	ESC(N lineage)	DGL	15490	Hsd17b7
Aiba	ESC(N lineage)	DGL	15529	Sdc2
Aiba	ESC(N lineage)	DGL	15572	Elavl4
Aiba	ESC(N lineage)	DGL	15903	Id3
Aiba	ESC(N lineage)	DGL	15904	Id4
Aiba	ESC(N lineage)	DGL	15976	Ifnar2
Aiba	ESC(N lineage)	DGL	16001	Igf1r
Aiba	ESC(N lineage)	DGL	16002	Igf2
Aiba	ESC(N lineage)	DGL	16006	Igfbp1
Aiba	ESC(N lineage)	DGL	16011	Igfbp5
Aiba	ESC(N lineage)	DGL	16173	Il18
Aiba	ESC(N lineage)	DGL	16206	Lrig1
Aiba	ESC(N lineage)	DGL	16322	Inha
Aiba	ESC(N lineage)	DGL	16363	Irf2
Aiba	ESC(N lineage)	DGL	16367	Irs1
Aiba	ESC(N lineage)	DGL	16370	Irs4
Aiba	ESC(N lineage)	DGL	16372	Irx2
Aiba	ESC(N lineage)	DGL	16373	Irx3
Aiba	ESC(N lineage)	DGL	16392	Isl1
Aiba	ESC(N lineage)	DGL	16423	Cd47
Aiba	ESC(N lineage)	DGL	16452	Jak2
Aiba	ESC(N lineage)	DGL	16485	Kcna1
Aiba	ESC(N lineage)	DGL	16493	Kcna5
Aiba	ESC(N lineage)	DGL	16502	Kcnc1
Aiba	ESC(N lineage)	DGL	16508	Kcnd2
Aiba	ESC(N lineage)	DGL	16511	Kcnh2
Aiba	ESC(N lineage)	DGL	16536	Kcnq2
Aiba	ESC(N lineage)	DGL	16561	Kif1b
Aiba	ESC(N lineage)	DGL	16592	Fabp5
Aiba	ESC(N lineage)	DGL	16658	Mafb
Aiba	ESC(N lineage)	DGL	16784	Lamp2
Aiba	ESC(N lineage)	DGL	16803	Lbp
Aiba	ESC(N lineage)	DGL	16870	Lhx2
Aiba	ESC(N lineage)	DGL	16873	Lhx5
Aiba	ESC(N lineage)	DGL	16876	Lhx9
Aiba	ESC(N lineage)	DGL	16909	Lmo2
Aiba	ESC(N lineage)	DGL	16918	Mycl1
Aiba	ESC(N lineage)	DGL	16950	Loxl3
Aiba	ESC(N lineage)	DGL	16977	Lrrc23
Aiba	ESC(N lineage)	DGL	16979	Lrrn1
Aiba	ESC(N lineage)	DGL	16980	Lrrn2
Aiba	ESC(N lineage)	DGL	16981	Lrrn3
Aiba	ESC(N lineage)	DGL	17022	Lum
Aiba	ESC(N lineage)	DGL	170752	Bco2
Aiba	ESC(N lineage)	DGL	170771	Khdrbs2
Aiba	ESC(N lineage)	DGL	170790	Mlc1
Aiba	ESC(N lineage)	DGL	170812	Eraf
Aiba	ESC(N lineage)	DGL	17116	Mab21l1
Aiba	ESC(N lineage)	DGL	171167	Fut10
Aiba	ESC(N lineage)	DGL	17118	Marcks
Aiba	ESC(N lineage)	DGL	171197	V1rc24
Aiba	ESC(N lineage)	DGL	17127	Smad3
Aiba	ESC(N lineage)	DGL	171274	V1rh16
Aiba	ESC(N lineage)	DGL	17132	Maf
Aiba	ESC(N lineage)	DGL	171486	Cd99l2
Aiba	ESC(N lineage)	DGL	17150	Mfap2
Aiba	ESC(N lineage)	DGL	17152	Mak
Aiba	ESC(N lineage)	DGL	171543	Bmf
Aiba	ESC(N lineage)	DGL	17164	Mapkapk2
Aiba	ESC(N lineage)	DGL	17172	Ascl1
Aiba	ESC(N lineage)	DGL	17181	Matn2
Aiba	ESC(N lineage)	DGL	17196	Mbp
Aiba	ESC(N lineage)	DGL	17221	Cd46
Aiba	ESC(N lineage)	DGL	17257	Mecp2
Aiba	ESC(N lineage)	DGL	17260	Mef2c
Aiba	ESC(N lineage)	DGL	17268	Meis1
Aiba	ESC(N lineage)	DGL	17285	Meox1
Aiba	ESC(N lineage)	DGL	17294	Mest
Aiba	ESC(N lineage)	DGL	17300	Foxc1
Aiba	ESC(N lineage)	DGL	17305	Mfng
Aiba	ESC(N lineage)	DGL	17388	Mmp15
Aiba	ESC(N lineage)	DGL	17536	Meis2
Aiba	ESC(N lineage)	DGL	17537	Meis3
Aiba	ESC(N lineage)	DGL	17687	Msh5
Aiba	ESC(N lineage)	DGL	17692	Msl31
Aiba	ESC(N lineage)	DGL	17701	Msx1
Aiba	ESC(N lineage)	DGL	17703	Msx3
Aiba	ESC(N lineage)	DGL	17756	Mtap2
Aiba	ESC(N lineage)	DGL	17763	Mtcp1
Aiba	ESC(N lineage)	DGL	17826	Mtvr2
Aiba	ESC(N lineage)	DGL	17828	Muted
Aiba	ESC(N lineage)	DGL	17829	Muc1
Aiba	ESC(N lineage)	DGL	17858	Mx2
Aiba	ESC(N lineage)	DGL	17919	Myo5b
Aiba	ESC(N lineage)	DGL	17928	Myog
Aiba	ESC(N lineage)	DGL	17929	Myom1
Aiba	ESC(N lineage)	DGL	17932	Myt1
Aiba	ESC(N lineage)	DGL	17933	Myt1l
Aiba	ESC(N lineage)	DGL	17974	Nck2
Aiba	ESC(N lineage)	DGL	17984	Ndn
Aiba	ESC(N lineage)	DGL	17986	Ndph
Aiba	ESC(N lineage)	DGL	17992	Ndufa4
Aiba	ESC(N lineage)	DGL	18003	Nedd9
Aiba	ESC(N lineage)	DGL	18018	Nfatc1
Aiba	ESC(N lineage)	DGL	18027	Nfia
Aiba	ESC(N lineage)	DGL	18040	Nefm
Aiba	ESC(N lineage)	DGL	18071	Nhlh1
Aiba	ESC(N lineage)	DGL	18072	Nhlh2
Aiba	ESC(N lineage)	DGL	18088	Nkx2-2
Aiba	ESC(N lineage)	DGL	18111	Nnat
Aiba	ESC(N lineage)	DGL	18113	Nnmt
Aiba	ESC(N lineage)	DGL	18121	Nog
Aiba	ESC(N lineage)	DGL	18159	Nppc
Aiba	ESC(N lineage)	DGL	18189	Nrxn1
Aiba	ESC(N lineage)	DGL	18190	Nrxn2
Aiba	ESC(N lineage)	DGL	18191	Nrxn3
Aiba	ESC(N lineage)	DGL	18196	Nsg1
Aiba	ESC(N lineage)	DGL	18197	Nsg2
Aiba	ESC(N lineage)	DGL	18205	Ntf3
Aiba	ESC(N lineage)	DGL	18213	Ntrk3
Aiba	ESC(N lineage)	DGL	18231	Nxph1
Aiba	ESC(N lineage)	DGL	18389	Oprl1
Aiba	ESC(N lineage)	DGL	18415	Hspa4l
Aiba	ESC(N lineage)	DGL	18423	Otx1
Aiba	ESC(N lineage)	DGL	18475	Pafah1b2
Aiba	ESC(N lineage)	DGL	18484	Pam
Aiba	ESC(N lineage)	DGL	18491	Pappa
Aiba	ESC(N lineage)	DGL	18505	Pax3
Aiba	ESC(N lineage)	DGL	18508	Pax6
Aiba	ESC(N lineage)	DGL	18509	Pax7
Aiba	ESC(N lineage)	DGL	18514	Pbx1
Aiba	ESC(N lineage)	DGL	18515	Pbx2
Aiba	ESC(N lineage)	DGL	18516	Pbx3
Aiba	ESC(N lineage)	DGL	18530	Pcdh8
Aiba	ESC(N lineage)	DGL	18546	Pcp4
Aiba	ESC(N lineage)	DGL	18576	Pde3b
Aiba	ESC(N lineage)	DGL	18595	Pdgfra
Aiba	ESC(N lineage)	DGL	18611	Pea15a
Aiba	ESC(N lineage)	DGL	18616	Peg3
Aiba	ESC(N lineage)	DGL	18645	Pfn2
Aiba	ESC(N lineage)	DGL	18647	Pftk1
Aiba	ESC(N lineage)	DGL	18710	Pik3r3
Aiba	ESC(N lineage)	DGL	18740	Pitx1
Aiba	ESC(N lineage)	DGL	18760	Prkd1
Aiba	ESC(N lineage)	DGL	18761	Prkcq
Aiba	ESC(N lineage)	DGL	18767	Pkia
Aiba	ESC(N lineage)	DGL	18823	Plp1
Aiba	ESC(N lineage)	DGL	18845	Plxna2
Aiba	ESC(N lineage)	DGL	18858	Pmp22
Aiba	ESC(N lineage)	DGL	18933	Prrx1
Aiba	ESC(N lineage)	DGL	18935	Phox2b
Aiba	ESC(N lineage)	DGL	18951	2010-09-05
Aiba	ESC(N lineage)	DGL	18952	2010-09-04
Aiba	ESC(N lineage)	DGL	18992	Pou3f2
Aiba	ESC(N lineage)	DGL	19049	Ppp1r1b
Aiba	ESC(N lineage)	DGL	19051	Gsbs
Aiba	ESC(N lineage)	DGL	19057	Ppp3cc
Aiba	ESC(N lineage)	DGL	19084	Prkar1a
Aiba	ESC(N lineage)	DGL	19088	Prkar2b
Aiba	ESC(N lineage)	DGL	19122	Prnp
Aiba	ESC(N lineage)	DGL	19130	Prox1
Aiba	ESC(N lineage)	DGL	19142	Prss12
Aiba	ESC(N lineage)	DGL	192167	Nlgn1
Aiba	ESC(N lineage)	DGL	192198	Lrrc4
Aiba	ESC(N lineage)	DGL	192199	Rspo1
Aiba	ESC(N lineage)	DGL	19227	Pthlh
Aiba	ESC(N lineage)	DGL	19228	Pthr1
Aiba	ESC(N lineage)	DGL	19249	Ptpn13
Aiba	ESC(N lineage)	DGL	19261	Sirpa
Aiba	ESC(N lineage)	DGL	19266	Ptprd
Aiba	ESC(N lineage)	DGL	192663	Abcg4
Aiba	ESC(N lineage)	DGL	192734	AI646023
Aiba	ESC(N lineage)	DGL	19274	Ptprm
Aiba	ESC(N lineage)	DGL	19276	Ptprn2
Aiba	ESC(N lineage)	DGL	19281	Ptprt
Aiba	ESC(N lineage)	DGL	19288	Ptx3
Aiba	ESC(N lineage)	DGL	19289	Punc
Aiba	ESC(N lineage)	DGL	192976	BC046404
Aiba	ESC(N lineage)	DGL	19302	Pex2
Aiba	ESC(N lineage)	DGL	193053	Olfr386
Aiba	ESC(N lineage)	DGL	19317	Qk
Aiba	ESC(N lineage)	DGL	19369	Raet1b
Aiba	ESC(N lineage)	DGL	19414	Rasa3
Aiba	ESC(N lineage)	DGL	19672	Rcn1
Aiba	ESC(N lineage)	DGL	19682	Rdh5
Aiba	ESC(N lineage)	DGL	19699	Reln
Aiba	ESC(N lineage)	DGL	19711	Resp18
Aiba	ESC(N lineage)	DGL	19733	Rgn
Aiba	ESC(N lineage)	DGL	19735	Rgs2
Aiba	ESC(N lineage)	DGL	19736	Rgs4
Aiba	ESC(N lineage)	DGL	19773	Rln1
Aiba	ESC(N lineage)	DGL	19882	Mst1r
Aiba	ESC(N lineage)	DGL	19885	Rorc
Aiba	ESC(N lineage)	DGL	19934	Rpl22
Aiba	ESC(N lineage)	DGL	20166	Rtkn
Aiba	ESC(N lineage)	DGL	20168	Rtn3
Aiba	ESC(N lineage)	DGL	20181	Rxra
Aiba	ESC(N lineage)	DGL	20230	Satb1
Aiba	ESC(N lineage)	DGL	20238	Atxn1
Aiba	ESC(N lineage)	DGL	20249	Scd1
Aiba	ESC(N lineage)	DGL	20250	Scd2
Aiba	ESC(N lineage)	DGL	20254	Scg2
Aiba	ESC(N lineage)	DGL	20255	Scg3
Aiba	ESC(N lineage)	DGL	20262	Stmn3
Aiba	ESC(N lineage)	DGL	20273	Scn8a
Aiba	ESC(N lineage)	DGL	20295	Ccl17
Aiba	ESC(N lineage)	DGL	20300	Ccl25
Aiba	ESC(N lineage)	DGL	20312	Cx3cl1
Aiba	ESC(N lineage)	DGL	20319	Sfrp2
Aiba	ESC(N lineage)	DGL	20346	Sema3a
Aiba	ESC(N lineage)	DGL	20348	Sema3c
Aiba	ESC(N lineage)	DGL	20350	Sema3f
Aiba	ESC(N lineage)	DGL	20357	Sema5b
Aiba	ESC(N lineage)	DGL	20362	2010-09-08
Aiba	ESC(N lineage)	DGL	20365	Serf1
Aiba	ESC(N lineage)	DGL	20370	Sez6
Aiba	ESC(N lineage)	DGL	20377	Sfrp1
Aiba	ESC(N lineage)	DGL	20378	Frzb
Aiba	ESC(N lineage)	DGL	20392	Sgce
Aiba	ESC(N lineage)	DGL	20394	Scg5
Aiba	ESC(N lineage)	DGL	20420	Shd
Aiba	ESC(N lineage)	DGL	20423	Shh
Aiba	ESC(N lineage)	DGL	20429	Shox2
Aiba	ESC(N lineage)	DGL	20447	St6galnac3
Aiba	ESC(N lineage)	DGL	20450	St8sia2
Aiba	ESC(N lineage)	DGL	20452	St8sia4
Aiba	ESC(N lineage)	DGL	20454	St3gal5
Aiba	ESC(N lineage)	DGL	20475	Six5
Aiba	ESC(N lineage)	DGL	20520	Slc22a5
Aiba	ESC(N lineage)	DGL	20528	Slc2a4
Aiba	ESC(N lineage)	DGL	20563	Slit2
Aiba	ESC(N lineage)	DGL	20604	Sst
Aiba	ESC(N lineage)	DGL	20606	Sstr2
Aiba	ESC(N lineage)	DGL	20608	Sstr4
Aiba	ESC(N lineage)	DGL	20611	Ssty1
Aiba	ESC(N lineage)	DGL	20614	Snap25
Aiba	ESC(N lineage)	DGL	20621	Snn
Aiba	ESC(N lineage)	DGL	20661	Sort1
Aiba	ESC(N lineage)	DGL	20671	Sox17
Aiba	ESC(N lineage)	DGL	20675	Sox3
Aiba	ESC(N lineage)	DGL	20677	Sox4
[truncated: 893 more rows]

## Sheet: Aiba_Zlineage
Aiba	ESC	SGL	100038935	LOC100038935
Aiba	ESC	SGL	100340	Smpdl3b
Aiba	ESC	SGL	100608	Noc4l
Aiba	ESC	SGL	100647	Upk3b
Aiba	ESC	SGL	101197	AI894139
Aiba	ESC	SGL	101320	Dyrk4
Aiba	ESC	SGL	101565	6330503K22Rik
Aiba	ESC	SGL	101739	Psip1
Aiba	ESC	SGL	102334	Ankrd10
Aiba	ESC	SGL	102614	Rpp25
Aiba	ESC	SGL	102991	AU022751
Aiba	ESC	SGL	103098	Slc6a15
Aiba	ESC	SGL	103149	Upb1
Aiba	ESC	SGL	103161	Apof
Aiba	ESC	SGL	103172	Ndg2
Aiba	ESC	SGL	103511	BB146404
Aiba	ESC	SGL	103655	Sec14l4
Aiba	ESC	SGL	103743	Tmem98
Aiba	ESC	SGL	103784	Wdr92
Aiba	ESC	SGL	104069	Sncb
Aiba	ESC	SGL	104110	Adcy4
Aiba	ESC	SGL	104156	Etv5
Aiba	ESC	SGL	104174	Gldc
Aiba	ESC	SGL	104175	Sbk1
Aiba	ESC	SGL	104184	Blmh
Aiba	ESC	SGL	104383	Rcor2
Aiba	ESC	SGL	104776	Aldh6a1
Aiba	ESC	SGL	104806	Fancm
Aiba	ESC	SGL	104836	Cbll1
Aiba	ESC	SGL	104885	Tmem179
Aiba	ESC	SGL	105005	AW125753
Aiba	ESC	SGL	105278	Ccrk
Aiba	ESC	SGL	105298	Epdr1
Aiba	ESC	SGL	105349	Akr1c18
Aiba	ESC	SGL	105450	Mmrn2
Aiba	ESC	SGL	105594	Cphx
Aiba	ESC	SGL	105833	Ccdc65
Aiba	ESC	SGL	105892	9030619P08Rik
Aiba	ESC	SGL	106248	Qtrtd1
Aiba	ESC	SGL	106347	Ildr1
Aiba	ESC	SGL	106648	Cyp4f15
Aiba	ESC	SGL	106821	AI314976
Aiba	ESC	SGL	107045	Lars
Aiba	ESC	SGL	107071	Wdr74
Aiba	ESC	SGL	107221	Gpr120
Aiba	ESC	SGL	107272	Psat1
Aiba	ESC	SGL	107503	Atf5
Aiba	ESC	SGL	107522	Ece2
Aiba	ESC	SGL	107605	Rdh1
Aiba	ESC	SGL	107747	Aldh1l1
Aiba	ESC	SGL	107769	Tm6sf1
Aiba	ESC	SGL	107831	Bai1
Aiba	ESC	SGL	107869	Cth
Aiba	ESC	SGL	107934	Celsr3
Aiba	ESC	SGL	107970	Hist1h1t
Aiba	ESC	SGL	108013	Brunol4
Aiba	ESC	SGL	108075	Ltbp4
Aiba	ESC	SGL	108079	Prkaa2
Aiba	ESC	SGL	108089	Rnf144a
Aiba	ESC	SGL	108655	Foxp1
Aiba	ESC	SGL	108672	Zdhhc15
Aiba	ESC	SGL	108682	Gpt2
Aiba	ESC	SGL	108802	Calr4
Aiba	ESC	SGL	108899	2700081O15Rik
Aiba	ESC	SGL	108911	Rcc2
Aiba	ESC	SGL	109079	Sephs1
Aiba	ESC	SGL	109151	Chd9
Aiba	ESC	SGL	109205	Sobp
Aiba	ESC	SGL	109272	8030451F13Rik
Aiba	ESC	SGL	109652	Acy1
Aiba	ESC	SGL	109857	Cbr3
Aiba	ESC	SGL	109904	Mcf2
Aiba	ESC	SGL	110326	Tas1r1
Aiba	ESC	SGL	110391	Qdpr
Aiba	ESC	SGL	110454	Ly6a
Aiba	ESC	SGL	110542	Amhr2
Aiba	ESC	SGL	110595	Timp4
Aiba	ESC	SGL	110637	Grik4
Aiba	ESC	SGL	110648	Lmx1a
Aiba	ESC	SGL	110789	Gpr98
Aiba	ESC	SGL	110794	Cebpe
Aiba	ESC	SGL	110809	Sfrs1
Aiba	ESC	SGL	110960	Tars
Aiba	ESC	SGL	111175	Pecr
Aiba	ESC	SGL	112415	C030039L03Rik
Aiba	ESC	SGL	11287	Pzp
Aiba	ESC	SGL	114128	Laptm4b
Aiba	ESC	SGL	11418	Accn1
Aiba	ESC	SGL	11419	Accn2
Aiba	ESC	SGL	11425	Apoc4
Aiba	ESC	SGL	11444	Chrnb2
Aiba	ESC	SGL	114641	Rpl31
Aiba	ESC	SGL	114652	Ly6g5c
Aiba	ESC	SGL	114654	Ly6g6d
Aiba	ESC	SGL	114663	Impa2
Aiba	ESC	SGL	11471	Actl7b
Aiba	ESC	SGL	11474	Actn3
Aiba	ESC	SGL	11484	Aspa
Aiba	ESC	SGL	11496	Adam22
Aiba	ESC	SGL	11498	Adam4
Aiba	ESC	SGL	11517	Adcyap1r1
Aiba	ESC	SGL	11539	Adora1
Aiba	ESC	SGL	11545	Parp1
Aiba	ESC	SGL	11571	Crisp1
Aiba	ESC	SGL	11595	Acan
Aiba	ESC	SGL	11610	Agtrap
Aiba	ESC	SGL	11611	Agxt
Aiba	ESC	SGL	11614	Nr0b1
Aiba	ESC	SGL	11625	Ahsg
Aiba	ESC	SGL	11634	Aire
Aiba	ESC	SGL	11636	Ak1
Aiba	ESC	SGL	11639	Ak3l1
Aiba	ESC	SGL	11669	Aldh2
Aiba	ESC	SGL	11670	Aldh3a1
Aiba	ESC	SGL	116810	Foxn4
Aiba	ESC	SGL	11682	Alk
Aiba	ESC	SGL	116838	Rims2
Aiba	ESC	SGL	11684	Alox12
Aiba	ESC	SGL	11685	Alox12e
Aiba	ESC	SGL	116904	Alpk3
Aiba	ESC	SGL	117148	Necab2
Aiba	ESC	SGL	11717	Ampd3
Aiba	ESC	SGL	11737	Anp32a
Aiba	ESC	SGL	11754	Aoc3
Aiba	ESC	SGL	117599	Helb
Aiba	ESC	SGL	117606	Boc
Aiba	ESC	SGL	11803	Aplp1
Aiba	ESC	SGL	11810	Apobec1
Aiba	ESC	SGL	11815	Apod
Aiba	ESC	SGL	11816	Apoe
Aiba	ESC	SGL	11830	Aqp5
Aiba	ESC	SGL	11831	Aqp6
Aiba	ESC	SGL	11837	Arbp
Aiba	ESC	SGL	11838	Arc
Aiba	ESC	SGL	118454	Gjc2
Aiba	ESC	SGL	11847	Arg2
Aiba	ESC	SGL	11864	Arnt2
Aiba	ESC	SGL	11870	Art1
Aiba	ESC	SGL	11890	Asgr2
Aiba	ESC	SGL	11891	Rab27a
Aiba	ESC	SGL	11932	Atp1b2
Aiba	ESC	SGL	11980	Atp8a1
Aiba	ESC	SGL	11989	Slc7a3
Aiba	ESC	SGL	12029	Bcl6b
Aiba	ESC	SGL	12032	Bcan
Aiba	ESC	SGL	12035	Bcat1
Aiba	ESC	SGL	12039	Bckdha
Aiba	ESC	SGL	12040	Bckdhb
Aiba	ESC	SGL	12046	Bcl2a1c
Aiba	ESC	SGL	12049	Bcl2l10
Aiba	ESC	SGL	12069	Bex2
Aiba	ESC	SGL	12121	Bicd1
Aiba	ESC	SGL	12142	Prdm1
Aiba	ESC	SGL	12167	Bmpr1b
Aiba	ESC	SGL	12192	Zfp36l1
Aiba	ESC	SGL	12212	Chic1
Aiba	ESC	SGL	12217	Bsn
Aiba	ESC	SGL	12224	Klf5
Aiba	ESC	SGL	12231	Btn1a1
Aiba	ESC	SGL	12265	Ciita
Aiba	ESC	SGL	12308	Calb2
Aiba	ESC	SGL	12310	Calca
Aiba	ESC	SGL	12311	Calcr
Aiba	ESC	SGL	12316	Aspm
Aiba	ESC	SGL	12319	Car8
Aiba	ESC	SGL	12323	Camk2b
Aiba	ESC	SGL	12335	Capn3
Aiba	ESC	SGL	12350	Car3
Aiba	ESC	SGL	12353	Car6
Aiba	ESC	SGL	12395	Runx1t1
Aiba	ESC	SGL	12404	Cbln1
Aiba	ESC	SGL	12424	Cck
Aiba	ESC	SGL	12427	Ccna1
Aiba	ESC	SGL	12443	Ccnd1
Aiba	ESC	SGL	12493	Cd37
Aiba	ESC	SGL	12494	Cd38
Aiba	ESC	SGL	12500	Cd3d
Aiba	ESC	SGL	12509	Cd59a
Aiba	ESC	SGL	12511	Cd6
Aiba	ESC	SGL	12518	Cd79a
Aiba	ESC	SGL	12519	Cd80
Aiba	ESC	SGL	12526	Cd8b1
Aiba	ESC	SGL	12583	Cdo1
Aiba	ESC	SGL	12587	Mia1
Aiba	ESC	SGL	12592	Cdx4
Aiba	ESC	SGL	12627	Cfc1
Aiba	ESC	SGL	12647	Chat
Aiba	ESC	SGL	12649	Chek1
Aiba	ESC	SGL	12652	Chga
Aiba	ESC	SGL	12677	Vsx2
Aiba	ESC	SGL	12702	Socs3
Aiba	ESC	SGL	12715	Ckm
Aiba	ESC	SGL	12721	Coro1a
Aiba	ESC	SGL	12722	Clca1
Aiba	ESC	SGL	12738	Cldn2
Aiba	ESC	SGL	12741	Cldn5
Aiba	ESC	SGL	12745	Clgn
Aiba	ESC	SGL	12780	Abcc2
Aiba	ESC	SGL	12799	Cnp
Aiba	ESC	SGL	12808	Cobl
Aiba	ESC	SGL	12812	Coil
Aiba	ESC	SGL	12822	Col18a1
Aiba	ESC	SGL	12840	Col9a2
Aiba	ESC	SGL	12862	Cox6a2
Aiba	ESC	SGL	12865	Cox7a1
Aiba	ESC	SGL	12876	Cpe
Aiba	ESC	SGL	12891	Cpne6
Aiba	ESC	SGL	12905	Cradd
Aiba	ESC	SGL	12919	Crhbp
Aiba	ESC	SGL	12922	Crhr2
Aiba	ESC	SGL	12954	Cryaa
Aiba	ESC	SGL	12957	Cryba1
Aiba	ESC	SGL	12965	Crygb
Aiba	ESC	SGL	12966	Crygc
Aiba	ESC	SGL	12967	Crygd
Aiba	ESC	SGL	12968	Cryge
Aiba	ESC	SGL	12969	Crygf
Aiba	ESC	SGL	12972	Cryz
Aiba	ESC	SGL	13008	Csrp2
Aiba	ESC	SGL	13017	Ctbp2
Aiba	ESC	SGL	13036	Ctsh
Aiba	ESC	SGL	13067	Cyct
Aiba	ESC	SGL	13090	Cyp2b19
Aiba	ESC	SGL	13107	Cyp2f2
Aiba	ESC	SGL	13113	Cyp3a13
Aiba	ESC	SGL	13115	Cyp27b1
Aiba	ESC	SGL	13123	Cyp7b1
Aiba	ESC	SGL	13164	Dazl
Aiba	ESC	SGL	13190	Dct
Aiba	ESC	SGL	13195	Ddc
Aiba	ESC	SGL	13197	Gadd45a
Aiba	ESC	SGL	13216	Defa1
Aiba	ESC	SGL	13218	Defcr-rs1
Aiba	ESC	SGL	13230	Defcr11
Aiba	ESC	SGL	13237	Defcr3
Aiba	ESC	SGL	13384	Mpp3
Aiba	ESC	SGL	13388	Dll1
Aiba	ESC	SGL	13405	Dmd
Aiba	ESC	SGL	13426	Dync1i1
Aiba	ESC	SGL	13434	Trdmt1
Aiba	ESC	SGL	13446	Doc2a
Aiba	ESC	SGL	13482	Dpp4
Aiba	ESC	SGL	13527	Dtna
Aiba	ESC	SGL	13590	Lefty1
Aiba	ESC	SGL	13591	Ebf1
Aiba	ESC	SGL	13599	Ecel1
Aiba	ESC	SGL	13602	Sparcl1
Aiba	ESC	SGL	13615	Edn2
Aiba	ESC	SGL	13619	Phc1
Aiba	ESC	SGL	13626	Eed
Aiba	ESC	SGL	13628	Eef1a2
Aiba	ESC	SGL	13643	Efnb3
Aiba	ESC	SGL	13653	Egr1
Aiba	ESC	SGL	13706	RP23-395H4.4
Aiba	ESC	SGL	13723	Emb
Aiba	ESC	SGL	13803	Enc1
Aiba	ESC	SGL	13836	Epha2
Aiba	ESC	SGL	13838	Epha4
Aiba	ESC	SGL	13841	Epha7
Aiba	ESC	SGL	13844	Ephb2
Aiba	ESC	SGL	13845	Ephb3
Aiba	ESC	SGL	13861	Epx
Aiba	ESC	SGL	13924	Ptprv
Aiba	ESC	SGL	13992	Khdrbs3
Aiba	ESC	SGL	14009	Etv1
Aiba	ESC	SGL	14048	Eya1
Aiba	ESC	SGL	140492	Kcnn2
Aiba	ESC	SGL	140557	Smc1b
Aiba	ESC	SGL	14061	F2
Aiba	ESC	SGL	140703	Emid1
Aiba	ESC	SGL	140858	Wdr5
Aiba	ESC	SGL	14087	Fanca
Aiba	ESC	SGL	14130	Fcgr2b
Aiba	ESC	SGL	14132	Fcgrt
Aiba	ESC	SGL	14163	Fgd1
Aiba	ESC	SGL	14164	Fgf1
Aiba	ESC	SGL	14165	Fgf10
Aiba	ESC	SGL	14170	Fgf15
Aiba	ESC	SGL	14174	Fgf3
Aiba	ESC	SGL	14175	Fgf4
Aiba	ESC	SGL	14176	Fgf5
Aiba	ESC	SGL	14190	Fgl2
Aiba	ESC	SGL	14191	Fgr
Aiba	ESC	SGL	14204	Il4i1
Aiba	ESC	SGL	14221	Fjx1
Aiba	ESC	SGL	14229	Fkbp5
Aiba	ESC	SGL	14261	Fmo1
Aiba	ESC	SGL	142681	Slc34a3
Aiba	ESC	SGL	14296	Frat1
Aiba	ESC	SGL	14313	Fst
Aiba	ESC	SGL	14348	Fut9
Aiba	ESC	SGL	14373	G0s2
Aiba	ESC	SGL	14400	Gabrb1
Aiba	ESC	SGL	14402	Gabrb3
Aiba	ESC	SGL	14415	Gad1
Aiba	ESC	SGL	14422	B4galnt2
Aiba	ESC	SGL	14453	Gas2
Aiba	ESC	SGL	14456	Gas6
Aiba	ESC	SGL	14472	Gbx2
Aiba	ESC	SGL	14555	Gpd1
Aiba	ESC	SGL	14562	Gdf3
Aiba	ESC	SGL	14563	Gdf5
Aiba	ESC	SGL	14579	Gem
Aiba	ESC	SGL	14584	Gfpt2
Aiba	ESC	SGL	14598	Ggt1
Aiba	ESC	SGL	14608	Gpr83
Aiba	ESC	SGL	14615	Gjc1
Aiba	ESC	SGL	14618	Gjb1
Aiba	ESC	SGL	14621	Gjb4
Aiba	ESC	SGL	14632	Gli1
Aiba	ESC	SGL	14664	Slc6a9
Aiba	ESC	SGL	14704	Gng3
Aiba	ESC	SGL	14710	Gngt2
Aiba	ESC	SGL	14711	Gnmt
Aiba	ESC	SGL	14718	Got1
Aiba	ESC	SGL	14758	Gpm6b
Aiba	ESC	SGL	14768	Lancl1
Aiba	ESC	SGL	14782	Gsr
Aiba	ESC	SGL	14787	Rhpn1
Aiba	ESC	SGL	14797	Aes
Aiba	ESC	SGL	14810	Grin1
Aiba	ESC	SGL	14813	Grin2c
Aiba	ESC	SGL	14843	Gsx2
Aiba	ESC	SGL	14859	Gsta3
Aiba	ESC	SGL	14860	Gsta4
Aiba	ESC	SGL	14862	Gstm1
Aiba	ESC	SGL	14864	Gstm3
Aiba	ESC	SGL	14869	Gstp2
Aiba	ESC	SGL	14886	Gtf2i
Aiba	ESC	SGL	14933	Gyk
Aiba	ESC	SGL	14961	H2-Ab1
Aiba	ESC	SGL	14969	H2-Eb1
Aiba	ESC	SGL	15109	Hal
Aiba	ESC	SGL	15114	Hap1
Aiba	ESC	SGL	15116	Has1
Aiba	ESC	SGL	15162	Hck
Aiba	ESC	SGL	15201	Hells
Aiba	ESC	SGL	15205	Hes1
Aiba	ESC	SGL	15208	Hes5
Aiba	ESC	SGL	15209	Hesx1
Aiba	ESC	SGL	15213	Hey1
Aiba	ESC	SGL	15221	Foxd3
Aiba	ESC	SGL	15235	Mst1
Aiba	ESC	SGL	15242	Hhex
Aiba	ESC	SGL	15245	Hhip
Aiba	ESC	SGL	15354	Hmgb3
Aiba	ESC	SGL	15361	Hmga1
Aiba	ESC	SGL	15375	Foxa1
Aiba	ESC	SGL	15421	Hoxc12
Aiba	ESC	SGL	15429	Hoxd1
Aiba	ESC	SGL	15450	Lipc
Aiba	ESC	SGL	15485	Hsd17b1
Aiba	ESC	SGL	15551	Htr1b
Aiba	ESC	SGL	15569	Elavl2
Aiba	ESC	SGL	15572	Elavl4
Aiba	ESC	SGL	15574	Hus1
Aiba	ESC	SGL	15894	Icam1
Aiba	ESC	SGL	15896	Icam2
Aiba	ESC	SGL	15904	Id4
Aiba	ESC	SGL	15936	Ier2
Aiba	ESC	SGL	15985	Cd79b
Aiba	ESC	SGL	16000	Igf1
Aiba	ESC	SGL	16008	Igfbp2
Aiba	ESC	SGL	16211	Kpnb1
Aiba	ESC	SGL	16324	Inhbb
Aiba	ESC	SGL	16326	Inhbe
Aiba	ESC	SGL	16331	Inpp5d
Aiba	ESC	SGL	16392	Isl1
Aiba	ESC	SGL	16407	Itgae
Aiba	ESC	SGL	16408	Itgal
Aiba	ESC	SGL	16421	Itgb7
Aiba	ESC	SGL	16438	Itpr1
Aiba	ESC	SGL	16440	Itpr3
Aiba	ESC	SGL	16467	Atcay
Aiba	ESC	SGL	16493	Kcna5
Aiba	ESC	SGL	16499	Kcnab3
Aiba	ESC	SGL	16511	Kcnh2
Aiba	ESC	SGL	16512	Kcnh3
Aiba	ESC	SGL	16519	Kcnj3
Aiba	ESC	SGL	16520	Kcnj4
Aiba	ESC	SGL	16536	Kcnq2
Aiba	ESC	SGL	16541	Napsa
Aiba	ESC	SGL	16590	Kit
Aiba	ESC	SGL	16596	Klf1
Aiba	ESC	SGL	16598	Klf2
Aiba	ESC	SGL	16600	Klf4
Aiba	ESC	SGL	16612	Klk1
Aiba	ESC	SGL	16613	Klk1b11
Aiba	ESC	SGL	16618	Klk1b26
Aiba	ESC	SGL	16622	Klk1b5
Aiba	ESC	SGL	16623	Klk1b1
Aiba	ESC	SGL	16661	Krt10
Aiba	ESC	SGL	16667	Krt17
Aiba	ESC	SGL	16675	Krt27
Aiba	ESC	SGL	16716	Ky
Aiba	ESC	SGL	16765	Stmn1
Aiba	ESC	SGL	16768	Lag3
Aiba	ESC	SGL	16772	Lama1
Aiba	ESC	SGL	16780	Lamb3
Aiba	ESC	SGL	16792	Laptm5
Aiba	ESC	SGL	16797	Lat
Aiba	ESC	SGL	16818	Lck
Aiba	ESC	SGL	16832	Ldhb
Aiba	ESC	SGL	16918	Mycl1
Aiba	ESC	SGL	16970	Lrmp
Aiba	ESC	SGL	16979	Lrrn1
Aiba	ESC	SGL	16981	Lrrn3
Aiba	ESC	SGL	170439	Elovl6
Aiba	ESC	SGL	170677	Pcdh21
Aiba	ESC	SGL	170711	Otud7a
Aiba	ESC	SGL	170734	Zfp371
Aiba	ESC	SGL	170745	Xpnpep2
Aiba	ESC	SGL	170753	Zfp704
Aiba	ESC	SGL	17076	Ly75
Aiba	ESC	SGL	170772	Glcci1
Aiba	ESC	SGL	170812	Eraf
Aiba	ESC	SGL	170935	Grid2ip
Aiba	ESC	SGL	17095	Lyl1
Aiba	ESC	SGL	17121	Mxd3
Aiba	ESC	SGL	171229	V1re6
Aiba	ESC	SGL	17131	Smad7
Aiba	ESC	SGL	171388	Bnipl
Aiba	ESC	SGL	171531	Mlph
Aiba	ESC	SGL	171580	Mical1
Aiba	ESC	SGL	17175	Masp2
Aiba	ESC	SGL	17184	Matr3
Aiba	ESC	SGL	17210	Mcl1
Aiba	ESC	SGL	17219	Mcm6
Aiba	ESC	SGL	17220	Mcm7
Aiba	ESC	SGL	17285	Meox1
Aiba	ESC	SGL	17288	Mep1b
Aiba	ESC	SGL	17292	Mesp1
Aiba	ESC	SGL	17305	Mfng
Aiba	ESC	SGL	17319	Mif
Aiba	ESC	SGL	17339	Mip
Aiba	ESC	SGL	17342	Mitf
Aiba	ESC	SGL	17350	Mlh1
Aiba	ESC	SGL	17385	Mmp11
Aiba	ESC	SGL	17390	Mmp2
Aiba	ESC	SGL	17433	Mobp
Aiba	ESC	SGL	17450	Morc1
Aiba	ESC	SGL	17528	Mpz
Aiba	ESC	SGL	17681	Msc
Aiba	ESC	SGL	17685	Msh2
Aiba	ESC	SGL	17687	Msh5
Aiba	ESC	SGL	17688	Msh6
Aiba	ESC	SGL	17762	Mapt
Aiba	ESC	SGL	17768	Mthfd2
Aiba	ESC	SGL	17771	Mtl5
Aiba	ESC	SGL	17840	Mup1
Aiba	ESC	SGL	17843	Mup4
Aiba	ESC	SGL	17844	Mup5
Aiba	ESC	SGL	17859	Mxi1
Aiba	ESC	SGL	17863	Myb
Aiba	ESC	SGL	17865	Mybl2
Aiba	ESC	SGL	17884	Myh4
Aiba	ESC	SGL	17885	Myh8
Aiba	ESC	SGL	17888	Myh6
Aiba	ESC	SGL	17898	Myl7
Aiba	ESC	SGL	17906	Myl2
Aiba	ESC	SGL	17907	Mylpf
Aiba	ESC	SGL	17916	Myo1f
Aiba	ESC	SGL	17927	Myod1
Aiba	ESC	SGL	17954	Nap1l2
Aiba	ESC	SGL	17970	Ncf2
Aiba	ESC	SGL	17992	Ndufa4
Aiba	ESC	SGL	18012	Neurod1
Aiba	ESC	SGL	18020	Nfatc2ip
Aiba	ESC	SGL	18028	Nfib
Aiba	ESC	SGL	18050	Klk1b3
Aiba	ESC	SGL	18053	Ngfr
Aiba	ESC	SGL	18074	Nid2
Aiba	ESC	SGL	18082	Nipsnap1
Aiba	ESC	SGL	18095	Nkx3-1
Aiba	ESC	SGL	18104	Nqo1
Aiba	ESC	SGL	18113	Nnmt
Aiba	ESC	SGL	18115	Nnt
Aiba	ESC	SGL	18117	Cox4nb
Aiba	ESC	SGL	18127	Nos3
Aiba	ESC	SGL	18132	Notch4
Aiba	ESC	SGL	18133	Nov
Aiba	ESC	SGL	18142	Npas1
Aiba	ESC	SGL	18173	Slc11a1
Aiba	ESC	SGL	18187	Nrp2
Aiba	ESC	SGL	18198	Musk
Aiba	ESC	SGL	18208	Ntn1
Aiba	ESC	SGL	18389	Oprl1
Aiba	ESC	SGL	18413	Osm
Aiba	ESC	SGL	18424	Otx2
Aiba	ESC	SGL	18432	Mybbp1a
Aiba	ESC	SGL	18441	P2ry1
Aiba	ESC	SGL	18508	Pax6
Aiba	ESC	SGL	18576	Pde3b
Aiba	ESC	SGL	18584	Pde8a
Aiba	ESC	SGL	18585	Pde9a
Aiba	ESC	SGL	18598	Pdha2
Aiba	ESC	SGL	18600	Padi2
Aiba	ESC	SGL	18601	Padi3
Aiba	ESC	SGL	18602	Padi4
Aiba	ESC	SGL	18609	Pdx1
Aiba	ESC	SGL	18610	Pdyn
Aiba	ESC	SGL	18612	Etv4
Aiba	ESC	SGL	18613	Pecam1
Aiba	ESC	SGL	18619	Penk1
Aiba	ESC	SGL	18636	Cfp
Aiba	ESC	SGL	18682	Phkg1
Aiba	ESC	SGL	18700	Piga
Aiba	ESC	SGL	18746	Pkm2
Aiba	ESC	SGL	18751	Prkcb1
Aiba	ESC	SGL	18761	Prkcq
Aiba	ESC	SGL	18778	Pla2g1b
Aiba	ESC	SGL	18781	Pla2g2c
Aiba	ESC	SGL	18784	Pla2g5
Aiba	ESC	SGL	18795	Plcb1
Aiba	ESC	SGL	18798	Plcb4
Aiba	ESC	SGL	18823	Plp1
Aiba	ESC	SGL	18950	Pnp1
Aiba	ESC	SGL	18968	Pola1
Aiba	ESC	SGL	18971	Pold1
Aiba	ESC	SGL	18972	Pold2
Aiba	ESC	SGL	18973	Pole
Aiba	ESC	SGL	18999	Pou5f1
Aiba	ESC	SGL	19023	Ppef2
Aiba	ESC	SGL	19049	Ppp1r1b
Aiba	ESC	SGL	19065	Ppyr1
Aiba	ESC	SGL	19073	Srgn
Aiba	ESC	SGL	19088	Prkar2b
Aiba	ESC	SGL	19090	Prkdc
Aiba	ESC	SGL	19123	Proc
Aiba	ESC	SGL	19125	Prodh
Aiba	ESC	SGL	19133	Prph2
Aiba	ESC	SGL	19139	Prps1
Aiba	ESC	SGL	19153	Prx
Aiba	ESC	SGL	19193	Pipox
Aiba	ESC	SGL	19205	Ptbp1
Aiba	ESC	SGL	192113	Atp12a
Aiba	ESC	SGL	192119	Dicer1
Aiba	ESC	SGL	19215	Ptgds
Aiba	ESC	SGL	19217	Ptger2
Aiba	ESC	SGL	192199	Rspo1
Aiba	ESC	SGL	19223	Ptgis
Aiba	ESC	SGL	192236	Hps1
Aiba	ESC	SGL	19224	Ptgs1
Aiba	ESC	SGL	19256	Ptpn20
Aiba	ESC	SGL	19259	Ptpn5
Aiba	ESC	SGL	19266	Ptprd
Aiba	ESC	SGL	192663	Abcg4
Aiba	ESC	SGL	19293	Pvalb
Aiba	ESC	SGL	19337	Rab33a
Aiba	ESC	SGL	193452	Zfp184
Aiba	ESC	SGL	19354	Rac2
Aiba	ESC	SGL	19395	Rasgrp2
Aiba	ESC	SGL	19400	Rapsn
Aiba	ESC	SGL	19411	Rarg
Aiba	ESC	SGL	19650	Rbl1
Aiba	ESC	SGL	19662	Rbp4
Aiba	ESC	SGL	19715	Rex2
Aiba	ESC	SGL	19725	Rfx2
Aiba	ESC	SGL	19746	Rhd
Aiba	ESC	SGL	19773	Rln1
Aiba	ESC	SGL	19876	Robo1
Aiba	ESC	SGL	19891	Rpa2
Aiba	ESC	SGL	19933	Rpl21
Aiba	ESC	SGL	19934	Rpl22
Aiba	ESC	SGL	20024	Sub1
Aiba	ESC	SGL	20042	Rps12
Aiba	ESC	SGL	20054	Rps15
Aiba	ESC	SGL	20102	Rps4x
Aiba	ESC	SGL	20112	Rps6ka2
Aiba	ESC	SGL	20132	Rrh
Aiba	ESC	SGL	20183	Rxrg
Aiba	ESC	SGL	20186	Nr1h4
Aiba	ESC	SGL	20191	Ryr2
Aiba	ESC	SGL	20209	Saa2
Aiba	ESC	SGL	20226	Sars
Aiba	ESC	SGL	20257	Stmn2
Aiba	ESC	SGL	20262	Stmn3
Aiba	ESC	SGL	20319	Sfrp2
Aiba	ESC	SGL	20321	Frrs1
Aiba	ESC	SGL	20351	Sema4a
Aiba	ESC	SGL	20357	Sema5b
Aiba	ESC	SGL	20377	Sfrp1
Aiba	ESC	SGL	20379	Sfrp4
Aiba	ESC	SGL	20393	Sgk1
Aiba	ESC	SGL	20404	Sh3gl2
Aiba	ESC	SGL	20408	Sh3gl3
Aiba	ESC	SGL	20425	Shmt1
Aiba	ESC	SGL	20431	Si
Aiba	ESC	SGL	20437	Siah1a
Aiba	ESC	SGL	20449	St8sia1
Aiba	ESC	SGL	20451	St8sia3
Aiba	ESC	SGL	20471	Six1
Aiba	ESC	SGL	20474	Six4
Aiba	ESC	SGL	20493	Slc10a1
Aiba	ESC	SGL	20512	Slc1a3
Aiba	ESC	SGL	20514	Slc1a5
Aiba	ESC	SGL	20522	Slc23a1
Aiba	ESC	SGL	20533	Slc4a1
Aiba	ESC	SGL	20536	Slc4a3
Aiba	ESC	SGL	20537	Slc5a1
Aiba	ESC	SGL	20540	Slc7a7
Aiba	ESC	SGL	20563	Slit2
Aiba	ESC	SGL	20603	Sms
Aiba	ESC	SGL	20617	Snca
Aiba	ESC	SGL	20618	Sncg
Aiba	ESC	SGL	20648	Snta1
Aiba	ESC	SGL	20650	Sntb2
Aiba	ESC	SGL	20660	Sorl1
Aiba	ESC	SGL	20667	Sox12
Aiba	ESC	SGL	20674	Sox2
Aiba	ESC	SGL	20678	Sox5
Aiba	ESC	SGL	20686	Spa17
Aiba	ESC	SGL	20689	Sall3
Aiba	ESC	SGL	20713	Serpini1
Aiba	ESC	SGL	207182	Ggt7
Aiba	ESC	SGL	20728	Spic
Aiba	ESC	SGL	20730	Spink3
Aiba	ESC	SGL	20739	Spna1
Aiba	ESC	SGL	207495	Baiap2l2
Aiba	ESC	SGL	20750	Spp1
Aiba	ESC	SGL	207777	Bzrap1
Aiba	ESC	SGL	207819	4930539E08Rik
Aiba	ESC	SGL	207839	Galnt6
Aiba	ESC	SGL	208171	Tmprss7
Aiba	ESC	SGL	20845	Star
Aiba	ESC	SGL	20849	Stat4
Aiba	ESC	SGL	208518	Cep78
Aiba	ESC	SGL	20856	Stc2
Aiba	ESC	SGL	208628	Kntc1
Aiba	ESC	SGL	20871	Aurkc
Aiba	ESC	SGL	208777	Sned1
Aiba	ESC	SGL	208836	Fanci
Aiba	ESC	SGL	20899	Stra8
Aiba	ESC	SGL	209003	Rbmx2
Aiba	ESC	SGL	209195	Clic6
Aiba	ESC	SGL	209225	Zfp710
Aiba	ESC	SGL	209268	Igsf1
Aiba	ESC	SGL	209512	Taar2
Aiba	ESC	SGL	20963	Syk
Aiba	ESC	SGL	209760	Tmc7
Aiba	ESC	SGL	20983	Syt4
Aiba	ESC	SGL	209837	Slc38a5
Aiba	ESC	SGL	209966	Pgbd5
Aiba	ESC	SGL	20997	T
Aiba	ESC	SGL	210044	Adcy2
Aiba	ESC	SGL	210510	Tdrd6
Aiba	ESC	SGL	210554	Hus1b
Aiba	ESC	SGL	210933	Bai3
Aiba	ESC	SGL	211147	2010-03-11
Aiba	ESC	SGL	211187	Lrtm2
Aiba	ESC	SGL	211468	Kcnh8
Aiba	ESC	SGL	212085	Trim52
Aiba	ESC	SGL	212108	Rln3
Aiba	ESC	SGL	212190	Ubxd3
Aiba	ESC	SGL	212684	Pdzd7
Aiba	ESC	SGL	212706	C330016O10Rik
Aiba	ESC	SGL	212974	Athl1
Aiba	ESC	SGL	213002	Ifitm6
Aiba	ESC	SGL	21333	Tac1
Aiba	ESC	SGL	21334	Tac2
Aiba	ESC	SGL	21337	Tacr2
Aiba	ESC	SGL	21349	Tal1
Aiba	ESC	SGL	213765	RP23-336F11.32
Aiba	ESC	SGL	21386	Tbx3
Aiba	ESC	SGL	21388	Tbx5
Aiba	ESC	SGL	213980	Fbxw10
Aiba	ESC	SGL	21401	Tcea3
Aiba	ESC	SGL	21407	Tcf15
Aiba	ESC	SGL	214111	Slc24a1
Aiba	ESC	SGL	21413	Tcf4
Aiba	ESC	SGL	214133	Tet2
Aiba	ESC	SGL	21417	Zeb1
Aiba	ESC	SGL	21419	Tcfap2b
Aiba	ESC	SGL	21426	Tcfec
Aiba	ESC	SGL	214301	Crygn
Aiba	ESC	SGL	21432	Tcl1
Aiba	ESC	SGL	214531	Tmprss13
Aiba	ESC	SGL	214547	She
Aiba	ESC	SGL	214572	Prmt7
Aiba	ESC	SGL	21463	Tcp11
Aiba	ESC	SGL	214901	Chtf18
Aiba	ESC	SGL	215090	Gm50
Aiba	ESC	SGL	215332	Slc36a3
Aiba	ESC	SGL	215890	Rlbp1l2
Aiba	ESC	SGL	215900	A630077B13Rik
Aiba	ESC	SGL	216134	Pdxk
Aiba	ESC	SGL	216166	6330514A18Rik
Aiba	ESC	SGL	216188	Aldh1l2
Aiba	ESC	SGL	216443	Mars
Aiba	ESC	SGL	216454	BC089597
Aiba	ESC	SGL	216456	Gls2
Aiba	ESC	SGL	216613	Ccdc85a
Aiba	ESC	SGL	216635	Hbq1
Aiba	ESC	SGL	21667	Tdgf1
Aiba	ESC	SGL	216739	Acsl6
Aiba	ESC	SGL	216853	Wdr79
Aiba	ESC	SGL	216859	Centb1
Aiba	ESC	SGL	216867	Slc16a11
Aiba	ESC	SGL	21687	Tek
Aiba	ESC	SGL	216871	Gltpd2
Aiba	ESC	SGL	21689	Tekt1
Aiba	ESC	SGL	217071	Gm525
Aiba	ESC	SGL	217151	Arl5c
Aiba	ESC	SGL	217154	Stac2
Aiba	ESC	SGL	217212	Pyy
Aiba	ESC	SGL	217214	Nags
Aiba	ESC	SGL	217341	Qrich2
Aiba	ESC	SGL	21755	Tesp1
Aiba	ESC	SGL	21756	Tesp2
Aiba	ESC	SGL	21778	Tex9
Aiba	ESC	SGL	21815	Tgif1
Aiba	ESC	SGL	21827	Thbs3
Aiba	ESC	SGL	21828	Thbs4
Aiba	ESC	SGL	218294	Cdc14b
Aiba	ESC	SGL	21835	Thrsp
Aiba	ESC	SGL	21838	Thy1
Aiba	ESC	SGL	21847	Klf10
Aiba	ESC	SGL	21848	Trim24
Aiba	ESC	SGL	21849	Trim28
Aiba	ESC	SGL	218506	Mrps27
Aiba	ESC	SGL	21853	Timeless
Aiba	ESC	SGL	218581	Depdc1b
Aiba	ESC	SGL	21888	Tle4
Aiba	ESC	SGL	21912	Tspan7
Aiba	ESC	SGL	219131	Phf11
Aiba	ESC	SGL	219132	D14Ertd668e
Aiba	ESC	SGL	21930	Tnfaip6
Aiba	ESC	SGL	21938	Tnfrsf1b
Aiba	ESC	SGL	21943	Tnfsf11
Aiba	ESC	SGL	21954	Tnni3
Aiba	ESC	SGL	21955	Tnnt1
Aiba	ESC	SGL	21976	Top3b
Aiba	ESC	SGL	21987	Tpd52l1
Aiba	ESC	SGL	22018	Tpo
Aiba	ESC	SGL	22021	Tpst1
Aiba	ESC	SGL	22041	Trf
Aiba	ESC	SGL	22044	Trh
Aiba	ESC	SGL	22059	Trp53
Aiba	ESC	SGL	22065	Trpc3
Aiba	ESC	SGL	22114	Tssk1
Aiba	ESC	SGL	22116	Stk22s1
Aiba	ESC	SGL	22117	Tst
Aiba	ESC	SGL	22127	Tsx
Aiba	ESC	SGL	22138	Ttn
Aiba	ESC	SGL	22141	Tub
Aiba	ESC	SGL	22144	Tuba3a
Aiba	ESC	SGL	22166	Txn1
Aiba	ESC	SGL	22174	Tyro3
Aiba	ESC	SGL	22202	Ube1y1
Aiba	ESC	SGL	22223	Uchl1
Aiba	ESC	SGL	22227	Ucp1
Aiba	ESC	SGL	22239	Ugt8a
Aiba	ESC	SGL	22256	Ung
Aiba	ESC	SGL	22271	Upp1
Aiba	ESC	SGL	22273	Uqcrc1
Aiba	ESC	SGL	22286	Utf1
Aiba	ESC	SGL	223267	BC006662
Aiba	ESC	SGL	22327	Vbp1
Aiba	ESC	SGL	22339	Vegfa
Aiba	ESC	SGL	22341	Vegfc
Aiba	ESC	SGL	22348	Slc32a1
Aiba	ESC	SGL	22349	Vil1
Aiba	ESC	SGL	223601	0910001A06Rik
Aiba	ESC	SGL	22362	Vpreb1
Aiba	ESC	SGL	22364	Vpreb3
Aiba	ESC	SGL	223646	Naprt1
Aiba	ESC	SGL	223665	C030006K11Rik
Aiba	ESC	SGL	22371	Vwf
Aiba	ESC	SGL	223726	Mpped1
Aiba	ESC	SGL	223780	Adm2
Aiba	ESC	SGL	223920	Soat2
Aiba	ESC	SGL	224022	Slc7a4
Aiba	ESC	SGL	224079	Atp13a4
Aiba	ESC	SGL	224090	Tmem44
Aiba	ESC	SGL	224585	Zfp160
Aiba	ESC	SGL	224840	Treml4
Aiba	ESC	SGL	224997	Dlgap1
Aiba	ESC	SGL	225027	Sfrs7
Aiba	ESC	SGL	225207	Zfp521
Aiba	ESC	SGL	225288	Fhod3
Aiba	ESC	SGL	225471	Ticam2
Aiba	ESC	SGL	225642	Grp
Aiba	ESC	SGL	225724	Mapk4
Aiba	ESC	SGL	225884	BC021614
Aiba	ESC	SGL	22596	Xrcc5
Aiba	ESC	SGL	226041	Pgm5
Aiba	ESC	SGL	22608	Ybx1
Aiba	ESC	SGL	226143	Cyp2c44
Aiba	ESC	SGL	226245	9930023K05Rik
Aiba	ESC	SGL	226265	6430537H07Rik
Aiba	ESC	SGL	22635	Zan
Aiba	ESC	SGL	22637	Zap70
Aiba	ESC	SGL	22643	Zfp101
Aiba	ESC	SGL	226442	Zfp281
Aiba	ESC	SGL	22648	Zfp11
Aiba	ESC	SGL	226518	Nmnat2
Aiba	ESC	SGL	22652	Mkrn3
Aiba	ESC	SGL	226594	Rcsd1
Aiba	ESC	SGL	226652	Arhgap30
Aiba	ESC	SGL	22678	Zfp2
Aiba	ESC	SGL	226791	Lyplal1
Aiba	ESC	SGL	22698	Zfp39
Aiba	ESC	SGL	22700	Zfp40
Aiba	ESC	SGL	22702	Zfp42
Aiba	ESC	SGL	22715	Zfp57
Aiba	ESC	SGL	22717	Zfp59
Aiba	ESC	SGL	227325	Dner
Aiba	ESC	SGL	227394	Slco4c1
Aiba	ESC	SGL	227541	Camk1d
Aiba	ESC	SGL	227682	Trub2
Aiba	ESC	SGL	22772	Zic2
Aiba	ESC	SGL	22773	Zic3
Aiba	ESC	SGL	227733	Pip5kl1
Aiba	ESC	SGL	22775	Zik1
Aiba	ESC	SGL	22778	Ikzf1
Aiba	ESC	SGL	22788	Zp3
Aiba	ESC	SGL	228026	Pdk1
Aiba	ESC	SGL	228543	Rhov
Aiba	ESC	SGL	228576	Mall
Aiba	ESC	SGL	228775	Trib3
Aiba	ESC	SGL	228787	Xkr7
Aiba	ESC	SGL	228788	BC020535
Aiba	ESC	SGL	228790	Asxl1
Aiba	ESC	SGL	228802	BC018465
Aiba	ESC	SGL	228858	Gdap1l1
Aiba	ESC	SGL	229323	Gpr171
Aiba	ESC	SGL	229588	Gm128
Aiba	ESC	SGL	229599	Gm129
Aiba	ESC	SGL	229600	BC028528
Aiba	ESC	SGL	229722	5330417C22Rik
Aiba	ESC	SGL	229927	Clca4
Aiba	ESC	SGL	230027	Coq3
Aiba	ESC	SGL	230558	C8a
Aiba	ESC	SGL	230597	Zfyve9
Aiba	ESC	SGL	230751	1810007P19Rik
Aiba	ESC	SGL	230784	Sesn2
Aiba	ESC	SGL	230868	Igsf21
Aiba	ESC	SGL	230872	Crocc
Aiba	ESC	SGL	230899	Nppa
Aiba	ESC	SGL	230903	Fbxo44
Aiba	ESC	SGL	230904	Fbxo2
Aiba	ESC	SGL	230991	B930041F14Rik
Aiba	ESC	SGL	231003	Klhl17
Aiba	ESC	SGL	231125	Zfyve28
Aiba	ESC	SGL	231214	Cc2d2a
Aiba	ESC	SGL	231382	Tmprss11d
Aiba	ESC	SGL	231605	Galnt9
Aiba	ESC	SGL	231724	Rad9b
Aiba	ESC	SGL	232201	Arhgap25
Aiba	ESC	SGL	232210	8430410A17Rik
Aiba	ESC	SGL	232232	Hdac11
Aiba	ESC	SGL	232237	Fgd5
Aiba	ESC	SGL	232333	Slc6a1
Aiba	ESC	SGL	232345	A2m
Aiba	ESC	SGL	232370	Clstn3
Aiba	ESC	SGL	232441	Rerg
Aiba	ESC	SGL	232680	Cpa2
Aiba	ESC	SGL	232784	Zfp212
Aiba	ESC	SGL	232889	Pla2g4c
Aiba	ESC	SGL	232969	Zfp428
Aiba	ESC	SGL	232975	Atp1a3
Aiba	ESC	SGL	233020	Hipk4
Aiba	ESC	SGL	233065	Alkbh6
Aiba	ESC	SGL	233079	Ffar2
Aiba	ESC	SGL	233186	Siglec5
Aiba	ESC	SGL	233187	Lim2
Aiba	ESC	SGL	233199	Mybpc2
Aiba	ESC	SGL	233529	Kctd14
Aiba	ESC	SGL	233571	P2ry6
Aiba	ESC	SGL	233752	Insc
Aiba	ESC	SGL	233801	Acsm4
Aiba	ESC	SGL	233836	Slc5a11
Aiba	ESC	SGL	233876	Hirip3
Aiba	ESC	SGL	234358	D10627
Aiba	ESC	SGL	234395	Ushbp1
Aiba	ESC	SGL	234404	Nxnl1
Aiba	ESC	SGL	234740	4932417I16Rik
Aiba	ESC	SGL	235132	Zbtb44
Aiba	ESC	SGL	235135	Tmem45b
Aiba	ESC	SGL	235180	Fez1
Aiba	ESC	SGL	235323	Usp28
Aiba	ESC	SGL	235415	Cplx3
Aiba	ESC	SGL	235435	Lctl
Aiba	ESC	SGL	235534	Acpl2
Aiba	ESC	SGL	235582	Glyctk
Aiba	ESC	SGL	235604	Camkv
Aiba	ESC	SGL	235674	Acaa1b
Aiba	ESC	SGL	235682	Zfp445
Aiba	ESC	SGL	236193	Zfp709
Aiba	ESC	SGL	236219	Tcstv3
Aiba	ESC	SGL	236537	Zfp352
Aiba	ESC	SGL	236546	AF067061
Aiba	ESC	SGL	236690	Nyx
Aiba	ESC	SGL	236790	Ddx26b
Aiba	ESC	SGL	236899	Pcyt1b
Aiba	ESC	SGL	237253	Lrp11
Aiba	ESC	SGL	237313	Il20ra
Aiba	ESC	SGL	237403	BC072620
Aiba	ESC	SGL	23792	Adam23
Aiba	ESC	SGL	23793	Adam25
Aiba	ESC	SGL	237930	Ttll6
Aiba	ESC	SGL	238055	Apob
Aiba	ESC	SGL	238252	Gpr135
Aiba	ESC	SGL	23831	Car14
Aiba	ESC	SGL	238330	6430527G18Rik
Aiba	ESC	SGL	23836	Cdh20
Aiba	ESC	SGL	238463	Tubal3
Aiba	ESC	SGL	238663	4932411G14Rik
Aiba	ESC	SGL	23886	Gdf15
Aiba	ESC	SGL	239133	Dleu7
Aiba	ESC	SGL	239157	Pnma2
Aiba	ESC	SGL	239188	Enox1
Aiba	ESC	SGL	239273	Abcc4
Aiba	ESC	SGL	239408	Tmem74
Aiba	ESC	SGL	239435	Aard
Aiba	ESC	SGL	23948	Mmp17
Aiba	ESC	SGL	23965	Odz3
Aiba	ESC	SGL	23968	Nlrp5
Aiba	ESC	SGL	23969	Pacsin1
Aiba	ESC	SGL	23980	Pebp1
Aiba	ESC	SGL	240034	Zfp760
Aiba	ESC	SGL	240041	A630033E08Rik
Aiba	ESC	SGL	240058	Cpne5
Aiba	ESC	SGL	240063	Zfp811
Aiba	ESC	SGL	240064	6030490I01Rik
Aiba	ESC	SGL	240066	BC066107
Aiba	ESC	SGL	240069	Morc2b
Aiba	ESC	SGL	240084	Cchcr1
Aiba	ESC	SGL	24012	Rgs7
Aiba	ESC	SGL	240120	BC031441
Aiba	ESC	SGL	240322	Adamts19
Aiba	ESC	SGL	240332	Slc6a7
Aiba	ESC	SGL	24050	2010-09-03
Aiba	ESC	SGL	240590	Dmrt3
Aiba	ESC	SGL	24063	Spry1
Aiba	ESC	SGL	24066	Spry4
Aiba	ESC	SGL	24084	Tekt2
Aiba	ESC	SGL	240892	Dusp27
Aiba	ESC	SGL	24109	Ubl3
Aiba	ESC	SGL	241230	St8sia6
Aiba	ESC	SGL	241303	A130092J06Rik
Aiba	ESC	SGL	241431	Xirp2
Aiba	ESC	SGL	241520	D430039N05Rik
Aiba	ESC	SGL	241656	Pak7
Aiba	ESC	SGL	242484	D630039A03Rik
Aiba	ESC	SGL	242509	Bnc2
Aiba	ESC	SGL	242570	Raver2
Aiba	ESC	SGL	242602	BC055111
Aiba	ESC	SGL	242667	Dlgap3
Aiba	ESC	SGL	242705	E2f2
Aiba	ESC	SGL	242721	Klhdc7a
Aiba	ESC	SGL	242726	Padi6
Aiba	ESC	SGL	243043	Kctd8
Aiba	ESC	SGL	243328	Slc29a4
Aiba	ESC	SGL	243529	H1fx
Aiba	ESC	SGL	243833	Zfp128
Aiba	ESC	SGL	243874	Nlrp9b
Aiba	ESC	SGL	243880	Nlrp4a
Aiba	ESC	SGL	243911	Kirrel2
Aiba	ESC	SGL	243923	Rgs9bp
Aiba	ESC	SGL	243931	Tshz3
Aiba	ESC	SGL	243937	Zfp536
Aiba	ESC	SGL	244141	Nars2
Aiba	ESC	SGL	244233	Cd163l1
Aiba	ESC	SGL	244448	Triml1
Aiba	ESC	SGL	244484	Wdr17
Aiba	ESC	SGL	244551	Nanos3
Aiba	ESC	SGL	244608	Ccdc113
Aiba	ESC	SGL	244653	Hydin
Aiba	ESC	SGL	245109	Gm397
Aiba	ESC	SGL	245269	E130304F04Rik
Aiba	ESC	SGL	245347	EG245347
Aiba	ESC	SGL	245469	Pdzd4
Aiba	ESC	SGL	245474	Dkc1
Aiba	ESC	SGL	245670	Rragb
Aiba	ESC	SGL	245867	Pcmtd2
Aiba	ESC	SGL	246049	Slc36a2
Aiba	ESC	SGL	246196	Zfp277
Aiba	ESC	SGL	246198	Mllt6
Aiba	ESC	SGL	246293	Klhl8
Aiba	ESC	SGL	246316	Lgi2
Aiba	ESC	SGL	246728	Oas2
Aiba	ESC	SGL	246787	Slc5a2
Aiba	ESC	SGL	252830	Obox6
Aiba	ESC	SGL	257630	Il17f
Aiba	ESC	SGL	258196	Olfr309
Aiba	ESC	SGL	258263	Olfr117
Aiba	ESC	SGL	258343	Olfr397
Aiba	ESC	SGL	258413	Olfr881
Aiba	ESC	SGL	258416	Olfr888
Aiba	ESC	SGL	258493	Olfr319
Aiba	ESC	SGL	258724	Olfr784
Aiba	ESC	SGL	258808	Olfr620
Aiba	ESC	SGL	258854	Olfr985
Aiba	ESC	SGL	259036	Olfr713
Aiba	ESC	SGL	259277	Klk8
Aiba	ESC	SGL	260296	Trim61
Aiba	ESC	SGL	260305	Nphp4
Aiba	ESC	SGL	260423	Hist1h3f
Aiba	ESC	SGL	26364	Cd97
Aiba	ESC	SGL	263764	Creg2
Aiba	ESC	SGL	26380	Esrrb
Aiba	ESC	SGL	26424	Nr5a2
Aiba	ESC	SGL	26451	Rpl27a
Aiba	ESC	SGL	26458	Slc27a2
Aiba	ESC	SGL	26549	Itgb1bp2
Aiba	ESC	SGL	26559	Hunk
Aiba	ESC	SGL	26565	Pla2g10
Aiba	ESC	SGL	266620	Defb36
Aiba	ESC	SGL	268297	Scml4
Aiba	ESC	SGL	268445	Ankrd13b
Aiba	ESC	SGL	268482	Krt12
Aiba	ESC	SGL	268515	Bahcc1
Aiba	ESC	SGL	268534	Sntg2
Aiba	ESC	SGL	26875	Pclo
Aiba	ESC	SGL	26912	Gcat
Aiba	ESC	SGL	269224	Pask
Aiba	ESC	SGL	269254	Setx
Aiba	ESC	SGL	26940	Ecsit
Aiba	ESC	SGL	269400	Rtel1
Aiba	ESC	SGL	269608	Plekhg5
Aiba	ESC	SGL	269637	Cnpy1
Aiba	ESC	SGL	26970	Pla2g2e
Aiba	ESC	SGL	269799	Clec4a1
Aiba	ESC	SGL	269954	Ttll13
Aiba	ESC	SGL	270097	AI427515
Aiba	ESC	SGL	270109	Pcnxl2
Aiba	ESC	SGL	27052	Aoah
Aiba	ESC	SGL	27053	Asns
Aiba	ESC	SGL	270685	Mthfd1l
Aiba	ESC	SGL	272382	Spib
Aiba	ESC	SGL	27267	Cars
Aiba	ESC	SGL	27273	Pdk4
Aiba	ESC	SGL	27276	Plekhb1
Aiba	ESC	SGL	27278	Clnk
Aiba	ESC	SGL	272790	Magee2
Aiba	ESC	SGL	27355	X99384
Aiba	ESC	SGL	27360	Add3
Aiba	ESC	SGL	27368	Tbl2
Aiba	ESC	SGL	27379	Tcl1b1
Aiba	ESC	SGL	27381	Tcl1b2
Aiba	ESC	SGL	27397	Mrpl17
Aiba	ESC	SGL	27412	Peg12
Aiba	ESC	SGL	277328	Trpa1
Aiba	ESC	SGL	277978	Exoc3l
Aiba	ESC	SGL	278097	Armcx6
Aiba	ESC	SGL	279499	Kctd19
Aiba	ESC	SGL	27998	Exosc5
Aiba	ESC	SGL	280635	Emilin3
Aiba	ESC	SGL	280668	Adam1a
Aiba	ESC	SGL	28194	Apon
Aiba	ESC	SGL	28253	Slco1b2
Aiba	ESC	SGL	29811	Ndrg2
Aiba	ESC	SGL	29857	Mapk12
Aiba	ESC	SGL	29859	Sult4a1
Aiba	ESC	SGL	29866	Cabp2
Aiba	ESC	SGL	29867	Cabp1
Aiba	ESC	SGL	30058	Timm8a1
Aiba	ESC	SGL	30937	Lmcd1
Aiba	ESC	SGL	30956	Aass
Aiba	ESC	SGL	30962	Slc7a9
Aiba	ESC	SGL	319148	Hist1h3c
Aiba	ESC	SGL	319151	Hist1h3e
Aiba	ESC	SGL	319155	Hist1h4c
Aiba	ESC	SGL	319161	Hist1h4m
Aiba	ESC	SGL	319166	Hist1h2ae
Aiba	ESC	SGL	319168	Hist1h2ah
Aiba	ESC	SGL	319172	Hist1h2ab
Aiba	ESC	SGL	319263	Pcmtd1
Aiba	ESC	SGL	319477	6030419C18Rik
Aiba	ESC	SGL	319517	6430510M02Rik
Aiba	ESC	SGL	319530	Zfp750
Aiba	ESC	SGL	319581	Xkr5
Aiba	ESC	SGL	319615	6330416L07Rik
Aiba	ESC	SGL	319713	Ablim3
Aiba	ESC	SGL	319734	Cacna2d4
Aiba	ESC	SGL	319984	Jph4
Aiba	ESC	SGL	320083	Fbxw16
Aiba	ESC	SGL	320158	Zmat4
Aiba	ESC	SGL	320202	Lefty2
Aiba	ESC	SGL	320209	Ddx11
Aiba	ESC	SGL	320230	C130023O10Rik
Aiba	ESC	SGL	320311	Rnf152
Aiba	ESC	SGL	320360	Ric3
Aiba	ESC	SGL	320398	Lrig3
Aiba	ESC	SGL	320405	Cadps2
Aiba	ESC	SGL	320440	9530091C08Rik
Aiba	ESC	SGL	320472	Ppm1e
Aiba	ESC	SGL	320662	Casc1
Aiba	ESC	SGL	320701	C130034I18Rik
Aiba	ESC	SGL	320923	Mtap7d3
Aiba	ESC	SGL	320940	Atp11c
Aiba	ESC	SGL	326620	Hist1h4b
Aiba	ESC	SGL	327799	Usp44
Aiba	ESC	SGL	327860	OTTMUSG00000005065
Aiba	ESC	SGL	328234	Rnf182
Aiba	ESC	SGL	328274	Zfp459
Aiba	ESC	SGL	328424	Kcnrg
Aiba	ESC	SGL	328657	Gm1968
Aiba	ESC	SGL	328789	Tmhs
Aiba	ESC	SGL	328845	Acsbg2
Aiba	ESC	SGL	328977	Zfp532
Aiba	ESC	SGL	329207	Rbm44
Aiba	ESC	SGL	329274	A230106N23Rik
Aiba	ESC	SGL	329513	A730036I17Rik
Aiba	ESC	SGL	329641	6030405A18Rik
Aiba	ESC	SGL	329727	Dennd2c
Aiba	ESC	SGL	330301	Zfp786
Aiba	ESC	SGL	330483	Ceacam16
Aiba	ESC	SGL	330485	Tmem145
Aiba	ESC	SGL	330627	Trim66
Aiba	ESC	SGL	330671	B4galnt4
Aiba	ESC	SGL	330790	Hapln4
Aiba	ESC	SGL	330820	4933402J07Rik
Aiba	ESC	SGL	330890	Piwil4
Aiba	ESC	SGL	331188	BC062127
Aiba	ESC	SGL	331195	A430089I19Rik
Aiba	ESC	SGL	331535	Serpina7
Aiba	ESC	SGL	332221	Zscan10
Aiba	ESC	SGL	333088	Crim2
Aiba	ESC	SGL	333467	B020031M17Rik
Aiba	ESC	SGL	333670	Gm867
Aiba	ESC	SGL	338368	C920005C14Rik
Aiba	ESC	SGL	338371	A730011L01Rik
Aiba	ESC	SGL	353025	Caps2
Aiba	ESC	SGL	353156	Egfl7
Aiba	ESC	SGL	353170	4932441K18Rik
Aiba	ESC	SGL	353283	Eras
Aiba	ESC	SGL	360198	Hist1h3a
Aiba	ESC	SGL	378431	Txlnb
Aiba	ESC	SGL	378460	Pram1
Aiba	ESC	SGL	378462	Morn2
Aiba	ESC	SGL	380601	Fastkd5
Aiba	ESC	SGL	380684	Nefh
Aiba	ESC	SGL	380713	Scarf1
Aiba	ESC	SGL	380878	AF067063
Aiba	ESC	SGL	381062	2210404J11Rik
Aiba	ESC	SGL	381203	Slc22a20
Aiba	ESC	SGL	381269	Mreg
Aiba	ESC	SGL	381337	BC050210
Aiba	ESC	SGL	381371	Gm1631
Aiba	ESC	SGL	381411	Gm1967
Aiba	ESC	SGL	381511	Ppm2c
Aiba	ESC	SGL	381530	OTTMUSG00000007485
Aiba	ESC	SGL	381667	Gm1679
Aiba	ESC	SGL	381724	BC061212
Aiba	ESC	SGL	381813	Prmt8
Aiba	ESC	SGL	382074	Foxr1
Aiba	ESC	SGL	382406	Wdr51b
Aiba	ESC	SGL	383619	Aim2
Aiba	ESC	SGL	383709	Gm1322
Aiba	ESC	SGL	384572	V1rd12
Aiba	ESC	SGL	386612	Thoc6
Aiba	ESC	SGL	386655	Eid2
Aiba	ESC	SGL	387514	Tas2r143
Aiba	ESC	SGL	404337	Olfr1383
Aiba	ESC	SGL	432582	E130309D14Rik
Aiba	ESC	SGL	433100	AA388235
Aiba	ESC	SGL	433719	OTTMUSG00000001246
Aiba	ESC	SGL	433804	OTTMUSG00000010673
Aiba	ESC	SGL	433940	BC057022
Aiba	ESC	SGL	434197	EG434197
Aiba	ESC	SGL	434203	Slc28a1
Aiba	ESC	SGL	434377	Zfp560
Aiba	ESC	SGL	434423	Dppa5a
Aiba	ESC	SGL	434437	Amt
Aiba	ESC	SGL	434729	EG434729
Aiba	ESC	SGL	434769	Rhox10
Aiba	ESC	SGL	434778	6330534C20Rik
Aiba	ESC	SGL	435337	EG435337
Aiba	ESC	SGL	435970	EG435970
Aiba	ESC	SGL	442801	Arhgef15
Aiba	ESC	SGL	442827	9830134C10Rik
Aiba	ESC	SGL	494448	Cbx6
Aiba	ESC	SGL	497106	Rnase12
Aiba	ESC	SGL	50498	Ebi3
Aiba	ESC	SGL	50500	Ttpa
Aiba	ESC	SGL	50525	Spag6
Aiba	ESC	SGL	50709	Hist1h1e
Aiba	ESC	SGL	50764	Fbxo15
Aiba	ESC	SGL	50876	Tmod2
Aiba	ESC	SGL	50883	Chek2
Aiba	ESC	SGL	50914	Olig1
Aiba	ESC	SGL	50927	Nasp
Aiba	ESC	SGL	50931	Il27ra
Aiba	ESC	SGL	51799	Rundc3a
Aiba	ESC	SGL	51869	Rif1
Aiba	ESC	SGL	51938	Ccdc39
Aiba	ESC	SGL	52231	Ankzf1
Aiba	ESC	SGL	52653	Nudcd2
Aiba	ESC	SGL	52670	Cpsf4l
Aiba	ESC	SGL	52815	Ldhd
Aiba	ESC	SGL	52874	D19Bwg1357e
Aiba	ESC	SGL	53311	Mybph
Aiba	ESC	SGL	53314	Batf
Aiba	ESC	SGL	53404	Atoh7
Aiba	ESC	SGL	53627	Porcn
Aiba	ESC	SGL	53868	Rab25
Aiba	ESC	SGL	53885	Nphp1
Aiba	ESC	SGL	53901	Rcan2
Aiba	ESC	SGL	54153	Rasa4
Aiba	ESC	SGL	54156	Egfl6
Aiba	ESC	SGL	54200	Sult2b1
Aiba	ESC	SGL	54204	2010-09-01
Aiba	ESC	SGL	54326	Elovl2
Aiba	ESC	SGL	54342	Gnpnat1
Aiba	ESC	SGL	54409	Ramp2
Aiba	ESC	SGL	54418	Fmn2
Aiba	ESC	SGL	54427	Dnmt3l
Aiba	ESC	SGL	544806	Tmem92
Aiba	ESC	SGL	54484	Mkrn1
Aiba	ESC	SGL	545253	EG545253
Aiba	ESC	SGL	54561	Nap1l3
Aiba	ESC	SGL	545725	Mterf
Aiba	ESC	SGL	545893	EG545893
Aiba	ESC	SGL	545938	Zfp607
Aiba	ESC	SGL	54598	Calcrl
Aiba	ESC	SGL	54614	Prpf40b
Aiba	ESC	SGL	546150	EG546150
Aiba	ESC	SGL	54631	Nphs1
Aiba	ESC	SGL	55938	Apom
Aiba	ESC	SGL	56017	Slc2a8
Aiba	ESC	SGL	56050	Cyp39a1
Aiba	ESC	SGL	56069	Il17b
Aiba	ESC	SGL	56089	Ramp3
Aiba	ESC	SGL	56183	Nmu
Aiba	ESC	SGL	56195	Ptbp2
Aiba	ESC	SGL	56205	Ensa
Aiba	ESC	SGL	56226	Espn
Aiba	ESC	SGL	56258	Hnrnph2
Aiba	ESC	SGL	56277	Tmem45a
Aiba	ESC	SGL	56279	B230317C12Rik
Aiba	ESC	SGL	56297	Arl6
Aiba	ESC	SGL	56306	Tera
Aiba	ESC	SGL	56312	Nupr1
Aiba	ESC	SGL	56315	Rhcg
Aiba	ESC	SGL	56323	Dnajb5
Aiba	ESC	SGL	56338	Txnip
Aiba	ESC	SGL	56363	Tmeff2
Aiba	ESC	SGL	56364	Zmym3
Aiba	ESC	SGL	56365	Clcnkb
Aiba	ESC	SGL	56370	Tagln3
Aiba	ESC	SGL	56386	B4galt6
Aiba	ESC	SGL	56421	Pfkp
Aiba	ESC	SGL	56454	Aldh18a1
Aiba	ESC	SGL	56461	Kcnip3
Aiba	ESC	SGL	56485	Slc2a5
Aiba	ESC	SGL	56496	Tspan6
Aiba	ESC	SGL	56515	Rnf138
Aiba	ESC	SGL	56525	Zfp235
Aiba	ESC	SGL	56527	Mast1
Aiba	ESC	SGL	56534	Hspb3
Aiba	ESC	SGL	56622	Adam21
Aiba	ESC	SGL	56636	Fgf21
Aiba	ESC	SGL	56643	Slc15a1
Aiba	ESC	SGL	56702	Hist1h1b
Aiba	ESC	SGL	56710	Dbc1
Aiba	ESC	SGL	56727	Miox
Aiba	ESC	SGL	56734	Tulp2
Aiba	ESC	SGL	56735	Krt71
Aiba	ESC	SGL	56742	Psrc1
Aiba	ESC	SGL	56749	Dhodh
Aiba	ESC	SGL	56846	Necab3
Aiba	ESC	SGL	56874	Rnf32
Aiba	ESC	SGL	57276	Vsig2
Aiba	ESC	SGL	57320	Park7
Aiba	ESC	SGL	57340	Jph3
Aiba	ESC	SGL	57429	Sult5a1
Aiba	ESC	SGL	57749	Piwil1
Aiba	ESC	SGL	57776	Ttyh1
Aiba	ESC	SGL	57875	Angptl4
Aiba	ESC	SGL	58176	Rhbg
Aiba	ESC	SGL	58200	Ppp1r1a
Aiba	ESC	SGL	58243	Nap1l5
Aiba	ESC	SGL	58803	Pga5
Aiba	ESC	SGL	58805	Mlxipl
Aiba	ESC	SGL	58865	Tdh
Aiba	ESC	SGL	58916	Myot
Aiba	ESC	SGL	58991	Ghrl
Aiba	ESC	SGL	59033	Slc4a8
Aiba	ESC	SGL	59056	Evc
Aiba	ESC	SGL	59058	Bhlhb5
Aiba	ESC	SGL	59290	Gpa33
Aiba	ESC	SGL	594844	Tceal3
Aiba	ESC	SGL	60344	Fign
Aiba	ESC	SGL	60406	Sap30
Aiba	ESC	SGL	60455	Tmem8
Aiba	ESC	SGL	60510	Syt9
Aiba	ESC	SGL	619301	G630016D24Rik
Aiba	ESC	SGL	619548	Defb42
Aiba	ESC	SGL	622473	Ripply1
Aiba	ESC	SGL	625360	LOC625360
Aiba	ESC	SGL	626834	Klk13
Aiba	ESC	SGL	627302	OTTMUSG00000015643
Aiba	ESC	SGL	629016	E130120F12Rik
Aiba	ESC	SGL	629756	Wfdc10
Aiba	ESC	SGL	629974	Rnf213
Aiba	ESC	SGL	632126	Btnl4
Aiba	ESC	SGL	63872	Zfp296
Aiba	ESC	SGL	64011	Nrgn
Aiba	ESC	SGL	641368	OTTMUSG00000016293
Aiba	ESC	SGL	64209	Herpud1
Aiba	ESC	SGL	64242	Ngb
Aiba	ESC	SGL	64379	Irx6
Aiba	ESC	SGL	64384	Sirt3
Aiba	ESC	SGL	64454	Slc5a4b
Aiba	ESC	SGL	64918	Bhmt2
Aiba	ESC	SGL	65100	Zic5
Aiba	ESC	SGL	653016	EG653016
Aiba	ESC	SGL	66050	0610009B22Rik
Aiba	ESC	SGL	66065	Hsd17b14
Aiba	ESC	SGL	66104	Tceal6
Aiba	ESC	SGL	66109	Tspan13
Aiba	ESC	SGL	66117	1110001J03Rik
Aiba	ESC	SGL	66141	Ifitm3
Aiba	ESC	SGL	66206	1110059E24Rik
Aiba	ESC	SGL	66211	Rpl3l
Aiba	ESC	SGL	66235	Eif1ay
Aiba	ESC	SGL	66259	Camk2n1
Aiba	ESC	SGL	66269	Tmed6
Aiba	ESC	SGL	66277	Klf15
Aiba	ESC	SGL	66310	Dpy30
Aiba	ESC	SGL	66328	1700010M22Rik
Aiba	ESC	SGL	66336	Cenpp
Aiba	ESC	SGL	66337	1700025K23Rik
Aiba	ESC	SGL	66346	1700029P11Rik
Aiba	ESC	SGL	66358	2310004I24Rik
Aiba	ESC	SGL	66361	Zfand1
Aiba	ESC	SGL	66373	Lsm5
Aiba	ESC	SGL	66412	Arrdc4
Aiba	ESC	SGL	66422	2410015N17Rik
Aiba	ESC	SGL	66433	Chchd7
Aiba	ESC	SGL	66479	1700029F12Rik
Aiba	ESC	SGL	66561	2310042E22Rik
Aiba	ESC	SGL	66570	Cenpm
Aiba	ESC	SGL	66610	Abi3
Aiba	ESC	SGL	66643	Lix1
Aiba	ESC	SGL	66659	Acp6
Aiba	ESC	SGL	66686	Dcbld1
Aiba	ESC	SGL	66712	Spesp1
Aiba	ESC	SGL	66733	Kcng4
Aiba	ESC	SGL	66797	Cntnap2
Aiba	ESC	SGL	66830	Btbd14b
Aiba	ESC	SGL	66873	1200009O22Rik
Aiba	ESC	SGL	66894	Wwp2
Aiba	ESC	SGL	66904	Pccb
Aiba	ESC	SGL	66912	Bzw2
Aiba	ESC	SGL	66953	Cdca7
Aiba	ESC	SGL	66959	Dusp26
Aiba	ESC	SGL	66991	2410004A20Rik
Aiba	ESC	SGL	67020	Tmem88
Aiba	ESC	SGL	67030	Fancl
Aiba	ESC	SGL	67037	Pmf1
Aiba	ESC	SGL	67054	Paics
Aiba	ESC	SGL	67077	1700019N12Rik
Aiba	ESC	SGL	67080	1700019D03Rik
Aiba	ESC	SGL	67085	1700024G13Rik
Aiba	ESC	SGL	67115	Rpl14
Aiba	ESC	SGL	67116	Cuedc2
Aiba	ESC	SGL	67122	Nrarp
Aiba	ESC	SGL	67141	Fbxo5
Aiba	ESC	SGL	67153	Rnaseh2b
Aiba	ESC	SGL	67164	2610209A20Rik
Aiba	ESC	SGL	67254	2900011O08Rik
Aiba	ESC	SGL	67281	Rpl37
Aiba	ESC	SGL	67298	Gprasp1
Aiba	ESC	SGL	67374	Jam2
Aiba	ESC	SGL	67375	Qprt
Aiba	ESC	SGL	67378	Bbs2
Aiba	ESC	SGL	67416	Armcx2
Aiba	ESC	SGL	67426	Cabc1
Aiba	ESC	SGL	67473	Slc47a1
Aiba	ESC	SGL	67564	Tmem35
Aiba	ESC	SGL	67586	Ubxd5
Aiba	ESC	SGL	67603	Dusp6
Aiba	ESC	SGL	67623	Tm7sf3
Aiba	ESC	SGL	67629	Spc24
Aiba	ESC	SGL	67656	4930548H24Rik
Aiba	ESC	SGL	67661	Ift172
Aiba	ESC	SGL	67664	Rnf125
Aiba	ESC	SGL	67685	Dyx1c1
Aiba	ESC	SGL	67689	Aldh3b1
Aiba	ESC	SGL	67739	4930570C03Rik
Aiba	ESC	SGL	67790	Rab39b
Aiba	ESC	SGL	67801	Pllp
Aiba	ESC	SGL	67840	Mrp63
Aiba	ESC	SGL	67849	Cdca5
Aiba	ESC	SGL	67874	Rprm
Aiba	ESC	SGL	67943	Mesdc2
Aiba	ESC	SGL	67968	Ooep
Aiba	ESC	SGL	67981	Hormad1
Aiba	ESC	SGL	68015	Trap1
Aiba	ESC	SGL	68021	Bphl
Aiba	ESC	SGL	68026	2810417H13Rik
Aiba	ESC	SGL	68041	Mid1ip1
Aiba	ESC	SGL	68047	Mpnd
Aiba	ESC	SGL	68051	Nutf2
Aiba	ESC	SGL	68118	9430023L20Rik
Aiba	ESC	SGL	68149	Otub2
Aiba	ESC	SGL	68221	Wfdc15a
Aiba	ESC	SGL	68226	Efcab2
Aiba	ESC	SGL	68236	Gtsf1l
Aiba	ESC	SGL	68239	Krt42
Aiba	ESC	SGL	68259	Ift80
Aiba	ESC	SGL	68298	Ncapd2
Aiba	ESC	SGL	68307	4930558O21Rik
Aiba	ESC	SGL	68371	Pbld
Aiba	ESC	SGL	68634	Tm2d3
Aiba	ESC	SGL	68662	Scgb3a1
Aiba	ESC	SGL	68668	Klk5
Aiba	ESC	SGL	68678	Smtnl1
Aiba	ESC	SGL	68680	1110028A07Rik
Aiba	ESC	SGL	68713	Ifitm1
Aiba	ESC	SGL	68738	Acss1
Aiba	ESC	SGL	68774	Ms4a6d
Aiba	ESC	SGL	68917	Hint2
Aiba	ESC	SGL	68925	Rpap1
Aiba	ESC	SGL	69065	Chac1
Aiba	ESC	SGL	69106	Stoml1
Aiba	ESC	SGL	69134	2200001I15Rik
Aiba	ESC	SGL	69192	Dhx16
Aiba	ESC	SGL	69195	Tmem121
Aiba	ESC	SGL	69217	Plekha4
Aiba	ESC	SGL	69239	2610034M16Rik
Aiba	ESC	SGL	69299	Asb9
Aiba	ESC	SGL	69386	Hist1h4h
Aiba	ESC	SGL	69387	Dnajb13
Aiba	ESC	SGL	69464	2300006N05Rik
Aiba	ESC	SGL	69519	Rwdd2a
Aiba	ESC	SGL	69538	Antxr1
Aiba	ESC	SGL	69540	Klk10
Aiba	ESC	SGL	69542	2300002M23Rik
Aiba	ESC	SGL	69564	Itgb1bp3
Aiba	ESC	SGL	69655	Cd164l2
Aiba	ESC	SGL	69656	Pir
Aiba	ESC	SGL	69681	Cdk3
Aiba	ESC	SGL	69693	Pof1b
Aiba	ESC	SGL	69724	Rnaseh2a
Aiba	ESC	SGL	69726	Smyd3
Aiba	ESC	SGL	69772	Bdh2
Aiba	ESC	SGL	69824	Glod5
Aiba	ESC	SGL	69826	Ms4a10
Aiba	ESC	SGL	69863	1810054D07Rik
Aiba	ESC	SGL	69890	Zfp219
Aiba	ESC	SGL	69903	Rasip1
Aiba	ESC	SGL	69908	Rab3b
Aiba	ESC	SGL	70005	1700029I01Rik
Aiba	ESC	SGL	70012	Ccdc21
Aiba	ESC	SGL	70024	Mcm10
Aiba	ESC	SGL	70086	Cysltr2
Aiba	ESC	SGL	70113	2010001J22Rik
Aiba	ESC	SGL	70274	Ly6g6e
Aiba	ESC	SGL	70348	Ube2cbp
Aiba	ESC	SGL	70358	Steap1
Aiba	ESC	SGL	70361	Lman1
Aiba	ESC	SGL	70415	2610018G03Rik
Aiba	ESC	SGL	70419	2810408A11Rik
Aiba	ESC	SGL	70428	Polr3b
Aiba	ESC	SGL	70458	2610318N02Rik
Aiba	ESC	SGL	70533	Btf3l4
Aiba	ESC	SGL	70552	Lrrc56
Aiba	ESC	SGL	70571	Tcerg1l
Aiba	ESC	SGL	70673	Prdm16
Aiba	ESC	SGL	70726	Angptl6
Aiba	ESC	SGL	70762	Dclk2
Aiba	ESC	SGL	70772	Ggnbp1
Aiba	ESC	SGL	70779	Prdm5
Aiba	ESC	SGL	70948	Wdr20b
Aiba	ESC	SGL	70956	Tex19.2
Aiba	ESC	SGL	70977	4931407G18Rik
Aiba	ESC	SGL	70997	Spef1
Aiba	ESC	SGL	70998	Phf6
Aiba	ESC	SGL	71003	4931440B09Rik
Aiba	ESC	SGL	71020	Spats1
Aiba	ESC	SGL	71131	Zfp689
Aiba	ESC	SGL	71241	Dmrtc2
Aiba	ESC	SGL	71275	4933437F05Rik
Aiba	ESC	SGL	71345	Tmem16j
Aiba	ESC	SGL	71354	Wdr31
Aiba	ESC	SGL	71601	Ceacam20
Aiba	ESC	SGL	71607	Snx20
Aiba	ESC	SGL	71691	Pnmal1
Aiba	ESC	SGL	71703	Armcx3
Aiba	ESC	SGL	71721	1200015N20Rik
Aiba	ESC	SGL	71733	Susd2
Aiba	ESC	SGL	71755	Dhdh
Aiba	ESC	SGL	71780	Isyna1
Aiba	ESC	SGL	71795	Pitpnc1
Aiba	ESC	SGL	71827	Lrrc34
Aiba	ESC	SGL	71836	1700012A16Rik
Aiba	ESC	SGL	71860	Wdr16
Aiba	ESC	SGL	71876	Mlf1ip
Aiba	ESC	SGL	71912	Jsrp1
Aiba	ESC	SGL	71934	Car13
Aiba	ESC	SGL	71950	Nanog
Aiba	ESC	SGL	71973	Rbpms2
Aiba	ESC	SGL	71981	Tdrd12
Aiba	ESC	SGL	71982	Snx10
Aiba	ESC	SGL	71983	Tmco6
Aiba	ESC	SGL	72003	Synpr
Aiba	ESC	SGL	72017	Cyb5r1
Aiba	ESC	SGL	72043	Sulf2
Aiba	ESC	SGL	72049	Tnfrsf13c
Aiba	ESC	SGL	72077	Gcnt3
Aiba	ESC	SGL	72114	Zbed3
Aiba	ESC	SGL	72121	Dennd2d
Aiba	ESC	SGL	72135	Pygo1
Aiba	ESC	SGL	72151	Rfc5
Aiba	ESC	SGL	72180	Zfp661
Aiba	ESC	SGL	72215	1700001P01Rik
Aiba	ESC	SGL	72219	1700013B16Rik
Aiba	ESC	SGL	72293	Nkd2
Aiba	ESC	SGL	72324	Plxdc1
Aiba	ESC	SGL	72480	Tspyl4
Aiba	ESC	SGL	72535	Aldh1b1
Aiba	ESC	SGL	72554	Utp14a
Aiba	ESC	SGL	72556	Zfp566
Aiba	ESC	SGL	72567	Bclaf1
Aiba	ESC	SGL	72685	Dnajc6
Aiba	ESC	SGL	72693	Zcchc12
Aiba	ESC	SGL	72778	2810451A06Rik
Aiba	ESC	SGL	72821	Scn2b
Aiba	ESC	SGL	72826	2810485I05Rik
Aiba	ESC	SGL	72832	Crtac1
Aiba	ESC	SGL	72899	Macrod2
Aiba	ESC	SGL	72982	Tmem138
Aiba	ESC	SGL	73032	Ttc9b
Aiba	ESC	SGL	73086	Rps6ka5
Aiba	ESC	SGL	73316	Calr3
Aiba	ESC	SGL	73332	1700041C02Rik
Aiba	ESC	SGL	73407	1700055M20Rik
Aiba	ESC	SGL	73451	1700065O13Rik
Aiba	ESC	SGL	73647	Capn9
Aiba	ESC	SGL	73658	Spns1
Aiba	ESC	SGL	73670	Defb30
Aiba	ESC	SGL	73677	Psma8
Aiba	ESC	SGL	73680	2410081M15Rik
Aiba	ESC	SGL	73693	Dppa4
Aiba	ESC	SGL	73703	Dppa2
Aiba	ESC	SGL	73708	Dppa3
Aiba	ESC	SGL	73710	Tubb2b
Aiba	ESC	SGL	73827	1110012D08Rik
Aiba	ESC	SGL	73833	1110006G06Rik
Aiba	ESC	SGL	74002	Psd2
Aiba	ESC	SGL	74055	Plce1
Aiba	ESC	SGL	74091	Npl
Aiba	ESC	SGL	74107	Cep55
Aiba	ESC	SGL	74121	Acoxl
Aiba	ESC	SGL	74129	Dmgdh
Aiba	ESC	SGL	74134	Cyp2s1
Aiba	ESC	SGL	74144	Robo4
Aiba	ESC	SGL	74152	1300002K09Rik
Aiba	ESC	SGL	74186	Ccdc3
Aiba	ESC	SGL	74199	Vit
Aiba	ESC	SGL	74249	Lrrc2
Aiba	ESC	SGL	74251	Ankrd9
Aiba	ESC	SGL	74393	4933403G14Rik
Aiba	ESC	SGL	74400	Zfp819
Aiba	ESC	SGL	74430	4930452B06Rik
Aiba	ESC	SGL	74464	Zswim5
Aiba	ESC	SGL	74481	Batf2
Aiba	ESC	SGL	74482	Ifitm7
Aiba	ESC	SGL	74519	Cyp2j9
Aiba	ESC	SGL	74521	8430415E04Rik
Aiba	ESC	SGL	74551	Pck2
Aiba	ESC	SGL	74563	Rasgef1c
Aiba	ESC	SGL	74600	Mrpl47
Aiba	ESC	SGL	74626	Tmem81
Aiba	ESC	SGL	74665	Lrrc48
Aiba	ESC	SGL	74670	4930432O21Rik
Aiba	ESC	SGL	74720	4930511J11Rik
Aiba	ESC	SGL	74741	5730419I09Rik
Aiba	ESC	SGL	75033	4930486G11Rik
Aiba	ESC	SGL	75083	Usp50
Aiba	ESC	SGL	75104	Mmd2
Aiba	ESC	SGL	75106	4930519F16Rik
Aiba	ESC	SGL	75409	Slitrk5
Aiba	ESC	SGL	75422	Mettl5
Aiba	ESC	SGL	75483	Cox8c
Aiba	ESC	SGL	75552	Paqr9
Aiba	ESC	SGL	75564	1700027N10Rik
Aiba	ESC	SGL	75568	Capsl
Aiba	ESC	SGL	75572	Acyp2
Aiba	ESC	SGL	75600	Calml4
Aiba	ESC	SGL	75604	Tm4sf5
Aiba	ESC	SGL	75605	Jarid1b
Aiba	ESC	SGL	75645	1700011F14Rik
Aiba	ESC	SGL	75753	Klf17
Aiba	ESC	SGL	75766	Tm7sf4
Aiba	ESC	SGL	75770	Brsk2
Aiba	ESC	SGL	75796	Cdyl2
Aiba	ESC	SGL	75870	Tcam1
Aiba	ESC	SGL	75894	Adal
Aiba	ESC	SGL	76071	Jakmip1
Aiba	ESC	SGL	76157	Slc35d3
Aiba	ESC	SGL	76183	Brunol6
Aiba	ESC	SGL	76206	Gpr165
Aiba	ESC	SGL	76267	Fads1
Aiba	ESC	SGL	76293	Mfap4
Aiba	ESC	SGL	76299	Txndc4
Aiba	ESC	SGL	76367	Trp53rk
Aiba	ESC	SGL	76400	Pbp2
Aiba	ESC	SGL	76416	1700022C21Rik
Aiba	ESC	SGL	76421	1700028K03Rik
Aiba	ESC	SGL	76467	Msrb2
Aiba	ESC	SGL	76477	Pcolce2
Aiba	ESC	SGL	76484	Kndc1
Aiba	ESC	SGL	76486	Ly6k
Aiba	ESC	SGL	76572	Rbmxl2
Aiba	ESC	SGL	76626	Msi2
Aiba	ESC	SGL	76701	Ctrc
Aiba	ESC	SGL	76789	2410129H14Rik
Aiba	ESC	SGL	76797	2410137M14Rik
Aiba	ESC	SGL	76803	2410141K09Rik
Aiba	ESC	SGL	76808	Rpl18a
Aiba	ESC	SGL	76886	6430514L14Rik
Aiba	ESC	SGL	76900	Ssbp4
Aiba	ESC	SGL	76917	Flywch2
Aiba	ESC	SGL	76974	1190003J15Rik
Aiba	ESC	SGL	76999	1700127D06Rik
Aiba	ESC	SGL	77011	5730590G19Rik
Aiba	ESC	SGL	77031	Slc9a8
Aiba	ESC	SGL	77045	Bcl7a
Aiba	ESC	SGL	77577	Spns3
Aiba	ESC	SGL	77583	Notum
Aiba	ESC	SGL	77609	Ccdc151
Aiba	ESC	SGL	77669	9130221D24Rik
Aiba	ESC	SGL	77739	Adamtsl1
Aiba	ESC	SGL	77945	Rpgrip1
Aiba	ESC	SGL	78174	Cox7b2
Aiba	ESC	SGL	78177	4930519N13Rik
Aiba	ESC	SGL	78248	Armcx1
Aiba	ESC	SGL	78303	Hist3h2ba
Aiba	ESC	SGL	78376	Ng23
Aiba	ESC	SGL	78521	B230219D22Rik
Aiba	ESC	SGL	78748	Rassf10
Aiba	ESC	SGL	78785	Clip4
Aiba	ESC	SGL	78806	4930555I21Rik
Aiba	ESC	SGL	78834	Zfp623
Aiba	ESC	SGL	78896	1500015O10Rik
Aiba	ESC	SGL	79221	Hdac9
Aiba	ESC	SGL	79455	Pdcl2
Aiba	ESC	SGL	80287	Apobec3
Aiba	ESC	SGL	80384	Tex21
Aiba	ESC	SGL	80838	Hist1h1a
Aiba	ESC	SGL	80876	Ifitm2
Aiba	ESC	SGL	80889	Mesdc1
Aiba	ESC	SGL	80890	Trim2
Aiba	ESC	SGL	80893	Tmprss5
Aiba	ESC	SGL	80904	Dtx3
Aiba	ESC	SGL	80906	Kcnip2
Aiba	ESC	SGL	80908	Abo
Aiba	ESC	SGL	80981	Arl4d
Aiba	ESC	SGL	81011	V1rd14
Aiba	ESC	SGL	81703	Jdp2
Aiba	ESC	SGL	81877	Tnxb
Aiba	ESC	SGL	81879	Tcfcp2l1
Aiba	ESC	SGL	81904	Cacng7
Aiba	ESC	SGL	83379	Klb
Aiba	ESC	SGL	83383	Tcfap4
Aiba	ESC	SGL	83430	Il23a
Aiba	ESC	SGL	83434	Rshl1
Aiba	ESC	SGL	83457	Fthl17
Aiba	ESC	SGL	83557	Lin28
Aiba	ESC	SGL	83560	Tex14
Aiba	ESC	SGL	83603	Elovl4
Aiba	ESC	SGL	83674	Cnnm1
Aiba	ESC	SGL	83767	Wasf1
Aiba	ESC	SGL	83797	Smarcd1
Aiba	ESC	SGL	83922	Tsga14
Aiba	ESC	SGL	83961	Nrg4
Aiba	ESC	SGL	84004	Mcam
Aiba	ESC	SGL	85030	Tnfrsf25
Aiba	ESC	SGL	85031	Pla1a
Aiba	ESC	SGL	93688	Klhl1
Aiba	ESC	SGL	93721	Cpn1
Aiba	ESC	SGL	93724	Pcdhga12
Aiba	ESC	SGL	93734	Mpv17l
Aiba	ESC	SGL	93759	Sirt1
Aiba	ESC	SGL	93761	Smarca1
Aiba	ESC	SGL	93834	Peli2
Aiba	ESC	SGL	93835	Amn
Aiba	ESC	SGL	93837	Dach2
Aiba	ESC	SGL	93882	Pcdhb11
Aiba	ESC	SGL	93897	Fzd10
Aiba	ESC	SGL	94230	Cpsf1
Aiba	ESC	SGL	94232	Ubqln4
Aiba	ESC	SGL	94332	Cadm3
Aiba	ESC	SGL	97895	Nlrp4f
Aiba	ESC	SGL	97908	Hist1h3g
Aiba	ESC	SGL	97998	Depdc6
Aiba	ESC	SGL	98303	D630023F18Rik
Aiba	ESC	SGL	99296	Hrh3
Aiba	ESC	SGL	99571	Fgg
Aiba	ESC	SGL	99586	Dpyd
Aiba	ESC(Z lineage)	DGL	100037258	Dnajc3
Aiba	ESC(Z lineage)	DGL	100121	Tdrd7
Aiba	ESC(Z lineage)	DGL	100129	Gpr153
Aiba	ESC(Z lineage)	DGL	100465	Mobkl2c
Aiba	ESC(Z lineage)	DGL	100494	Zfand2a
Aiba	ESC(Z lineage)	DGL	100535	Oas1d
Aiba	ESC(Z lineage)	DGL	101113	Snx21
Aiba	ESC(Z lineage)	DGL	101351	A130022J15Rik
Aiba	ESC(Z lineage)	DGL	101488	Slco2b1
Aiba	ESC(Z lineage)	DGL	101497	Plekhg2
Aiba	ESC(Z lineage)	DGL	101540	Prkd2
Aiba	ESC(Z lineage)	DGL	101685	Spty2d1
Aiba	ESC(Z lineage)	DGL	101706	Numa1
Aiba	ESC(Z lineage)	DGL	101772	Tmem16a
Aiba	ESC(Z lineage)	DGL	102371	AA407270
Aiba	ESC(Z lineage)	DGL	102448	Xylb
Aiba	ESC(Z lineage)	DGL	102566	Tmem16k
Aiba	ESC(Z lineage)	DGL	102644	Oaf
Aiba	ESC(Z lineage)	DGL	102693	Phldb1
Aiba	ESC(Z lineage)	DGL	102791	Tcta
Aiba	ESC(Z lineage)	DGL	102857	Slc6a8
Aiba	ESC(Z lineage)	DGL	102941	B630019K06Rik
Aiba	ESC(Z lineage)	DGL	103534	Mgat4b
Aiba	ESC(Z lineage)	DGL	103694	Tmed4
Aiba	ESC(Z lineage)	DGL	103724	Tbc1d10a
Aiba	ESC(Z lineage)	DGL	104001	Rtn1
Aiba	ESC(Z lineage)	DGL	104009	Qsox1
Aiba	ESC(Z lineage)	DGL	104252	Cdc42ep2
Aiba	ESC(Z lineage)	DGL	104360	Isl2
Aiba	ESC(Z lineage)	DGL	104362	Meig1
Aiba	ESC(Z lineage)	DGL	104384	Rhox9
Aiba	ESC(Z lineage)	DGL	104445	Cdc42ep1
Aiba	ESC(Z lineage)	DGL	104601	Mycbpap
Aiba	ESC(Z lineage)	DGL	105000	Dnalc1
Aiba	ESC(Z lineage)	DGL	105352	Dusp22
Aiba	ESC(Z lineage)	DGL	105387	Akr1c14
Aiba	ESC(Z lineage)	DGL	105440	Kctd9
Aiba	ESC(Z lineage)	DGL	105559	Mbnl2
Aiba	ESC(Z lineage)	DGL	105590	AU017455
Aiba	ESC(Z lineage)	DGL	105844	Card10
Aiba	ESC(Z lineage)	DGL	106042	Prickle1
Aiba	ESC(Z lineage)	DGL	106338	Nsun3
Aiba	ESC(Z lineage)	DGL	106522	AW548124
Aiba	ESC(Z lineage)	DGL	106565	Dlk2
Aiba	ESC(Z lineage)	DGL	106759	Ticam1
Aiba	ESC(Z lineage)	DGL	106861	Abhd3
Aiba	ESC(Z lineage)	DGL	106877	Afap1l1
Aiba	ESC(Z lineage)	DGL	106952	Centd3
Aiba	ESC(Z lineage)	DGL	106957	Slc39a6
Aiba	ESC(Z lineage)	DGL	107022	Gramd3
Aiba	ESC(Z lineage)	DGL	107351	Kank1
Aiba	ESC(Z lineage)	DGL	107581	Col16a1
Aiba	ESC(Z lineage)	DGL	107585	Dio3
Aiba	ESC(Z lineage)	DGL	107586	Ovol2
Aiba	ESC(Z lineage)	DGL	107765	Ankrd1
Aiba	ESC(Z lineage)	DGL	107771	Bmyc
Aiba	ESC(Z lineage)	DGL	107817	Jmjd6
Aiba	ESC(Z lineage)	DGL	107975	Pacs1
Aiba	ESC(Z lineage)	DGL	108058	Camk2d
Aiba	ESC(Z lineage)	DGL	108078	Olr1
Aiba	ESC(Z lineage)	DGL	108115	Slco4a1
Aiba	ESC(Z lineage)	DGL	108116	Slco3a1
Aiba	ESC(Z lineage)	DGL	108150	Galnt7
Aiba	ESC(Z lineage)	DGL	108652	Slc35b3
Aiba	ESC(Z lineage)	DGL	108767	Pnrc1
Aiba	ESC(Z lineage)	DGL	108897	2810003C17Rik
Aiba	ESC(Z lineage)	DGL	108927	Lhfp
Aiba	ESC(Z lineage)	DGL	108960	Irak2
Aiba	ESC(Z lineage)	DGL	108961	E2f8
Aiba	ESC(Z lineage)	DGL	109019	Obfc2a
Aiba	ESC(Z lineage)	DGL	109136	Mmaa
Aiba	ESC(Z lineage)	DGL	109154	2410014A08Rik
Aiba	ESC(Z lineage)	DGL	109161	Ube2q2
Aiba	ESC(Z lineage)	DGL	109342	Slc5a10
Aiba	ESC(Z lineage)	DGL	109552	Sri
Aiba	ESC(Z lineage)	DGL	109624	Cald1
Aiba	ESC(Z lineage)	DGL	109700	Itga1
Aiba	ESC(Z lineage)	DGL	109978	Art4
Aiba	ESC(Z lineage)	DGL	110213	Tegt
Aiba	ESC(Z lineage)	DGL	110253	Triobp
Aiba	ESC(Z lineage)	DGL	110310	Krt7
Aiba	ESC(Z lineage)	DGL	110835	Chrna5
Aiba	ESC(Z lineage)	DGL	110877	Slc18a1
Aiba	ESC(Z lineage)	DGL	110902	Chrna2
Aiba	ESC(Z lineage)	DGL	11363	Acadl
Aiba	ESC(Z lineage)	DGL	114229	Kiss1r
Aiba	ESC(Z lineage)	DGL	114249	Npnt
Aiba	ESC(Z lineage)	DGL	114255	Dok4
Aiba	ESC(Z lineage)	DGL	11430	Acox1
Aiba	ESC(Z lineage)	DGL	114304	Slc28a3
Aiba	ESC(Z lineage)	DGL	11433	Acp5
Aiba	ESC(Z lineage)	DGL	114584	Clic1
Aiba	ESC(Z lineage)	DGL	114585	D17H6S53E
Aiba	ESC(Z lineage)	DGL	11459	Acta1
Aiba	ESC(Z lineage)	DGL	114601	Ehbp1l1
Aiba	ESC(Z lineage)	DGL	11461	Actb
Aiba	ESC(Z lineage)	DGL	114643	Oas1c
Aiba	ESC(Z lineage)	DGL	11465	Actg1
Aiba	ESC(Z lineage)	DGL	11468	Actg2
Aiba	ESC(Z lineage)	DGL	11475	Acta2
Aiba	ESC(Z lineage)	DGL	11487	Adam10
Aiba	ESC(Z lineage)	DGL	11492	Adam19
Aiba	ESC(Z lineage)	DGL	11501	Adam8
Aiba	ESC(Z lineage)	DGL	11504	Adamts1
Aiba	ESC(Z lineage)	DGL	11513	Adcy7
Aiba	ESC(Z lineage)	DGL	11519	Add2
Aiba	ESC(Z lineage)	DGL	11522	Adh1
Aiba	ESC(Z lineage)	DGL	11535	Adm
Aiba	ESC(Z lineage)	DGL	11550	Adra1d
Aiba	ESC(Z lineage)	DGL	11552	Adra2b
Aiba	ESC(Z lineage)	DGL	11568	Aebp1
Aiba	ESC(Z lineage)	DGL	11604	Agrp
Aiba	ESC(Z lineage)	DGL	11641	Akap2
Aiba	ESC(Z lineage)	DGL	11651	Akt1
Aiba	ESC(Z lineage)	DGL	11656	Alas2
Aiba	ESC(Z lineage)	DGL	11666	Abcd1
Aiba	ESC(Z lineage)	DGL	116891	Derl2
Aiba	ESC(Z lineage)	DGL	116972	2310047D13Rik
Aiba	ESC(Z lineage)	DGL	117160	Ttyh2
Aiba	ESC(Z lineage)	DGL	11732	Ank
Aiba	ESC(Z lineage)	DGL	11739	Slc25a4
Aiba	ESC(Z lineage)	DGL	11745	Anxa3
Aiba	ESC(Z lineage)	DGL	11746	Anxa4
Aiba	ESC(Z lineage)	DGL	11747	Anxa5
Aiba	ESC(Z lineage)	DGL	11787	Apbb2
Aiba	ESC(Z lineage)	DGL	11796	Birc3
Aiba	ESC(Z lineage)	DGL	11798	Xiap
Aiba	ESC(Z lineage)	DGL	11806	Apoa1
Aiba	ESC(Z lineage)	DGL	11819	Nr2f2
Aiba	ESC(Z lineage)	DGL	11820	App
Aiba	ESC(Z lineage)	DGL	11821	Aprt
Aiba	ESC(Z lineage)	DGL	11828	Aqp3
Aiba	ESC(Z lineage)	DGL	11846	Arg1
Aiba	ESC(Z lineage)	DGL	11852	Rhob
Aiba	ESC(Z lineage)	DGL	11853	Rhoc
Aiba	ESC(Z lineage)	DGL	11856	Arhgap6
Aiba	ESC(Z lineage)	DGL	11867	Arpc1b
Aiba	ESC(Z lineage)	DGL	11910	Atf3
Aiba	ESC(Z lineage)	DGL	11928	Atp1a1
Aiba	ESC(Z lineage)	DGL	11937	Atp2a1
Aiba	ESC(Z lineage)	DGL	11974	Atp6v0e
Aiba	ESC(Z lineage)	DGL	12010	B2m
Aiba	ESC(Z lineage)	DGL	12014	Bach2
Aiba	ESC(Z lineage)	DGL	12022	Barx1
Aiba	ESC(Z lineage)	DGL	12048	Bcl2l1
Aiba	ESC(Z lineage)	DGL	12075	Bfsp1
Aiba	ESC(Z lineage)	DGL	12095	Bglap-rs1
Aiba	ESC(Z lineage)	DGL	12096	Bglap1
Aiba	ESC(Z lineage)	DGL	121022	Mrps6
Aiba	ESC(Z lineage)	DGL	12153	Bmp1
Aiba	ESC(Z lineage)	DGL	12161	Bmp6
Aiba	ESC(Z lineage)	DGL	12163	Bmp8a
Aiba	ESC(Z lineage)	DGL	12164	Bmp8b
Aiba	ESC(Z lineage)	DGL	12168	Bmpr2
Aiba	ESC(Z lineage)	DGL	12182	Bst1
Aiba	ESC(Z lineage)	DGL	12215	Bsg
Aiba	ESC(Z lineage)	DGL	12291	Cacna1g
Aiba	ESC(Z lineage)	DGL	12305	Ddr1
Aiba	ESC(Z lineage)	DGL	12306	Anxa2
Aiba	ESC(Z lineage)	DGL	12331	Cap1
Aiba	ESC(Z lineage)	DGL	12332	Capg
Aiba	ESC(Z lineage)	DGL	12334	Capn2
Aiba	ESC(Z lineage)	DGL	12349	Car2
Aiba	ESC(Z lineage)	DGL	12351	Car4
Aiba	ESC(Z lineage)	DGL	12363	Casp4
Aiba	ESC(Z lineage)	DGL	12380	Cast
Aiba	ESC(Z lineage)	DGL	12389	Cav1
Aiba	ESC(Z lineage)	DGL	12390	Cav2
Aiba	ESC(Z lineage)	DGL	12398	Cbfa2t3
Aiba	ESC(Z lineage)	DGL	12402	Cbl
Aiba	ESC(Z lineage)	DGL	12406	Serpinh1
Aiba	ESC(Z lineage)	DGL	12418	Cbx4
Aiba	ESC(Z lineage)	DGL	12421	Rb1cc1
Aiba	ESC(Z lineage)	DGL	12448	Ccne2
Aiba	ESC(Z lineage)	DGL	12487	Cd28
Aiba	ESC(Z lineage)	DGL	12495	Entpd1
Aiba	ESC(Z lineage)	DGL	12499	Entpd5
Aiba	ESC(Z lineage)	DGL	12506	Cd48
Aiba	ESC(Z lineage)	DGL	12512	Cd63
Aiba	ESC(Z lineage)	DGL	12521	Cd82
Aiba	ESC(Z lineage)	DGL	12523	Cd84
Aiba	ESC(Z lineage)	DGL	12527	Cd9
Aiba	ESC(Z lineage)	DGL	12558	Cdh2
Aiba	ESC(Z lineage)	DGL	12560	Cdh3
Aiba	ESC(Z lineage)	DGL	12562	Cdh5
Aiba	ESC(Z lineage)	DGL	12577	Cdkn1c
Aiba	ESC(Z lineage)	DGL	12578	Cdkn2a
Aiba	ESC(Z lineage)	DGL	12579	Cdkn2b
Aiba	ESC(Z lineage)	DGL	12591	Cdx2
Aiba	ESC(Z lineage)	DGL	12606	Cebpa
Aiba	ESC(Z lineage)	DGL	12608	Cebpb
Aiba	ESC(Z lineage)	DGL	12632	Cfl2
Aiba	ESC(Z lineage)	DGL	12653	Chgb
Aiba	ESC(Z lineage)	DGL	12695	Inadl
Aiba	ESC(Z lineage)	DGL	12705	Cited1
Aiba	ESC(Z lineage)	DGL	12727	Clcn4-2
Aiba	ESC(Z lineage)	DGL	12728	Clcn5
Aiba	ESC(Z lineage)	DGL	12739	Cldn3
Aiba	ESC(Z lineage)	DGL	12759	Clu
Aiba	ESC(Z lineage)	DGL	12763	Cmah
Aiba	ESC(Z lineage)	DGL	12765	Il8rb
Aiba	ESC(Z lineage)	DGL	12767	Cxcr4
Aiba	ESC(Z lineage)	DGL	12795	Plk3
Aiba	ESC(Z lineage)	DGL	12798	Cnn2
Aiba	ESC(Z lineage)	DGL	12816	Col12a1
Aiba	ESC(Z lineage)	DGL	12826	Col4a1
Aiba	ESC(Z lineage)	DGL	12830	Col4a5
Aiba	ESC(Z lineage)	DGL	12845	Comp
Aiba	ESC(Z lineage)	DGL	12877	Cpeb1
Aiba	ESC(Z lineage)	DGL	12904	Crabp2
Aiba	ESC(Z lineage)	DGL	12913	Creb3
Aiba	ESC(Z lineage)	DGL	12921	Crhr1
Aiba	ESC(Z lineage)	DGL	12927	Bcar1
Aiba	ESC(Z lineage)	DGL	12931	Crlf1
Aiba	ESC(Z lineage)	DGL	12934	Dpysl2
Aiba	ESC(Z lineage)	DGL	12946	Cr1l
Aiba	ESC(Z lineage)	DGL	12955	Cryab
Aiba	ESC(Z lineage)	DGL	12959	Cryba4
Aiba	ESC(Z lineage)	DGL	12977	Csf1
Aiba	ESC(Z lineage)	DGL	12986	Csf3r
Aiba	ESC(Z lineage)	DGL	13007	Csrp1
Aiba	ESC(Z lineage)	DGL	13009	Csrp3
Aiba	ESC(Z lineage)	DGL	13014	Cstb
Aiba	ESC(Z lineage)	DGL	13024	Ctla2a
Aiba	ESC(Z lineage)	DGL	13026	Pcyt1a
Aiba	ESC(Z lineage)	DGL	13039	Ctsl
Aiba	ESC(Z lineage)	DGL	13074	Cyp17a1
Aiba	ESC(Z lineage)	DGL	13076	Cyp1a1
Aiba	ESC(Z lineage)	DGL	13078	Cyp1b1
Aiba	ESC(Z lineage)	DGL	13132	Dab2
Aiba	ESC(Z lineage)	DGL	13138	Dag1
Aiba	ESC(Z lineage)	DGL	13172	Dbx1
Aiba	ESC(Z lineage)	DGL	13180	Pcbd1
Aiba	ESC(Z lineage)	DGL	13209	Ddx6
Aiba	ESC(Z lineage)	DGL	13222	Defcr-rs2
Aiba	ESC(Z lineage)	DGL	13345	Twist2
Aiba	ESC(Z lineage)	DGL	13363	Dhh
Aiba	ESC(Z lineage)	DGL	13380	Dkk1
Aiba	ESC(Z lineage)	DGL	13382	Dld
Aiba	ESC(Z lineage)	DGL	13383	Dlg1
Aiba	ESC(Z lineage)	DGL	13386	Dlk1
Aiba	ESC(Z lineage)	DGL	13392	Dlx2
Aiba	ESC(Z lineage)	DGL	13393	Dlx3
Aiba	ESC(Z lineage)	DGL	13394	Dlx4
Aiba	ESC(Z lineage)	DGL	13421	Dnase1l3
Aiba	ESC(Z lineage)	DGL	13476	Reep5
Aiba	ESC(Z lineage)	DGL	13479	Dpep1
Aiba	ESC(Z lineage)	DGL	13496	Arid3a
Aiba	ESC(Z lineage)	DGL	13506	Dsc2
Aiba	ESC(Z lineage)	DGL	13521	Slc26a2
Aiba	ESC(Z lineage)	DGL	13557	E2f3
Aiba	ESC(Z lineage)	DGL	13603	Opn3
Aiba	ESC(Z lineage)	DGL	13609	S1pr1
Aiba	ESC(Z lineage)	DGL	13640	Efna5
Aiba	ESC(Z lineage)	DGL	13641	Efnb1
Aiba	ESC(Z lineage)	DGL	13642	Efnb2
Aiba	ESC(Z lineage)	DGL	13644	Efs
Aiba	ESC(Z lineage)	DGL	13650	Rhbdf1
Aiba	ESC(Z lineage)	DGL	13660	Ehd1
Aiba	ESC(Z lineage)	DGL	13709	Elf1
Aiba	ESC(Z lineage)	DGL	13711	Elf5
Aiba	ESC(Z lineage)	DGL	13712	Elk1
Aiba	ESC(Z lineage)	DGL	13731	Emp2
Aiba	ESC(Z lineage)	DGL	13797	Emx2
Aiba	ESC(Z lineage)	DGL	13809	Enpep
Aiba	ESC(Z lineage)	DGL	13835	Epha1
Aiba	ESC(Z lineage)	DGL	13885	Esd
Aiba	ESC(Z lineage)	DGL	13984	Esx1
Aiba	ESC(Z lineage)	DGL	13998	Fgd6
Aiba	ESC(Z lineage)	DGL	14011	Etv6
Aiba	ESC(Z lineage)	DGL	14049	Eya2
Aiba	ESC(Z lineage)	DGL	140493	Kcnn3
Aiba	ESC(Z lineage)	DGL	140559	Igsf8
Aiba	ESC(Z lineage)	DGL	14062	F2r
Aiba	ESC(Z lineage)	DGL	140629	Ubox5
Aiba	ESC(Z lineage)	DGL	14063	F2rl1
Aiba	ESC(Z lineage)	DGL	14066	F3
Aiba	ESC(Z lineage)	DGL	140721	Caskin2
Aiba	ESC(Z lineage)	DGL	140741	Gpr6
Aiba	ESC(Z lineage)	DGL	14077	Fabp3
Aiba	ESC(Z lineage)	DGL	140887	Lnx2
Aiba	ESC(Z lineage)	DGL	14102	Fas
Aiba	ESC(Z lineage)	DGL	14103	Fasl
Aiba	ESC(Z lineage)	DGL	14119	Fbn2
Aiba	ESC(Z lineage)	DGL	14131	Fcgr3
Aiba	ESC(Z lineage)	DGL	14155	Fem1b
Aiba	ESC(Z lineage)	DGL	14160	Lgr5
Aiba	ESC(Z lineage)	DGL	14180	Fgf9
Aiba	ESC(Z lineage)	DGL	14181	Fgfbp1
Aiba	ESC(Z lineage)	DGL	14183	Fgfr2
Aiba	ESC(Z lineage)	DGL	14200	Fhl2
Aiba	ESC(Z lineage)	DGL	14218	Sh3pxd2a
Aiba	ESC(Z lineage)	DGL	14238	Foxf2
Aiba	ESC(Z lineage)	DGL	14254	Flt1
Aiba	ESC(Z lineage)	DGL	14255	Flt3
Aiba	ESC(Z lineage)	DGL	14260	Fmn1
Aiba	ESC(Z lineage)	DGL	142688	Asb13
Aiba	ESC(Z lineage)	DGL	14284	Fosl2
Aiba	ESC(Z lineage)	DGL	142980	Tlr3
Aiba	ESC(Z lineage)	DGL	14302	Frk
Aiba	ESC(Z lineage)	DGL	14311	Cidec
Aiba	ESC(Z lineage)	DGL	14368	Fzd6
Aiba	ESC(Z lineage)	DGL	14387	Gaa
Aiba	ESC(Z lineage)	DGL	14403	Gabrd
Aiba	ESC(Z lineage)	DGL	14425	Galnt3
[truncated: 1,542 more rows]

## Sheet: Aiba_iPSbxo15
Aiba	ESC(iPS)	SGL	100038935	LOC100038935
Aiba	ESC(iPS)	SGL	100041354	LOC100041354
Aiba	ESC(iPS)	SGL	100340	Smpdl3b
Aiba	ESC(iPS)	SGL	100554	AA792892
Aiba	ESC(iPS)	SGL	100727	Ugt2b34
Aiba	ESC(iPS)	SGL	101602	AI467606
Aiba	ESC(iPS)	SGL	102278	Cpne7
Aiba	ESC(iPS)	SGL	102570	Slc22a13
Aiba	ESC(iPS)	SGL	102614	Rpp25
Aiba	ESC(iPS)	SGL	102991	AU022751
Aiba	ESC(iPS)	SGL	103098	Slc6a15
Aiba	ESC(iPS)	SGL	103135	Usp52
Aiba	ESC(iPS)	SGL	103149	Upb1
Aiba	ESC(iPS)	SGL	103172	Ndg2
Aiba	ESC(iPS)	SGL	103551	E130012A19Rik
Aiba	ESC(iPS)	SGL	103775	Slc25a41
Aiba	ESC(iPS)	SGL	103836	Zfp692
Aiba	ESC(iPS)	SGL	104001	Rtn1
Aiba	ESC(iPS)	SGL	104156	Etv5
Aiba	ESC(iPS)	SGL	104174	Gldc
Aiba	ESC(iPS)	SGL	104271	Tex15
Aiba	ESC(iPS)	SGL	104383	Rcor2
Aiba	ESC(iPS)	SGL	104384	Rhox9
Aiba	ESC(iPS)	SGL	104681	Slc16a6
Aiba	ESC(iPS)	SGL	105171	Arrdc3
Aiba	ESC(iPS)	SGL	105239	Rnf44
Aiba	ESC(iPS)	SGL	105349	Akr1c18
Aiba	ESC(iPS)	SGL	105439	Slain1
Aiba	ESC(iPS)	SGL	105450	Mmrn2
Aiba	ESC(iPS)	SGL	105594	Cphx
Aiba	ESC(iPS)	SGL	105653	Phyhip
Aiba	ESC(iPS)	SGL	105853	Mal2
Aiba	ESC(iPS)	SGL	105892	9030619P08Rik
Aiba	ESC(iPS)	SGL	106248	Qtrtd1
Aiba	ESC(iPS)	SGL	106347	Ildr1
Aiba	ESC(iPS)	SGL	106369	Ypel1
Aiba	ESC(iPS)	SGL	106766	Stap2
Aiba	ESC(iPS)	SGL	106821	AI314976
Aiba	ESC(iPS)	SGL	107071	Wdr74
Aiba	ESC(iPS)	SGL	107435	Hat1
Aiba	ESC(iPS)	SGL	107476	Acaca
Aiba	ESC(iPS)	SGL	107586	Ovol2
Aiba	ESC(iPS)	SGL	107607	Nod1
Aiba	ESC(iPS)	SGL	107831	Bai1
Aiba	ESC(iPS)	SGL	107868	Usp9y
Aiba	ESC(iPS)	SGL	107869	Cth
Aiba	ESC(iPS)	SGL	107934	Celsr3
Aiba	ESC(iPS)	SGL	107986	Ddb2
Aiba	ESC(iPS)	SGL	108017	Fxyd4
Aiba	ESC(iPS)	SGL	108072	Grm6
Aiba	ESC(iPS)	SGL	108075	Ltbp4
Aiba	ESC(iPS)	SGL	108114	Slc22a7
Aiba	ESC(iPS)	SGL	108115	Slco4a1
Aiba	ESC(iPS)	SGL	108156	Mthfd1
Aiba	ESC(iPS)	SGL	108800	Ston2
Aiba	ESC(iPS)	SGL	108911	Rcc2
Aiba	ESC(iPS)	SGL	109052	Krt75
Aiba	ESC(iPS)	SGL	109151	Chd9
Aiba	ESC(iPS)	SGL	109242	Kif24
Aiba	ESC(iPS)	SGL	109791	Clps
Aiba	ESC(iPS)	SGL	109904	Mcf2
Aiba	ESC(iPS)	SGL	110173	Manba
Aiba	ESC(iPS)	SGL	110308	Krt5
Aiba	ESC(iPS)	SGL	110326	Tas1r1
Aiba	ESC(iPS)	SGL	110454	Ly6a
Aiba	ESC(iPS)	SGL	110542	Amhr2
Aiba	ESC(iPS)	SGL	110648	Lmx1a
Aiba	ESC(iPS)	SGL	110789	Gpr98
Aiba	ESC(iPS)	SGL	110794	Cebpe
Aiba	ESC(iPS)	SGL	110835	Chrna5
Aiba	ESC(iPS)	SGL	110877	Slc18a1
Aiba	ESC(iPS)	SGL	110886	Gabra5
Aiba	ESC(iPS)	SGL	11287	Pzp
Aiba	ESC(iPS)	SGL	113853	V1rb3
Aiba	ESC(iPS)	SGL	11419	Accn2
Aiba	ESC(iPS)	SGL	114304	Slc28a3
Aiba	ESC(iPS)	SGL	11438	Chrna4
Aiba	ESC(iPS)	SGL	11450	Adipoq
Aiba	ESC(iPS)	SGL	114564	Csprs
Aiba	ESC(iPS)	SGL	114654	Ly6g6d
Aiba	ESC(iPS)	SGL	114663	Impa2
Aiba	ESC(iPS)	SGL	11474	Actn3
Aiba	ESC(iPS)	SGL	11481	Acvr2b
Aiba	ESC(iPS)	SGL	11484	Aspa
Aiba	ESC(iPS)	SGL	11545	Parp1
Aiba	ESC(iPS)	SGL	11552	Adra2b
Aiba	ESC(iPS)	SGL	11571	Crisp1
Aiba	ESC(iPS)	SGL	11614	Nr0b1
Aiba	ESC(iPS)	SGL	11625	Ahsg
Aiba	ESC(iPS)	SGL	11634	Aire
Aiba	ESC(iPS)	SGL	11647	Alpl
Aiba	ESC(iPS)	SGL	116810	Foxn4
Aiba	ESC(iPS)	SGL	116838	Rims2
Aiba	ESC(iPS)	SGL	11684	Alox12
Aiba	ESC(iPS)	SGL	116848	Baz2a
Aiba	ESC(iPS)	SGL	11685	Alox12e
Aiba	ESC(iPS)	SGL	11687	Alox15
Aiba	ESC(iPS)	SGL	11688	Alox8
Aiba	ESC(iPS)	SGL	11689	Alox5
Aiba	ESC(iPS)	SGL	116904	Alpk3
Aiba	ESC(iPS)	SGL	116939	Pnpla3
Aiba	ESC(iPS)	SGL	117148	Necab2
Aiba	ESC(iPS)	SGL	117172	2310034C09Rik
Aiba	ESC(iPS)	SGL	117590	Asb10
Aiba	ESC(iPS)	SGL	117599	Helb
Aiba	ESC(iPS)	SGL	11768	Ap1m2
Aiba	ESC(iPS)	SGL	11775	Ap3b2
Aiba	ESC(iPS)	SGL	11797	Birc2
Aiba	ESC(iPS)	SGL	11803	Aplp1
Aiba	ESC(iPS)	SGL	11807	Apoa2
Aiba	ESC(iPS)	SGL	11811	Apobec2
Aiba	ESC(iPS)	SGL	11812	Apoc1
Aiba	ESC(iPS)	SGL	11816	Apoe
Aiba	ESC(iPS)	SGL	11828	Aqp3
Aiba	ESC(iPS)	SGL	11833	Aqp8
Aiba	ESC(iPS)	SGL	11847	Arg2
Aiba	ESC(iPS)	SGL	11859	Phox2a
Aiba	ESC(iPS)	SGL	11861	Arl4a
Aiba	ESC(iPS)	SGL	11870	Art1
Aiba	ESC(iPS)	SGL	11875	Art5
Aiba	ESC(iPS)	SGL	11891	Rab27a
Aiba	ESC(iPS)	SGL	11932	Atp1b2
Aiba	ESC(iPS)	SGL	11989	Slc7a3
Aiba	ESC(iPS)	SGL	11997	Akr1b7
Aiba	ESC(iPS)	SGL	12021	Bard1
Aiba	ESC(iPS)	SGL	12029	Bcl6b
Aiba	ESC(iPS)	SGL	12036	Bcat2
Aiba	ESC(iPS)	SGL	12040	Bckdhb
Aiba	ESC(iPS)	SGL	12049	Bcl2l10
Aiba	ESC(iPS)	SGL	12069	Bex2
Aiba	ESC(iPS)	SGL	12124	Bik
Aiba	ESC(iPS)	SGL	12125	Bcl2l11
Aiba	ESC(iPS)	SGL	12144	Blm
Aiba	ESC(iPS)	SGL	12162	Bmp7
Aiba	ESC(iPS)	SGL	12163	Bmp8a
Aiba	ESC(iPS)	SGL	12182	Bst1
Aiba	ESC(iPS)	SGL	12189	Brca1
Aiba	ESC(iPS)	SGL	12190	Brca2
Aiba	ESC(iPS)	SGL	12224	Klf5
Aiba	ESC(iPS)	SGL	12231	Btn1a1
Aiba	ESC(iPS)	SGL	12310	Calca
Aiba	ESC(iPS)	SGL	12311	Calcr
Aiba	ESC(iPS)	SGL	12323	Camk2b
Aiba	ESC(iPS)	SGL	12348	Car11
Aiba	ESC(iPS)	SGL	12349	Car2
Aiba	ESC(iPS)	SGL	12350	Car3
Aiba	ESC(iPS)	SGL	12351	Car4
Aiba	ESC(iPS)	SGL	12398	Cbfa2t3
Aiba	ESC(iPS)	SGL	12411	Cbs
Aiba	ESC(iPS)	SGL	12447	Ccne1
Aiba	ESC(iPS)	SGL	12449	Ccnf
Aiba	ESC(iPS)	SGL	12550	Cdh1
Aiba	ESC(iPS)	SGL	12587	Mia1
Aiba	ESC(iPS)	SGL	12591	Cdx2
Aiba	ESC(iPS)	SGL	12592	Cdx4
Aiba	ESC(iPS)	SGL	12614	Celsr1
Aiba	ESC(iPS)	SGL	12627	Cfc1
Aiba	ESC(iPS)	SGL	12640	Cga
Aiba	ESC(iPS)	SGL	12649	Chek1
Aiba	ESC(iPS)	SGL	12652	Chga
Aiba	ESC(iPS)	SGL	12654	Chi3l1
Aiba	ESC(iPS)	SGL	12683	Cidea
Aiba	ESC(iPS)	SGL	12705	Cited1
Aiba	ESC(iPS)	SGL	12716	Ckmt1
Aiba	ESC(iPS)	SGL	12739	Cldn3
Aiba	ESC(iPS)	SGL	12740	Cldn4
Aiba	ESC(iPS)	SGL	12741	Cldn5
Aiba	ESC(iPS)	SGL	12745	Clgn
Aiba	ESC(iPS)	SGL	12790	Cnga3
Aiba	ESC(iPS)	SGL	12794	Cnih2
Aiba	ESC(iPS)	SGL	12808	Cobl
Aiba	ESC(iPS)	SGL	12812	Coil
Aiba	ESC(iPS)	SGL	12817	Col13a1
Aiba	ESC(iPS)	SGL	12822	Col18a1
Aiba	ESC(iPS)	SGL	12840	Col9a2
Aiba	ESC(iPS)	SGL	12845	Comp
Aiba	ESC(iPS)	SGL	12865	Cox7a1
Aiba	ESC(iPS)	SGL	12889	Cplx1
Aiba	ESC(iPS)	SGL	12905	Cradd
Aiba	ESC(iPS)	SGL	12922	Crhr2
Aiba	ESC(iPS)	SGL	12925	Crip1
Aiba	ESC(iPS)	SGL	12950	Hapln1
Aiba	ESC(iPS)	SGL	12959	Cryba4
Aiba	ESC(iPS)	SGL	12966	Crygc
Aiba	ESC(iPS)	SGL	12967	Crygd
Aiba	ESC(iPS)	SGL	12969	Crygf
Aiba	ESC(iPS)	SGL	12971	Crym
Aiba	ESC(iPS)	SGL	12990	Csn1s1
Aiba	ESC(iPS)	SGL	12993	Csn1s2a
Aiba	ESC(iPS)	SGL	13056	Cyb561
Aiba	ESC(iPS)	SGL	13067	Cyct
Aiba	ESC(iPS)	SGL	13082	Cyp26a1
Aiba	ESC(iPS)	SGL	13087	Cyp2a5
Aiba	ESC(iPS)	SGL	13088	Cyp2b10
Aiba	ESC(iPS)	SGL	13090	Cyp2b19
Aiba	ESC(iPS)	SGL	13094	Cyp2b9
Aiba	ESC(iPS)	SGL	13096	Cyp2c37
Aiba	ESC(iPS)	SGL	13112	Cyp3a11
Aiba	ESC(iPS)	SGL	13113	Cyp3a13
Aiba	ESC(iPS)	SGL	13117	Cyp4a10
Aiba	ESC(iPS)	SGL	13120	Cyp4b1
Aiba	ESC(iPS)	SGL	13131	Dab1
Aiba	ESC(iPS)	SGL	13139	Dgka
Aiba	ESC(iPS)	SGL	13162	Slc6a3
Aiba	ESC(iPS)	SGL	13164	Dazl
Aiba	ESC(iPS)	SGL	13195	Ddc
Aiba	ESC(iPS)	SGL	13202	Ddt
Aiba	ESC(iPS)	SGL	13206	Ddx4
Aiba	ESC(iPS)	SGL	13214	Defb1
Aiba	ESC(iPS)	SGL	13216	Defa1
Aiba	ESC(iPS)	SGL	13384	Mpp3
Aiba	ESC(iPS)	SGL	13388	Dll1
Aiba	ESC(iPS)	SGL	13389	Dll3
Aiba	ESC(iPS)	SGL	13393	Dlx3
Aiba	ESC(iPS)	SGL	13404	Dmc1
Aiba	ESC(iPS)	SGL	13417	Dnahc8
Aiba	ESC(iPS)	SGL	13436	Dnmt3b
Aiba	ESC(iPS)	SGL	13446	Doc2a
Aiba	ESC(iPS)	SGL	13449	Dok2
Aiba	ESC(iPS)	SGL	13482	Dpp4
Aiba	ESC(iPS)	SGL	13506	Dsc2
Aiba	ESC(iPS)	SGL	13512	Dsg3
Aiba	ESC(iPS)	SGL	13590	Lefty1
Aiba	ESC(iPS)	SGL	13599	Ecel1
Aiba	ESC(iPS)	SGL	13615	Edn2
Aiba	ESC(iPS)	SGL	13619	Phc1
Aiba	ESC(iPS)	SGL	13626	Eed
Aiba	ESC(iPS)	SGL	13628	Eef1a2
Aiba	ESC(iPS)	SGL	13643	Efnb3
Aiba	ESC(iPS)	SGL	13656	Egr4
Aiba	ESC(iPS)	SGL	13661	Ehf
Aiba	ESC(iPS)	SGL	13710	Elf3
Aiba	ESC(iPS)	SGL	13711	Elf5
Aiba	ESC(iPS)	SGL	13723	Emb
Aiba	ESC(iPS)	SGL	13799	En2
Aiba	ESC(iPS)	SGL	13819	Epas1
Aiba	ESC(iPS)	SGL	13829	Epb4.9
Aiba	ESC(iPS)	SGL	13835	Epha1
Aiba	ESC(iPS)	SGL	13861	Epx
Aiba	ESC(iPS)	SGL	13984	Esx1
Aiba	ESC(iPS)	SGL	14008	Etv2
Aiba	ESC(iPS)	SGL	14009	Etv1
Aiba	ESC(iPS)	SGL	14012	Mpzl2
Aiba	ESC(iPS)	SGL	14027	Evpl
Aiba	ESC(iPS)	SGL	140557	Smc1b
Aiba	ESC(iPS)	SGL	140580	Elmo1
Aiba	ESC(iPS)	SGL	14061	F2
Aiba	ESC(iPS)	SGL	140630	Ube4a
Aiba	ESC(iPS)	SGL	14067	F5
Aiba	ESC(iPS)	SGL	140709	Emid2
Aiba	ESC(iPS)	SGL	140741	Gpr6
Aiba	ESC(iPS)	SGL	14077	Fabp3
Aiba	ESC(iPS)	SGL	140904	Caln1
Aiba	ESC(iPS)	SGL	14120	Fbp2
Aiba	ESC(iPS)	SGL	14121	Fbp1
Aiba	ESC(iPS)	SGL	14170	Fgf15
Aiba	ESC(iPS)	SGL	14171	Fgf17
Aiba	ESC(iPS)	SGL	14172	Fgf18
Aiba	ESC(iPS)	SGL	14175	Fgf4
Aiba	ESC(iPS)	SGL	14181	Fgfbp1
Aiba	ESC(iPS)	SGL	14186	Fgfr4
Aiba	ESC(iPS)	SGL	14191	Fgr
Aiba	ESC(iPS)	SGL	142681	Slc34a3
Aiba	ESC(iPS)	SGL	14275	Folr1
Aiba	ESC(iPS)	SGL	14348	Fut9
Aiba	ESC(iPS)	SGL	14357	Dtx1
Aiba	ESC(iPS)	SGL	14388	Gab1
Aiba	ESC(iPS)	SGL	14395	Gabra2
Aiba	ESC(iPS)	SGL	14415	Gad1
Aiba	ESC(iPS)	SGL	14428	Galr2
Aiba	ESC(iPS)	SGL	14472	Gbx2
Aiba	ESC(iPS)	SGL	14527	Gcgr
Aiba	ESC(iPS)	SGL	14531	Gcm1
Aiba	ESC(iPS)	SGL	14536	Nr6a1
Aiba	ESC(iPS)	SGL	14562	Gdf3
Aiba	ESC(iPS)	SGL	14582	Gfi1b
Aiba	ESC(iPS)	SGL	14598	Ggt1
Aiba	ESC(iPS)	SGL	14607	Gip
Aiba	ESC(iPS)	SGL	14608	Gpr83
Aiba	ESC(iPS)	SGL	14618	Gjb1
Aiba	ESC(iPS)	SGL	14622	Gjb5
Aiba	ESC(iPS)	SGL	14632	Gli1
Aiba	ESC(iPS)	SGL	14645	Glul
Aiba	ESC(iPS)	SGL	14675	Gna14
Aiba	ESC(iPS)	SGL	14676	Gna15
Aiba	ESC(iPS)	SGL	14686	Gnat2
Aiba	ESC(iPS)	SGL	14704	Gng3
Aiba	ESC(iPS)	SGL	14710	Gngt2
Aiba	ESC(iPS)	SGL	14760	Gpr19
Aiba	ESC(iPS)	SGL	14776	Gpx2
Aiba	ESC(iPS)	SGL	14786	Grb7
Aiba	ESC(iPS)	SGL	14788	Gpr162
Aiba	ESC(iPS)	SGL	14823	Grm8
Aiba	ESC(iPS)	SGL	14857	Gsta1
Aiba	ESC(iPS)	SGL	14859	Gsta3
Aiba	ESC(iPS)	SGL	14860	Gsta4
Aiba	ESC(iPS)	SGL	14872	Gstt2
Aiba	ESC(iPS)	SGL	14912	Nkx6-2
Aiba	ESC(iPS)	SGL	14963	H2-Bl
Aiba	ESC(iPS)	SGL	14969	H2-Eb1
Aiba	ESC(iPS)	SGL	15109	Hal
Aiba	ESC(iPS)	SGL	15114	Hap1
Aiba	ESC(iPS)	SGL	15170	Ptpn6
Aiba	ESC(iPS)	SGL	15201	Hells
Aiba	ESC(iPS)	SGL	15206	Hes2
Aiba	ESC(iPS)	SGL	15209	Hesx1
Aiba	ESC(iPS)	SGL	15221	Foxd3
Aiba	ESC(iPS)	SGL	15235	Mst1
Aiba	ESC(iPS)	SGL	15242	Hhex
Aiba	ESC(iPS)	SGL	15285	Mnx1
Aiba	ESC(iPS)	SGL	15375	Foxa1
Aiba	ESC(iPS)	SGL	15376	Foxa2
Aiba	ESC(iPS)	SGL	15377	Foxa3
Aiba	ESC(iPS)	SGL	15407	Hoxb1
Aiba	ESC(iPS)	SGL	15451	Hpn
Aiba	ESC(iPS)	SGL	15487	Hsd17b3
Aiba	ESC(iPS)	SGL	15569	Elavl2
Aiba	ESC(iPS)	SGL	15894	Icam1
Aiba	ESC(iPS)	SGL	15930	Indo
Aiba	ESC(iPS)	SGL	16005	Igfals
Aiba	ESC(iPS)	SGL	16192	Il5ra
Aiba	ESC(iPS)	SGL	16326	Inhbe
Aiba	ESC(iPS)	SGL	16331	Inpp5d
Aiba	ESC(iPS)	SGL	16400	Itga3
Aiba	ESC(iPS)	SGL	16407	Itgae
Aiba	ESC(iPS)	SGL	16420	Itgb6
Aiba	ESC(iPS)	SGL	16421	Itgb7
Aiba	ESC(iPS)	SGL	16434	Itpa
Aiba	ESC(iPS)	SGL	16450	Jag2
Aiba	ESC(iPS)	SGL	16456	F11r
Aiba	ESC(iPS)	SGL	16468	Jarid2
Aiba	ESC(iPS)	SGL	16475	Jub
Aiba	ESC(iPS)	SGL	16495	Kcna7
Aiba	ESC(iPS)	SGL	16512	Kcnh3
Aiba	ESC(iPS)	SGL	16515	Kcnj12
Aiba	ESC(iPS)	SGL	16525	Kcnk1
Aiba	ESC(iPS)	SGL	16528	Kcnk4
Aiba	ESC(iPS)	SGL	16529	Kcnk5
Aiba	ESC(iPS)	SGL	16536	Kcnq2
Aiba	ESC(iPS)	SGL	16541	Napsa
Aiba	ESC(iPS)	SGL	16572	Kif5a
Aiba	ESC(iPS)	SGL	16581	Kifc2
Aiba	ESC(iPS)	SGL	16590	Kit
Aiba	ESC(iPS)	SGL	16591	Kl
Aiba	ESC(iPS)	SGL	16598	Klf2
Aiba	ESC(iPS)	SGL	16601	Klf9
Aiba	ESC(iPS)	SGL	16612	Klk1
Aiba	ESC(iPS)	SGL	16617	Klk1b24
Aiba	ESC(iPS)	SGL	16618	Klk1b26
Aiba	ESC(iPS)	SGL	16622	Klk1b5
Aiba	ESC(iPS)	SGL	16623	Klk1b1
Aiba	ESC(iPS)	SGL	16625	Serpina3c
Aiba	ESC(iPS)	SGL	16644	Kng1
Aiba	ESC(iPS)	SGL	16664	Krt14
Aiba	ESC(iPS)	SGL	16666	Krt16
Aiba	ESC(iPS)	SGL	16667	Krt17
Aiba	ESC(iPS)	SGL	16687	Krt6a
Aiba	ESC(iPS)	SGL	16688	Krt6b
Aiba	ESC(iPS)	SGL	16699	Krtap13
Aiba	ESC(iPS)	SGL	16763	Lad1
Aiba	ESC(iPS)	SGL	16772	Lama1
Aiba	ESC(iPS)	SGL	16780	Lamb3
Aiba	ESC(iPS)	SGL	16782	Lamc2
Aiba	ESC(iPS)	SGL	16792	Laptm5
Aiba	ESC(iPS)	SGL	16797	Lat
Aiba	ESC(iPS)	SGL	16818	Lck
Aiba	ESC(iPS)	SGL	16832	Ldhb
Aiba	ESC(iPS)	SGL	16833	Ldhc
Aiba	ESC(iPS)	SGL	16873	Lhx5
Aiba	ESC(iPS)	SGL	16922	Phyh
Aiba	ESC(iPS)	SGL	16970	Lrmp
Aiba	ESC(iPS)	SGL	16994	Ltb
Aiba	ESC(iPS)	SGL	17005	Ltk
Aiba	ESC(iPS)	SGL	170458	Gpha2
Aiba	ESC(iPS)	SGL	170638	Hpcal4
Aiba	ESC(iPS)	SGL	170676	Peg10
Aiba	ESC(iPS)	SGL	170677	Pcdh21
Aiba	ESC(iPS)	SGL	170707	Usp48
Aiba	ESC(iPS)	SGL	170734	Zfp371
Aiba	ESC(iPS)	SGL	17075	Tacstd1
Aiba	ESC(iPS)	SGL	170779	Cd209d
Aiba	ESC(iPS)	SGL	170833	Hook2
Aiba	ESC(iPS)	SGL	170942	Erdr1
Aiba	ESC(iPS)	SGL	171168	Asah3
Aiba	ESC(iPS)	SGL	171187	V1rc14
Aiba	ESC(iPS)	SGL	171191	V1rc18
Aiba	ESC(iPS)	SGL	17123	Madcam1
Aiba	ESC(iPS)	SGL	171286	Slc12a8
Aiba	ESC(iPS)	SGL	171388	Bnipl
Aiba	ESC(iPS)	SGL	17153	Mal
Aiba	ESC(iPS)	SGL	17173	Ascl2
Aiba	ESC(iPS)	SGL	17175	Masp2
Aiba	ESC(iPS)	SGL	17179	Matk
Aiba	ESC(iPS)	SGL	17184	Matr3
Aiba	ESC(iPS)	SGL	17210	Mcl1
Aiba	ESC(iPS)	SGL	17218	Mcm5
Aiba	ESC(iPS)	SGL	17242	Mdk
Aiba	ESC(iPS)	SGL	17288	Mep1b
Aiba	ESC(iPS)	SGL	17305	Mfng
Aiba	ESC(iPS)	SGL	17312	Mgl1
Aiba	ESC(iPS)	SGL	17318	Mid1
Aiba	ESC(iPS)	SGL	17341	Bhlhb8
Aiba	ESC(iPS)	SGL	17380	Mme
Aiba	ESC(iPS)	SGL	17391	Mmp24
Aiba	ESC(iPS)	SGL	17450	Morc1
Aiba	ESC(iPS)	SGL	17472	Gbp4
Aiba	ESC(iPS)	SGL	17681	Msc
Aiba	ESC(iPS)	SGL	17685	Msh2
Aiba	ESC(iPS)	SGL	17686	Msh3
Aiba	ESC(iPS)	SGL	17688	Msh6
Aiba	ESC(iPS)	SGL	17750	Mt2
Aiba	ESC(iPS)	SGL	17752	Mt4
Aiba	ESC(iPS)	SGL	17762	Mapt
Aiba	ESC(iPS)	SGL	17765	Mtf2
Aiba	ESC(iPS)	SGL	17766	Nudt1
Aiba	ESC(iPS)	SGL	17829	Muc1
Aiba	ESC(iPS)	SGL	17840	Mup1
Aiba	ESC(iPS)	SGL	17841	Mup2
Aiba	ESC(iPS)	SGL	17843	Mup4
Aiba	ESC(iPS)	SGL	17844	Mup5
Aiba	ESC(iPS)	SGL	17857	Mx1
Aiba	ESC(iPS)	SGL	17863	Myb
Aiba	ESC(iPS)	SGL	17865	Mybl2
Aiba	ESC(iPS)	SGL	17884	Myh4
Aiba	ESC(iPS)	SGL	17888	Myh6
Aiba	ESC(iPS)	SGL	17907	Mylpf
Aiba	ESC(iPS)	SGL	17916	Myo1f
Aiba	ESC(iPS)	SGL	17979	Ncoa3
Aiba	ESC(iPS)	SGL	18012	Neurod1
Aiba	ESC(iPS)	SGL	18016	Nf2
Aiba	ESC(iPS)	SGL	18020	Nfatc2ip
Aiba	ESC(iPS)	SGL	18025	Nfe2l3
Aiba	ESC(iPS)	SGL	18040	Nefm
Aiba	ESC(iPS)	SGL	18050	Klk1b3
Aiba	ESC(iPS)	SGL	18095	Nkx3-1
Aiba	ESC(iPS)	SGL	18109	Mycn
Aiba	ESC(iPS)	SGL	18120	Mrpl49
Aiba	ESC(iPS)	SGL	18132	Notch4
Aiba	ESC(iPS)	SGL	18160	Npr1
Aiba	ESC(iPS)	SGL	18188	Nrtn
Aiba	ESC(iPS)	SGL	18260	Ocln
Aiba	ESC(iPS)	SGL	18300	Oit1
Aiba	ESC(iPS)	SGL	18321	Olfr23
Aiba	ESC(iPS)	SGL	18358	Olfr58
Aiba	ESC(iPS)	SGL	18389	Oprl1
Aiba	ESC(iPS)	SGL	18392	Orc1l
Aiba	ESC(iPS)	SGL	18400	Slc22a18
Aiba	ESC(iPS)	SGL	18417	Cldn11
Aiba	ESC(iPS)	SGL	18424	Otx2
Aiba	ESC(iPS)	SGL	18426	Ovol1
Aiba	ESC(iPS)	SGL	18508	Pax6
Aiba	ESC(iPS)	SGL	18530	Pcdh8
Aiba	ESC(iPS)	SGL	18549	Pcsk2
Aiba	ESC(iPS)	SGL	18585	Pde9a
Aiba	ESC(iPS)	SGL	18598	Pdha2
Aiba	ESC(iPS)	SGL	18600	Padi2
Aiba	ESC(iPS)	SGL	18601	Padi3
Aiba	ESC(iPS)	SGL	18602	Padi4
Aiba	ESC(iPS)	SGL	18609	Pdx1
Aiba	ESC(iPS)	SGL	18610	Pdyn
Aiba	ESC(iPS)	SGL	18613	Pecam1
Aiba	ESC(iPS)	SGL	18617	Rhox5
Aiba	ESC(iPS)	SGL	18663	Pgk2
Aiba	ESC(iPS)	SGL	18671	Abcb1a
Aiba	ESC(iPS)	SGL	18682	Phkg1
Aiba	ESC(iPS)	SGL	18693	Pick1
Aiba	ESC(iPS)	SGL	18712	Pim1
Aiba	ESC(iPS)	SGL	18719	Pip5k1b
Aiba	ESC(iPS)	SGL	18762	Prkcz
Aiba	ESC(iPS)	SGL	18772	Pkp1
Aiba	ESC(iPS)	SGL	18778	Pla2g1b
Aiba	ESC(iPS)	SGL	18781	Pla2g2c
Aiba	ESC(iPS)	SGL	18812	Prl2c3
Aiba	ESC(iPS)	SGL	18935	Phox2b
Aiba	ESC(iPS)	SGL	18948	Pnmt
Aiba	ESC(iPS)	SGL	18986	Pou2f1
Aiba	ESC(iPS)	SGL	18991	Pou3f1
Aiba	ESC(iPS)	SGL	18993	Pou3f3
Aiba	ESC(iPS)	SGL	18998	Pou4f3
Aiba	ESC(iPS)	SGL	18999	Pou5f1
Aiba	ESC(iPS)	SGL	19023	Ppef2
Aiba	ESC(iPS)	SGL	19041	Ppl
Aiba	ESC(iPS)	SGL	19073	Srgn
Aiba	ESC(iPS)	SGL	19116	Prlr
Aiba	ESC(iPS)	SGL	19123	Proc
Aiba	ESC(iPS)	SGL	19125	Prodh
Aiba	ESC(iPS)	SGL	19131	Prh1
Aiba	ESC(iPS)	SGL	19132	Prph
Aiba	ESC(iPS)	SGL	19143	St14
Aiba	ESC(iPS)	SGL	19144	Klk6
Aiba	ESC(iPS)	SGL	19193	Pipox
Aiba	ESC(iPS)	SGL	19202	Rhox6
Aiba	ESC(iPS)	SGL	192113	Atp12a
Aiba	ESC(iPS)	SGL	192120	Bspry
Aiba	ESC(iPS)	SGL	192199	Rspo1
Aiba	ESC(iPS)	SGL	192212	Prom2
Aiba	ESC(iPS)	SGL	19289	Punc
Aiba	ESC(iPS)	SGL	192897	Itgb4
Aiba	ESC(iPS)	SGL	19301	Pxmp2
Aiba	ESC(iPS)	SGL	19329	Rab17
Aiba	ESC(iPS)	SGL	19366	Rad54l
Aiba	ESC(iPS)	SGL	19395	Rasgrp2
Aiba	ESC(iPS)	SGL	19415	Rasal1
Aiba	ESC(iPS)	SGL	19419	Rasgrp1
Aiba	ESC(iPS)	SGL	194237	BC057371
Aiba	ESC(iPS)	SGL	19428	Rasl2-9
Aiba	ESC(iPS)	SGL	195733	Grhl1
Aiba	ESC(iPS)	SGL	19657	Rbmy1a1
Aiba	ESC(iPS)	SGL	19692	Reg1
Aiba	ESC(iPS)	SGL	19693	Reg2
Aiba	ESC(iPS)	SGL	19715	Rex2
Aiba	ESC(iPS)	SGL	19716	Bex1
Aiba	ESC(iPS)	SGL	19725	Rfx2
Aiba	ESC(iPS)	SGL	19746	Rhd
Aiba	ESC(iPS)	SGL	19752	Rnase1
Aiba	ESC(iPS)	SGL	19771	Rlbp1
Aiba	ESC(iPS)	SGL	19773	Rln1
Aiba	ESC(iPS)	SGL	19885	Rorc
Aiba	ESC(iPS)	SGL	19891	Rpa2
Aiba	ESC(iPS)	SGL	19934	Rpl22
Aiba	ESC(iPS)	SGL	20024	Sub1
Aiba	ESC(iPS)	SGL	20028	Pdc
Aiba	ESC(iPS)	SGL	20042	Rps12
Aiba	ESC(iPS)	SGL	20111	Rps6ka1
Aiba	ESC(iPS)	SGL	20129	Rptn
Aiba	ESC(iPS)	SGL	20183	Rxrg
Aiba	ESC(iPS)	SGL	20190	Ryr1
Aiba	ESC(iPS)	SGL	20191	Ryr2
Aiba	ESC(iPS)	SGL	20208	Saa1
Aiba	ESC(iPS)	SGL	20209	Saa2
Aiba	ESC(iPS)	SGL	20210	Saa3
Aiba	ESC(iPS)	SGL	20248	Serpinb3a
Aiba	ESC(iPS)	SGL	20255	Scg3
Aiba	ESC(iPS)	SGL	20257	Stmn2
Aiba	ESC(iPS)	SGL	20262	Stmn3
Aiba	ESC(iPS)	SGL	20276	Scnn1a
Aiba	ESC(iPS)	SGL	20287	Sct
Aiba	ESC(iPS)	SGL	20298	Ccl21a
Aiba	ESC(iPS)	SGL	20351	Sema4a
Aiba	ESC(iPS)	SGL	20354	Sema4d
Aiba	ESC(iPS)	SGL	20379	Sfrp4
Aiba	ESC(iPS)	SGL	20390	Sftpd
Aiba	ESC(iPS)	SGL	20394	Scg5
Aiba	ESC(iPS)	SGL	20404	Sh3gl2
Aiba	ESC(iPS)	SGL	20408	Sh3gl3
Aiba	ESC(iPS)	SGL	20425	Shmt1
Aiba	ESC(iPS)	SGL	20431	Si
Aiba	ESC(iPS)	SGL	20446	St6galnac2
Aiba	ESC(iPS)	SGL	20449	St8sia1
Aiba	ESC(iPS)	SGL	20451	St8sia3
Aiba	ESC(iPS)	SGL	20493	Slc10a1
Aiba	ESC(iPS)	SGL	20512	Slc1a3
Aiba	ESC(iPS)	SGL	20522	Slc23a1
Aiba	ESC(iPS)	SGL	20525	Slc2a1
Aiba	ESC(iPS)	SGL	20527	Slc2a3
Aiba	ESC(iPS)	SGL	20537	Slc5a1
Aiba	ESC(iPS)	SGL	20540	Slc7a7
Aiba	ESC(iPS)	SGL	20611	Ssty1
Aiba	ESC(iPS)	SGL	20646	Snrpn
Aiba	ESC(iPS)	SGL	20664	Sox1
Aiba	ESC(iPS)	SGL	20668	Sox13
Aiba	ESC(iPS)	SGL	20671	Sox17
Aiba	ESC(iPS)	SGL	20672	Sox18
Aiba	ESC(iPS)	SGL	20674	Sox2
Aiba	ESC(iPS)	SGL	20680	Sox7
Aiba	ESC(iPS)	SGL	20689	Sall3
Aiba	ESC(iPS)	SGL	20700	Serpina1a
Aiba	ESC(iPS)	SGL	20702	Serpina1c
Aiba	ESC(iPS)	SGL	20710	Serpinb9e
Aiba	ESC(iPS)	SGL	20713	Serpini1
Aiba	ESC(iPS)	SGL	20724	Serpinb5
Aiba	ESC(iPS)	SGL	207259	Zbtb7c
Aiba	ESC(iPS)	SGL	20728	Spic
Aiba	ESC(iPS)	SGL	20730	Spink3
Aiba	ESC(iPS)	SGL	20732	Spint1
Aiba	ESC(iPS)	SGL	20733	Spint2
Aiba	ESC(iPS)	SGL	20737	Spn
Aiba	ESC(iPS)	SGL	20739	Spna1
Aiba	ESC(iPS)	SGL	20743	Spnb3
Aiba	ESC(iPS)	SGL	20753	Sprr1a
Aiba	ESC(iPS)	SGL	20755	Sprr2a
Aiba	ESC(iPS)	SGL	20758	Sprr2d
Aiba	ESC(iPS)	SGL	207607	Ccdc40
Aiba	ESC(iPS)	SGL	20762	Sprr2h
Aiba	ESC(iPS)	SGL	207667	Lbxcor1
Aiba	ESC(iPS)	SGL	20776	Tmie
Aiba	ESC(iPS)	SGL	207777	Bzrap1
Aiba	ESC(iPS)	SGL	207818	BC004728
Aiba	ESC(iPS)	SGL	207819	4930539E08Rik
Aiba	ESC(iPS)	SGL	207839	Galnt6
Aiba	ESC(iPS)	SGL	207920	Rbm35a
Aiba	ESC(iPS)	SGL	208154	Btla
Aiba	ESC(iPS)	SGL	208158	Map6d1
Aiba	ESC(iPS)	SGL	208166	Gm609
Aiba	ESC(iPS)	SGL	20849	Stat4
Aiba	ESC(iPS)	SGL	20863	Stfa3
Aiba	ESC(iPS)	SGL	208666	Diras1
Aiba	ESC(iPS)	SGL	208677	Creb3l3
Aiba	ESC(iPS)	SGL	20871	Aurkc
Aiba	ESC(iPS)	SGL	208836	Fanci
Aiba	ESC(iPS)	SGL	20890	Wnt8a
Aiba	ESC(iPS)	SGL	20899	Stra8
Aiba	ESC(iPS)	SGL	20908	Stx3
Aiba	ESC(iPS)	SGL	209225	Zfp710
Aiba	ESC(iPS)	SGL	209268	Igsf1
Aiba	ESC(iPS)	SGL	20927	Abcc8
Aiba	ESC(iPS)	SGL	209294	Csta
Aiba	ESC(iPS)	SGL	20957	Sycp1
Aiba	ESC(iPS)	SGL	20962	Sycp3
Aiba	ESC(iPS)	SGL	20972	Syngr1
Aiba	ESC(iPS)	SGL	20974	Syngr3
Aiba	ESC(iPS)	SGL	20977	Syp
Aiba	ESC(iPS)	SGL	20981	Syt3
Aiba	ESC(iPS)	SGL	20983	Syt4
Aiba	ESC(iPS)	SGL	209837	Slc38a5
Aiba	ESC(iPS)	SGL	20997	T
Aiba	ESC(iPS)	SGL	210463	BC026439
Aiba	ESC(iPS)	SGL	210510	Tdrd6
Aiba	ESC(iPS)	SGL	210554	Hus1b
Aiba	ESC(iPS)	SGL	210933	Bai3
Aiba	ESC(iPS)	SGL	211147	2010-03-11
Aiba	ESC(iPS)	SGL	211232	Cpne9
Aiba	ESC(iPS)	SGL	211468	Kcnh8
Aiba	ESC(iPS)	SGL	211896	Depdc7
Aiba	ESC(iPS)	SGL	212190	Ubxd3
Aiba	ESC(iPS)	SGL	212398	Frat2
Aiba	ESC(iPS)	SGL	212516	BC060267
Aiba	ESC(iPS)	SGL	212706	C330016O10Rik
Aiba	ESC(iPS)	SGL	212733	Ccdc64b
Aiba	ESC(iPS)	SGL	212989	Best2
Aiba	ESC(iPS)	SGL	212998	BC016579
Aiba	ESC(iPS)	SGL	213236	Dnd1
Aiba	ESC(iPS)	SGL	21334	Tac2
Aiba	ESC(iPS)	SGL	21337	Tacr2
Aiba	ESC(iPS)	SGL	213409	Lemd1
Aiba	ESC(iPS)	SGL	21349	Tal1
Aiba	ESC(iPS)	SGL	213522	Plekhg6
Aiba	ESC(iPS)	SGL	213573	Efcab4a
Aiba	ESC(iPS)	SGL	213696	Duoxa1
Aiba	ESC(iPS)	SGL	213811	BC002059
Aiba	ESC(iPS)	SGL	21389	Tbx6
Aiba	ESC(iPS)	SGL	213948	Atg9b
Aiba	ESC(iPS)	SGL	213989	Tmem82
Aiba	ESC(iPS)	SGL	21400	Tcea2
Aiba	ESC(iPS)	SGL	21401	Tcea3
Aiba	ESC(iPS)	SGL	21407	Tcf15
Aiba	ESC(iPS)	SGL	214105	Sox30
Aiba	ESC(iPS)	SGL	214111	Slc24a1
Aiba	ESC(iPS)	SGL	214133	Tet2
Aiba	ESC(iPS)	SGL	21414	Tcf7
Aiba	ESC(iPS)	SGL	214189	Scgn
Aiba	ESC(iPS)	SGL	21420	Tcfap2c
Aiba	ESC(iPS)	SGL	214301	Crygn
Aiba	ESC(iPS)	SGL	21432	Tcl1
Aiba	ESC(iPS)	SGL	214359	Tmem51
Aiba	ESC(iPS)	SGL	214531	Tmprss13
Aiba	ESC(iPS)	SGL	214547	She
Aiba	ESC(iPS)	SGL	21463	Tcp11
Aiba	ESC(iPS)	SGL	214669	L3mbtl2
Aiba	ESC(iPS)	SGL	214901	Chtf18
Aiba	ESC(iPS)	SGL	214944	Mobkl2b
Aiba	ESC(iPS)	SGL	214952	Rhot2
Aiba	ESC(iPS)	SGL	215113	Slc43a2
Aiba	ESC(iPS)	SGL	215512	5730593F17Rik
Aiba	ESC(iPS)	SGL	215627	Zbtb8
Aiba	ESC(iPS)	SGL	215723	BC024997
Aiba	ESC(iPS)	SGL	215821	D10Bwg1379e
Aiba	ESC(iPS)	SGL	215890	Rlbp1l2
Aiba	ESC(iPS)	SGL	215900	A630077B13Rik
Aiba	ESC(iPS)	SGL	216019	Hkdc1
Aiba	ESC(iPS)	SGL	216166	6330514A18Rik
Aiba	ESC(iPS)	SGL	216343	Tph2
Aiba	ESC(iPS)	SGL	216350	Tspan8
Aiba	ESC(iPS)	SGL	216445	Arhgap9
Aiba	ESC(iPS)	SGL	216456	Gls2
Aiba	ESC(iPS)	SGL	21647	Tcte3
Aiba	ESC(iPS)	SGL	216613	Ccdc85a
Aiba	ESC(iPS)	SGL	216635	Hbq1
Aiba	ESC(iPS)	SGL	216643	Gabrp
Aiba	ESC(iPS)	SGL	21667	Tdgf1
Aiba	ESC(iPS)	SGL	21687	Tek
Aiba	ESC(iPS)	SGL	216871	Gltpd2
Aiba	ESC(iPS)	SGL	21689	Tekt1
Aiba	ESC(iPS)	SGL	217012	Unc45b
Aiba	ESC(iPS)	SGL	217071	Gm525
Aiba	ESC(iPS)	SGL	217138	Atad4
Aiba	ESC(iPS)	SGL	217169	Tns4
Aiba	ESC(iPS)	SGL	217214	Nags
Aiba	ESC(iPS)	SGL	217325	Llgl2
Aiba	ESC(iPS)	SGL	217356	Tmc8
Aiba	ESC(iPS)	SGL	217379	Ubxd4
Aiba	ESC(iPS)	SGL	21744	Adad1
Aiba	ESC(iPS)	SGL	21749	Terf1
Aiba	ESC(iPS)	SGL	217653	C79407
Aiba	ESC(iPS)	SGL	217733	Tmem63c
Aiba	ESC(iPS)	SGL	21780	Tfam
Aiba	ESC(iPS)	SGL	217837	Itpk1
Aiba	ESC(iPS)	SGL	21786	Tff3
Aiba	ESC(iPS)	SGL	217946	Cdca7l
Aiba	ESC(iPS)	SGL	218030	Pou6f2
Aiba	ESC(iPS)	SGL	21816	Tgm1
Aiba	ESC(iPS)	SGL	21818	Tgm3
Aiba	ESC(iPS)	SGL	218268	Eif4e1b
Aiba	ESC(iPS)	SGL	21828	Thbs4
Aiba	ESC(iPS)	SGL	21835	Thrsp
Aiba	ESC(iPS)	SGL	21848	Trim24
Aiba	ESC(iPS)	SGL	218518	Marveld2
Aiba	ESC(iPS)	SGL	21853	Timeless
Aiba	ESC(iPS)	SGL	21888	Tle4
Aiba	ESC(iPS)	SGL	219131	Phf11
Aiba	ESC(iPS)	SGL	219132	D14Ertd668e
Aiba	ESC(iPS)	SGL	219134	Shisa2
Aiba	ESC(iPS)	SGL	21925	Tnnc2
Aiba	ESC(iPS)	SGL	21946	Pglyrp1
Aiba	ESC(iPS)	SGL	21954	Tnni3
Aiba	ESC(iPS)	SGL	21955	Tnnt1
Aiba	ESC(iPS)	SGL	21976	Top3b
Aiba	ESC(iPS)	SGL	22018	Tpo
Aiba	ESC(iPS)	SGL	22037	Trap1a
Aiba	ESC(iPS)	SGL	22044	Trh
Aiba	ESC(iPS)	SGL	22092	Rsph1
Aiba	ESC(iPS)	SGL	22094	Tshb
Aiba	ESC(iPS)	SGL	22113	Phlda2
Aiba	ESC(iPS)	SGL	22116	Stk22s1
Aiba	ESC(iPS)	SGL	22127	Tsx
Aiba	ESC(iPS)	SGL	22138	Ttn
Aiba	ESC(iPS)	SGL	22141	Tub
Aiba	ESC(iPS)	SGL	22144	Tuba3a
Aiba	ESC(iPS)	SGL	22202	Ube1y1
Aiba	ESC(iPS)	SGL	22229	Ucp3
Aiba	ESC(iPS)	SGL	22239	Ugt8a
Aiba	ESC(iPS)	SGL	22256	Ung
Aiba	ESC(iPS)	SGL	22264	Prap1
Aiba	ESC(iPS)	SGL	22269	Upk2
Aiba	ESC(iPS)	SGL	22271	Upp1
Aiba	ESC(iPS)	SGL	22286	Utf1
Aiba	ESC(iPS)	SGL	22290	Uty
Aiba	ESC(iPS)	SGL	22301	Vmn2r89
Aiba	ESC(iPS)	SGL	223227	Sox21
Aiba	ESC(iPS)	SGL	22342	Lin7b
Aiba	ESC(iPS)	SGL	22348	Slc32a1
Aiba	ESC(iPS)	SGL	22349	Vil1
Aiba	ESC(iPS)	SGL	22350	Ezr
Aiba	ESC(iPS)	SGL	22360	Nrsn1
Aiba	ESC(iPS)	SGL	223601	0910001A06Rik
Aiba	ESC(iPS)	SGL	22364	Vpreb3
Aiba	ESC(iPS)	SGL	223646	Naprt1
Aiba	ESC(iPS)	SGL	223669	Zfp7
Aiba	ESC(iPS)	SGL	223726	Mpped1
Aiba	ESC(iPS)	SGL	223775	Pim3
Aiba	ESC(iPS)	SGL	224014	Fgd4
Aiba	ESC(iPS)	SGL	224079	Atp13a4
Aiba	ESC(iPS)	SGL	22415	Wnt3
Aiba	ESC(iPS)	SGL	22416	Wnt3a
Aiba	ESC(iPS)	SGL	22420	Wnt6
Aiba	ESC(iPS)	SGL	22421	Wnt7a
Aiba	ESC(iPS)	SGL	22431	Wt1
Aiba	ESC(iPS)	SGL	224405	Cyyr1
Aiba	ESC(iPS)	SGL	224440	Setd4
Aiba	ESC(iPS)	SGL	224674	Slc37a1
Aiba	ESC(iPS)	SGL	224833	AI661453
Aiba	ESC(iPS)	SGL	224912	Crb3
Aiba	ESC(iPS)	SGL	225280	D030070L09Rik
Aiba	ESC(iPS)	SGL	225471	Ticam2
Aiba	ESC(iPS)	SGL	225642	Grp
Aiba	ESC(iPS)	SGL	225724	Mapk4
Aiba	ESC(iPS)	SGL	225742	St8sia5
Aiba	ESC(iPS)	SGL	225884	BC021614
Aiba	ESC(iPS)	SGL	22596	Xrcc5
Aiba	ESC(iPS)	SGL	226040	E030010A14Rik
Aiba	ESC(iPS)	SGL	226245	9930023K05Rik
Aiba	ESC(iPS)	SGL	226265	6430537H07Rik
Aiba	ESC(iPS)	SGL	22637	Zap70
Aiba	ESC(iPS)	SGL	22640	Zfp1
Aiba	ESC(iPS)	SGL	226419	Dyrk3
Aiba	ESC(iPS)	SGL	226518	Nmnat2
Aiba	ESC(iPS)	SGL	22652	Mkrn3
Aiba	ESC(iPS)	SGL	226539	Dars2
Aiba	ESC(iPS)	SGL	22673	Zfp185
Aiba	ESC(iPS)	SGL	226777	C130074G19Rik
Aiba	ESC(iPS)	SGL	226791	Lyplal1
Aiba	ESC(iPS)	SGL	22702	Zfp42
Aiba	ESC(iPS)	SGL	22715	Zfp57
Aiba	ESC(iPS)	SGL	227327	B3gnt7
Aiba	ESC(iPS)	SGL	227394	Slco4c1
Aiba	ESC(iPS)	SGL	22772	Zic2
Aiba	ESC(iPS)	SGL	22773	Zic3
Aiba	ESC(iPS)	SGL	227733	Pip5kl1
Aiba	ESC(iPS)	SGL	22788	Zp3
Aiba	ESC(iPS)	SGL	227960	Gca
Aiba	ESC(iPS)	SGL	228026	Pdk1
Aiba	ESC(iPS)	SGL	228357	Lrp4
Aiba	ESC(iPS)	SGL	228366	Gyltl1b
Aiba	ESC(iPS)	SGL	228543	Rhov
Aiba	ESC(iPS)	SGL	228550	Itpka
Aiba	ESC(iPS)	SGL	228576	Mall
Aiba	ESC(iPS)	SGL	228796	Bpil3
Aiba	ESC(iPS)	SGL	228858	Gdap1l1
Aiba	ESC(iPS)	SGL	229599	Gm129
Aiba	ESC(iPS)	SGL	229722	5330417C22Rik
Aiba	ESC(iPS)	SGL	229927	Clca4
Aiba	ESC(iPS)	SGL	230612	Slc5a9
Aiba	ESC(iPS)	SGL	230623	A630098G03Rik
Aiba	ESC(iPS)	SGL	230661	Tesk2
Aiba	ESC(iPS)	SGL	230678	Tmem125
Aiba	ESC(iPS)	SGL	230766	BC030183
Aiba	ESC(iPS)	SGL	230822	A330049M08Rik
Aiba	ESC(iPS)	SGL	230824	Grhl3
Aiba	ESC(iPS)	SGL	230868	Igsf21
Aiba	ESC(iPS)	SGL	231044	Gbx1
Aiba	ESC(iPS)	SGL	231125	Zfyve28
Aiba	ESC(iPS)	SGL	231147	Sh3tc1
Aiba	ESC(iPS)	SGL	231290	Slc10a4
Aiba	ESC(iPS)	SGL	231326	Aasdh
Aiba	ESC(iPS)	SGL	231382	Tmprss11d
Aiba	ESC(iPS)	SGL	231452	Sdad1
Aiba	ESC(iPS)	SGL	231605	Galnt9
Aiba	ESC(iPS)	SGL	231724	Rad9b
Aiba	ESC(iPS)	SGL	231821	Centa1
Aiba	ESC(iPS)	SGL	231832	Tmem184a
Aiba	ESC(iPS)	SGL	232210	8430410A17Rik
Aiba	ESC(iPS)	SGL	232237	Fgd5
Aiba	ESC(iPS)	SGL	232288	Frmd4b
Aiba	ESC(iPS)	SGL	232333	Slc6a1
Aiba	ESC(iPS)	SGL	232345	A2m
Aiba	ESC(iPS)	SGL	232370	Clstn3
Aiba	ESC(iPS)	SGL	232400	BC048546
Aiba	ESC(iPS)	SGL	232409	Clec2e
Aiba	ESC(iPS)	SGL	232813	D430041B17Rik
Aiba	ESC(iPS)	SGL	232941	C79127
Aiba	ESC(iPS)	SGL	232975	Atp1a3
Aiba	ESC(iPS)	SGL	233066	AI428936
Aiba	ESC(iPS)	SGL	233164	EG233164
Aiba	ESC(iPS)	SGL	233199	Mybpc2
Aiba	ESC(iPS)	SGL	233765	Plekha7
Aiba	ESC(iPS)	SGL	233836	Slc5a11
Aiba	ESC(iPS)	SGL	233876	Hirip3
Aiba	ESC(iPS)	SGL	233887	Zfp553
Aiba	ESC(iPS)	SGL	234673	Ces5
Aiba	ESC(iPS)	SGL	234683	Elmo3
Aiba	ESC(iPS)	SGL	234733	Ddx19b
Aiba	ESC(iPS)	SGL	234779	Plcg2
Aiba	ESC(iPS)	SGL	235048	BC050092
Aiba	ESC(iPS)	SGL	235067	Cypt4
Aiba	ESC(iPS)	SGL	235135	Tmem45b
Aiba	ESC(iPS)	SGL	235184	BC024479
Aiba	ESC(iPS)	SGL	235323	Usp28
Aiba	ESC(iPS)	SGL	235604	Camkv
Aiba	ESC(iPS)	SGL	235628	Tessp2
Aiba	ESC(iPS)	SGL	235631	Tsp50
Aiba	ESC(iPS)	SGL	236219	Tcstv3
Aiba	ESC(iPS)	SGL	236366	5730507C01Rik
Aiba	ESC(iPS)	SGL	236537	Zfp352
Aiba	ESC(iPS)	SGL	236546	AF067061
Aiba	ESC(iPS)	SGL	236690	Nyx
Aiba	ESC(iPS)	SGL	236899	Pcyt1b
Aiba	ESC(iPS)	SGL	237213	Glra2
Aiba	ESC(iPS)	SGL	237253	Lrp11
Aiba	ESC(iPS)	SGL	237397	4932409I22Rik
Aiba	ESC(iPS)	SGL	237403	BC072620
Aiba	ESC(iPS)	SGL	237504	Rassf9
Aiba	ESC(iPS)	SGL	237868	Sarm1
Aiba	ESC(iPS)	SGL	237930	Ttll6
Aiba	ESC(iPS)	SGL	237987	Otop2
Aiba	ESC(iPS)	SGL	23808	Ash2l
Aiba	ESC(iPS)	SGL	238257	Tmem30b
Aiba	ESC(iPS)	SGL	23831	Car14
Aiba	ESC(iPS)	SGL	238323	Rps6kl1
Aiba	ESC(iPS)	SGL	239102	Zfhx2
Aiba	ESC(iPS)	SGL	23912	Rhof
Aiba	ESC(iPS)	SGL	239157	Pnma2
Aiba	ESC(iPS)	SGL	239188	Enox1
Aiba	ESC(iPS)	SGL	239273	Abcc4
Aiba	ESC(iPS)	SGL	239435	Aard
Aiba	ESC(iPS)	SGL	239530	Gpr20
Aiba	ESC(iPS)	SGL	23957	Nr0b2
Aiba	ESC(iPS)	SGL	23959	Nt5e
Aiba	ESC(iPS)	SGL	23963	Odz1
Aiba	ESC(iPS)	SGL	239647	BC038822
Aiba	ESC(iPS)	SGL	239650	AI836003
Aiba	ESC(iPS)	SGL	23969	Pacsin1
Aiba	ESC(iPS)	SGL	239731	Rimbp3
Aiba	ESC(iPS)	SGL	239759	Liph
Aiba	ESC(iPS)	SGL	23985	Slc26a4
Aiba	ESC(iPS)	SGL	23993	Klk7
Aiba	ESC(iPS)	SGL	240047	Mmp25
Aiba	ESC(iPS)	SGL	240058	Cpne5
Aiba	ESC(iPS)	SGL	240215	Slc4a9
Aiba	ESC(iPS)	SGL	240322	Adamts19
Aiba	ESC(iPS)	SGL	24047	Ccl19
Aiba	ESC(iPS)	SGL	24050	2010-09-03
Aiba	ESC(iPS)	SGL	24058	Sigirr
Aiba	ESC(iPS)	SGL	240590	Dmrt3
Aiba	ESC(iPS)	SGL	240660	Tmem20
Aiba	ESC(iPS)	SGL	240675	Vwa2
Aiba	ESC(iPS)	SGL	24070	Mpdu1
Aiba	ESC(iPS)	SGL	24074	Taf7
Aiba	ESC(iPS)	SGL	240892	Dusp27
Aiba	ESC(iPS)	SGL	241035	Pkhd1
Aiba	ESC(iPS)	SGL	24108	Ubd
Aiba	ESC(iPS)	SGL	241230	St8sia6
Aiba	ESC(iPS)	SGL	241303	A130092J06Rik
Aiba	ESC(iPS)	SGL	241391	Galnt5
Aiba	ESC(iPS)	SGL	241431	Xirp2
Aiba	ESC(iPS)	SGL	242022	Frem2
Aiba	ESC(iPS)	SGL	242122	Vtcn1
Aiba	ESC(iPS)	SGL	242377	Pm20d2
Aiba	ESC(iPS)	SGL	242484	D630039A03Rik
Aiba	ESC(iPS)	SGL	242523	Dmrta1
Aiba	ESC(iPS)	SGL	242602	BC055111
Aiba	ESC(iPS)	SGL	242642	Hpdl
Aiba	ESC(iPS)	SGL	242662	Rims3
Aiba	ESC(iPS)	SGL	242700	Il28ra
Aiba	ESC(iPS)	SGL	242726	Padi6
Aiba	ESC(iPS)	SGL	242819	Rundc3b
Aiba	ESC(iPS)	SGL	243078	Srd5a2l2
Aiba	ESC(iPS)	SGL	243083	Tmprss11f
Aiba	ESC(iPS)	SGL	243339	Tmem130
Aiba	ESC(iPS)	SGL	243574	Kbtbd8
Aiba	ESC(iPS)	SGL	243725	Ppp1r9a
Aiba	ESC(iPS)	SGL	243755	Slc13a4
Aiba	ESC(iPS)	SGL	243910	Nfkbid
Aiba	ESC(iPS)	SGL	243911	Kirrel2
Aiba	ESC(iPS)	SGL	243923	Rgs9bp
Aiba	ESC(iPS)	SGL	243963	Zfp473
Aiba	ESC(iPS)	SGL	244448	Triml1
Aiba	ESC(iPS)	SGL	244551	Nanos3
Aiba	ESC(iPS)	SGL	244608	Ccdc113
Aiba	ESC(iPS)	SGL	244701	Mtnr1b
Aiba	ESC(iPS)	SGL	244757	Glb1l2
Aiba	ESC(iPS)	SGL	245109	Gm397
Aiba	ESC(iPS)	SGL	245128	AU018091
Aiba	ESC(iPS)	SGL	245347	EG245347
Aiba	ESC(iPS)	SGL	245404	Wdr40b
Aiba	ESC(iPS)	SGL	245446	Slitrk4
Aiba	ESC(iPS)	SGL	245474	Dkc1
Aiba	ESC(iPS)	SGL	245610	Nxf3
Aiba	ESC(iPS)	SGL	245670	Rragb
Aiba	ESC(iPS)	SGL	245945	Rbm47
Aiba	ESC(iPS)	SGL	246177	Myo1g
Aiba	ESC(iPS)	SGL	246198	Mllt6
Aiba	ESC(iPS)	SGL	246228	Vwa1
Aiba	ESC(iPS)	SGL	246728	Oas2
Aiba	ESC(iPS)	SGL	246735	AY074887
Aiba	ESC(iPS)	SGL	252830	Obox6
Aiba	ESC(iPS)	SGL	252903	Ap1s3
Aiba	ESC(iPS)	SGL	252973	Grhl2
Aiba	ESC(iPS)	SGL	257630	Il17f
Aiba	ESC(iPS)	SGL	258201	Olfr538
Aiba	ESC(iPS)	SGL	258278	Olfr284
Aiba	ESC(iPS)	SGL	258317	Olfr1145
Aiba	ESC(iPS)	SGL	258484	Olfr1410
Aiba	ESC(iPS)	SGL	258498	Olfr148
Aiba	ESC(iPS)	SGL	258533	Olfr1364
Aiba	ESC(iPS)	SGL	258621	Olfr344
Aiba	ESC(iPS)	SGL	258624	Olfr120
Aiba	ESC(iPS)	SGL	258673	Olfr1428
Aiba	ESC(iPS)	SGL	258677	Olfr76
Aiba	ESC(iPS)	SGL	258697	Olfr1444
Aiba	ESC(iPS)	SGL	258713	Olfr430
Aiba	ESC(iPS)	SGL	258743	Olfr661
Aiba	ESC(iPS)	SGL	258791	Olfr812
Aiba	ESC(iPS)	SGL	258793	Olfr1502
Aiba	ESC(iPS)	SGL	258802	Olfr143
Aiba	ESC(iPS)	SGL	258810	Olfr665
Aiba	ESC(iPS)	SGL	258824	Olfr983
Aiba	ESC(iPS)	SGL	258854	Olfr985
Aiba	ESC(iPS)	SGL	258859	Olfr161
Aiba	ESC(iPS)	SGL	258873	Olfr909
Aiba	ESC(iPS)	SGL	258893	Olfr1225
Aiba	ESC(iPS)	SGL	259036	Olfr713
Aiba	ESC(iPS)	SGL	259061	Olfr668
Aiba	ESC(iPS)	SGL	259086	Olfr609
Aiba	ESC(iPS)	SGL	260296	Trim61
Aiba	ESC(iPS)	SGL	260408	BC107230
Aiba	ESC(iPS)	SGL	26359	Anxa10
Aiba	ESC(iPS)	SGL	26365	Ceacam1
Aiba	ESC(iPS)	SGL	26366	Ceacam10
Aiba	ESC(iPS)	SGL	26367	Ceacam2
Aiba	ESC(iPS)	SGL	26382	Fgd2
Aiba	ESC(iPS)	SGL	26388	Ifi202b
Aiba	ESC(iPS)	SGL	26411	Map4k1
Aiba	ESC(iPS)	SGL	26424	Nr5a2
Aiba	ESC(iPS)	SGL	26429	Orc5l
Aiba	ESC(iPS)	SGL	26447	Poli
Aiba	ESC(iPS)	SGL	26448	Rage
Aiba	ESC(iPS)	SGL	26458	Slc27a2
Aiba	ESC(iPS)	SGL	26459	Slc27a5
Aiba	ESC(iPS)	SGL	26557	Homer2
Aiba	ESC(iPS)	SGL	26565	Pla2g10
Aiba	ESC(iPS)	SGL	268451	Rab11fip4
Aiba	ESC(iPS)	SGL	268465	Eme1
Aiba	ESC(iPS)	SGL	268482	Krt12
Aiba	ESC(iPS)	SGL	268709	BC055107
Aiba	ESC(iPS)	SGL	268756	Gulo
Aiba	ESC(iPS)	SGL	268885	Stfa2l1
Aiba	ESC(iPS)	SGL	268932	Caskin1
Aiba	ESC(iPS)	SGL	268935	Scube3
Aiba	ESC(iPS)	SGL	268949	Dpcr1
Aiba	ESC(iPS)	SGL	268973	Nlrc4
Aiba	ESC(iPS)	SGL	269016	Sh3rf2
Aiba	ESC(iPS)	SGL	26908	Eif2s3y
Aiba	ESC(iPS)	SGL	26909	Exo1
Aiba	ESC(iPS)	SGL	269132	Glt25d2
Aiba	ESC(iPS)	SGL	269181	Mgat4a
Aiba	ESC(iPS)	SGL	269254	Setx
Aiba	ESC(iPS)	SGL	269344	Ell3
Aiba	ESC(iPS)	SGL	269424	Phf17
Aiba	ESC(iPS)	SGL	269589	Sytl1
Aiba	ESC(iPS)	SGL	269608	Plekhg5
Aiba	ESC(iPS)	SGL	269623	C030048B08Rik
Aiba	ESC(iPS)	SGL	269637	Cnpy1
Aiba	ESC(iPS)	SGL	269642	Nat8l
Aiba	ESC(iPS)	SGL	269643	Ppp2r2c
Aiba	ESC(iPS)	SGL	26972	Spo11
Aiba	ESC(iPS)	SGL	269954	Ttll13
Aiba	ESC(iPS)	SGL	270028	AW121567
Aiba	ESC(iPS)	SGL	270109	Pcnxl2
Aiba	ESC(iPS)	SGL	270160	Rab39
Aiba	ESC(iPS)	SGL	270162	Elmod1
Aiba	ESC(iPS)	SGL	270190	Ephb1
Aiba	ESC(iPS)	SGL	27027	Tspan32
Aiba	ESC(iPS)	SGL	27052	Aoah
Aiba	ESC(iPS)	SGL	270599	Gm648
Aiba	ESC(iPS)	SGL	27205	Podxl
Aiba	ESC(iPS)	SGL	27219	Sgk2
Aiba	ESC(iPS)	SGL	272382	Spib
Aiba	ESC(iPS)	SGL	27260	Plek2
Aiba	ESC(iPS)	SGL	272636	D9Ertd280e
Aiba	ESC(iPS)	SGL	27276	Plekhb1
Aiba	ESC(iPS)	SGL	27278	Clnk
Aiba	ESC(iPS)	SGL	27281	Hrasls
Aiba	ESC(iPS)	SGL	27355	X99384
Aiba	ESC(iPS)	SGL	27375	Tjp3
Aiba	ESC(iPS)	SGL	27390	Mmel1
Aiba	ESC(iPS)	SGL	27428	Shroom3
Aiba	ESC(iPS)	SGL	276829	Smtnl2
Aiba	ESC(iPS)	SGL	277328	Trpa1
Aiba	ESC(iPS)	SGL	277353	Tcfl5
Aiba	ESC(iPS)	SGL	277496	4930526D03Rik
Aiba	ESC(iPS)	SGL	277854	Depdc5
Aiba	ESC(iPS)	SGL	277978	Exoc3l
Aiba	ESC(iPS)	SGL	278180	Vsig4
Aiba	ESC(iPS)	SGL	278240	Spin2
Aiba	ESC(iPS)	SGL	279499	Kctd19
Aiba	ESC(iPS)	SGL	27998	Exosc5
Aiba	ESC(iPS)	SGL	280621	BC089491
Aiba	ESC(iPS)	SGL	280635	Emilin3
Aiba	ESC(iPS)	SGL	280662	Afm
Aiba	ESC(iPS)	SGL	280668	Adam1a
Aiba	ESC(iPS)	SGL	28253	Slco1b2
Aiba	ESC(iPS)	SGL	29820	Tnfrsf19
Aiba	ESC(iPS)	SGL	29858	Pmm1
Aiba	ESC(iPS)	SGL	29859	Sult4a1
Aiba	ESC(iPS)	SGL	29862	Ninj2
Aiba	ESC(iPS)	SGL	29867	Cabp1
Aiba	ESC(iPS)	SGL	30052	Pcsk1n
Aiba	ESC(iPS)	SGL	30060	Mfi2
Aiba	ESC(iPS)	SGL	30927	Snai3
Aiba	ESC(iPS)	SGL	30956	Aass
Aiba	ESC(iPS)	SGL	30959	Ddx25
Aiba	ESC(iPS)	SGL	30962	Slc7a9
Aiba	ESC(iPS)	SGL	319317	A930034L06Rik
Aiba	ESC(iPS)	SGL	319362	C730034F03Rik
Aiba	ESC(iPS)	SGL	319517	6430510M02Rik
Aiba	ESC(iPS)	SGL	319530	Zfp750
Aiba	ESC(iPS)	SGL	319742	Mpzl3
Aiba	ESC(iPS)	SGL	319801	9630033F20Rik
Aiba	ESC(iPS)	SGL	319984	Jph4
Aiba	ESC(iPS)	SGL	320083	Fbxw16
Aiba	ESC(iPS)	SGL	320111	Prr18
Aiba	ESC(iPS)	SGL	320145	Sp8
Aiba	ESC(iPS)	SGL	320158	Zmat4
Aiba	ESC(iPS)	SGL	320181	Fndc7
Aiba	ESC(iPS)	SGL	320202	Lefty2
Aiba	ESC(iPS)	SGL	320209	Ddx11
Aiba	ESC(iPS)	SGL	320230	C130023O10Rik
Aiba	ESC(iPS)	SGL	320319	E330018D03Rik
Aiba	ESC(iPS)	SGL	320435	5830482F20Rik
Aiba	ESC(iPS)	SGL	320558	Sycp2
Aiba	ESC(iPS)	SGL	320563	Islr2
Aiba	ESC(iPS)	SGL	320656	C230071H17Rik
Aiba	ESC(iPS)	SGL	320701	C130034I18Rik
Aiba	ESC(iPS)	SGL	320718	Slc26a9
Aiba	ESC(iPS)	SGL	320923	Mtap7d3
Aiba	ESC(iPS)	SGL	320974	Lrrn4
Aiba	ESC(iPS)	SGL	320997	Cyp4f39
Aiba	ESC(iPS)	SGL	327762	Dna2
Aiba	ESC(iPS)	SGL	327799	Usp44
Aiba	ESC(iPS)	SGL	327992	Hsf5
Aiba	ESC(iPS)	SGL	328274	Zfp459
Aiba	ESC(iPS)	SGL	328424	Kcnrg
Aiba	ESC(iPS)	SGL	328644	EG328644
Aiba	ESC(iPS)	SGL	328660	Bex6
Aiba	ESC(iPS)	SGL	328779	Hs3st6
Aiba	ESC(iPS)	SGL	328789	Tmhs
Aiba	ESC(iPS)	SGL	329207	Rbm44
Aiba	ESC(iPS)	SGL	329986	BC080695
Aiba	ESC(iPS)	SGL	330319	Wipf3
Aiba	ESC(iPS)	SGL	330474	Zc3h4
Aiba	ESC(iPS)	SGL	330485	Tmem145
Aiba	ESC(iPS)	SGL	330671	B4galnt4
Aiba	ESC(iPS)	SGL	330790	Hapln4
Aiba	ESC(iPS)	SGL	330914	Grit
Aiba	ESC(iPS)	SGL	331195	A430089I19Rik
Aiba	ESC(iPS)	SGL	331491	5031408O05Rik
Aiba	ESC(iPS)	SGL	331529	EG331529
Aiba	ESC(iPS)	SGL	332221	Zscan10
Aiba	ESC(iPS)	SGL	333182	Cox6b2
Aiba	ESC(iPS)	SGL	333467	B020031M17Rik
Aiba	ESC(iPS)	SGL	333564	Gm784
Aiba	ESC(iPS)	SGL	333670	Gm867
Aiba	ESC(iPS)	SGL	353025	Caps2
Aiba	ESC(iPS)	SGL	353156	Egfl7
Aiba	ESC(iPS)	SGL	353170	4932441K18Rik
Aiba	ESC(iPS)	SGL	353282	Sfmbt2
Aiba	ESC(iPS)	SGL	353283	Eras
Aiba	ESC(iPS)	SGL	353371	Oxct2b
Aiba	ESC(iPS)	SGL	360220	Speer4d
Aiba	ESC(iPS)	SGL	368204	Khdc1a
Aiba	ESC(iPS)	SGL	380684	Nefh
Aiba	ESC(iPS)	SGL	380709	Spata22
Aiba	ESC(iPS)	SGL	380713	Scarf1
Aiba	ESC(iPS)	SGL	380768	Gm1568
Aiba	ESC(iPS)	SGL	380787	A230065H16Rik
Aiba	ESC(iPS)	SGL	380878	AF067063
Aiba	ESC(iPS)	SGL	381203	Slc22a20
Aiba	ESC(iPS)	SGL	381204	Naaladl1
Aiba	ESC(iPS)	SGL	381269	Mreg
Aiba	ESC(iPS)	SGL	381306	BC055324
Aiba	ESC(iPS)	SGL	381337	BC050210
Aiba	ESC(iPS)	SGL	381371	Gm1631
Aiba	ESC(iPS)	SGL	381411	Gm1967
Aiba	ESC(iPS)	SGL	381530	OTTMUSG00000007485
Aiba	ESC(iPS)	SGL	381534	Ube2u
Aiba	ESC(iPS)	SGL	381667	Gm1679
Aiba	ESC(iPS)	SGL	381678	Zcwpw1
Aiba	ESC(iPS)	SGL	381686	AW146299
Aiba	ESC(iPS)	SGL	381693	4930434E21Rik
Aiba	ESC(iPS)	SGL	381724	BC061212
Aiba	ESC(iPS)	SGL	381760	Ssbp1
Aiba	ESC(iPS)	SGL	381813	Prmt8
Aiba	ESC(iPS)	SGL	381936	EG381936
Aiba	ESC(iPS)	SGL	382010	BC088983
Aiba	ESC(iPS)	SGL	382074	Foxr1
Aiba	ESC(iPS)	SGL	382252	A830080D01Rik
Aiba	ESC(iPS)	SGL	382282	Rhox12
Aiba	ESC(iPS)	SGL	382913	Neil2
Aiba	ESC(iPS)	SGL	383619	Aim2
Aiba	ESC(iPS)	SGL	384214	Abhd7
Aiba	ESC(iPS)	SGL	384619	BC050196
Aiba	ESC(iPS)	SGL	386551	EG386551
Aiba	ESC(iPS)	SGL	386753	Dbpht2
Aiba	ESC(iPS)	SGL	387314	Tmtc1
Aiba	ESC(iPS)	SGL	394252	Serpinb3d
Aiba	ESC(iPS)	SGL	399568	BC052040
Aiba	ESC(iPS)	SGL	399676	Tdpoz5
Aiba	ESC(iPS)	SGL	403178	Plcxd1
Aiba	ESC(iPS)	SGL	403186	B930011P16Rik
Aiba	ESC(iPS)	SGL	404330	Olfr1198
Aiba	ESC(iPS)	SGL	406217	Bex4
Aiba	ESC(iPS)	SGL	432582	E130309D14Rik
Aiba	ESC(iPS)	SGL	432677	7420416P09Rik
Aiba	ESC(iPS)	SGL	432743	EG432743
Aiba	ESC(iPS)	SGL	433180	Spink6
Aiba	ESC(iPS)	SGL	433470	AA467197
Aiba	ESC(iPS)	SGL	433520	OTTMUSG00000016571
Aiba	ESC(iPS)	SGL	433634	EG433634
Aiba	ESC(iPS)	SGL	433719	OTTMUSG00000001246
Aiba	ESC(iPS)	SGL	433779	OTTMUSG00000010537
Aiba	ESC(iPS)	SGL	433804	OTTMUSG00000010673
Aiba	ESC(iPS)	SGL	433940	BC057022
Aiba	ESC(iPS)	SGL	434179	EG434179
Aiba	ESC(iPS)	SGL	434203	Slc28a1
Aiba	ESC(iPS)	SGL	434423	Dppa5a
Aiba	ESC(iPS)	SGL	434437	Amt
Aiba	ESC(iPS)	SGL	434438	Ccdc36
Aiba	ESC(iPS)	SGL	434459	EG434459
Aiba	ESC(iPS)	SGL	434729	EG434729
Aiba	ESC(iPS)	SGL	434759	Rhox4c
Aiba	ESC(iPS)	SGL	434769	Rhox10
Aiba	ESC(iPS)	SGL	434778	6330534C20Rik
Aiba	ESC(iPS)	SGL	434784	Ldoc1
Aiba	ESC(iPS)	SGL	434935	MGC107098
Aiba	ESC(iPS)	SGL	435207	Taar7f
Aiba	ESC(iPS)	SGL	435337	EG435337
Aiba	ESC(iPS)	SGL	435391	Dupd1
Aiba	ESC(iPS)	SGL	435970	EG435970
Aiba	ESC(iPS)	SGL	436230	BC065397
Aiba	ESC(iPS)	SGL	442801	Arhgef15
Aiba	ESC(iPS)	SGL	442829	Ccin
Aiba	ESC(iPS)	SGL	448850	Znhit3
Aiba	ESC(iPS)	SGL	50500	Ttpa
Aiba	ESC(iPS)	SGL	50501	Prok2
Aiba	ESC(iPS)	SGL	50528	Tmprss2
Aiba	ESC(iPS)	SGL	50722	Dkkl1
Aiba	ESC(iPS)	SGL	50723	Icosl
Aiba	ESC(iPS)	SGL	50764	Fbxo15
Aiba	ESC(iPS)	SGL	50769	Atp8a2
Aiba	ESC(iPS)	SGL	50875	Tmod3
Aiba	ESC(iPS)	SGL	50878	Stag3
Aiba	ESC(iPS)	SGL	50913	Olig2
Aiba	ESC(iPS)	SGL	50914	Olig1
Aiba	ESC(iPS)	SGL	50916	Irx4
Aiba	ESC(iPS)	SGL	50927	Nasp
Aiba	ESC(iPS)	SGL	51799	Rundc3a
Aiba	ESC(iPS)	SGL	51869	Rif1
Aiba	ESC(iPS)	SGL	52187	Rragd
Aiba	ESC(iPS)	SGL	52428	Rhpn2
Aiba	ESC(iPS)	SGL	52609	Cbx7
Aiba	ESC(iPS)	SGL	52670	Cpsf4l
Aiba	ESC(iPS)	SGL	52874	D19Bwg1357e
Aiba	ESC(iPS)	SGL	53313	Atp2a3
Aiba	ESC(iPS)	SGL	53318	Pdlim3
Aiba	ESC(iPS)	SGL	53323	Ube2k
Aiba	ESC(iPS)	SGL	53624	Cldn7
Aiba	ESC(iPS)	SGL	53626	Insm1
Aiba	ESC(iPS)	SGL	53627	Porcn
Aiba	ESC(iPS)	SGL	53868	Rab25
Aiba	ESC(iPS)	SGL	53886	Cdkl2
Aiba	ESC(iPS)	SGL	54135	Lsr
Aiba	ESC(iPS)	SGL	54139	Irf6
Aiba	ESC(iPS)	SGL	541463	Tex24
Aiba	ESC(iPS)	SGL	54156	Egfl6
Aiba	ESC(iPS)	SGL	54200	Sult2b1
Aiba	ESC(iPS)	SGL	54204	2010-09-01
Aiba	ESC(iPS)	SGL	54326	Elovl2
Aiba	ESC(iPS)	SGL	54353	Skap2
Aiba	ESC(iPS)	SGL	54366	Ctnnal1
Aiba	ESC(iPS)	SGL	54373	Prss16
Aiba	ESC(iPS)	SGL	54384	Mtmr7
Aiba	ESC(iPS)	SGL	54418	Fmn2
Aiba	ESC(iPS)	SGL	54419	Cldn6
Aiba	ESC(iPS)	SGL	54427	Dnmt3l
Aiba	ESC(iPS)	SGL	54448	Il1f6
Aiba	ESC(iPS)	SGL	54450	Il1f5
Aiba	ESC(iPS)	SGL	544806	Tmem92
Aiba	ESC(iPS)	SGL	54484	Mkrn1
Aiba	ESC(iPS)	SGL	545253	EG545253
Aiba	ESC(iPS)	SGL	545471	Zfp345
Aiba	ESC(iPS)	SGL	54563	Nup210
Aiba	ESC(iPS)	SGL	545725	Mterf
Aiba	ESC(iPS)	SGL	545762	AU018829
Aiba	ESC(iPS)	SGL	545929	EG545929
Aiba	ESC(iPS)	SGL	546049	C330021F23Rik
Aiba	ESC(iPS)	SGL	54610	Tbc1d8
Aiba	ESC(iPS)	SGL	54631	Nphs1
Aiba	ESC(iPS)	SGL	54648	Ccdc120
Aiba	ESC(iPS)	SGL	54725	Cadm1
Aiba	ESC(iPS)	SGL	554292	LOC554292
Aiba	ESC(iPS)	SGL	55925	Syt8
Aiba	ESC(iPS)	SGL	56013	RP23-157O10.7
Aiba	ESC(iPS)	SGL	56047	Msln
Aiba	ESC(iPS)	SGL	56088	Psmg1
Aiba	ESC(iPS)	SGL	56190	Rbm38
Aiba	ESC(iPS)	SGL	56205	Ensa
Aiba	ESC(iPS)	SGL	56219	Extl1
Aiba	ESC(iPS)	SGL	56223	Fscn3
Aiba	ESC(iPS)	SGL	56306	Tera
Aiba	ESC(iPS)	SGL	56315	Rhcg
Aiba	ESC(iPS)	SGL	56365	Clcnkb
Aiba	ESC(iPS)	SGL	56370	Tagln3
Aiba	ESC(iPS)	SGL	56390	Sssca1
Aiba	ESC(iPS)	SGL	56458	Foxo1
Aiba	ESC(iPS)	SGL	56460	Pkp3
Aiba	ESC(iPS)	SGL	56485	Slc2a5
Aiba	ESC(iPS)	SGL	56523	Pmfbp1
Aiba	ESC(iPS)	SGL	56527	Mast1
Aiba	ESC(iPS)	SGL	56622	Adam21
Aiba	ESC(iPS)	SGL	56635	Prl2a1
Aiba	ESC(iPS)	SGL	56643	Slc15a1
Aiba	ESC(iPS)	SGL	56734	Tulp2
Aiba	ESC(iPS)	SGL	56739	Rec8
Aiba	ESC(iPS)	SGL	56753	Tacstd2
Aiba	ESC(iPS)	SGL	56839	Lgi1
Aiba	ESC(iPS)	SGL	56846	Necab3
Aiba	ESC(iPS)	SGL	56868	Psg23
Aiba	ESC(iPS)	SGL	56874	Rnf32
Aiba	ESC(iPS)	SGL	57276	Vsig2
Aiba	ESC(iPS)	SGL	57277	Slurp1
Aiba	ESC(iPS)	SGL	57278	Bcam
Aiba	ESC(iPS)	SGL	57340	Jph3
Aiba	ESC(iPS)	SGL	57432	Zc3h8
Aiba	ESC(iPS)	SGL	57441	Gmnn
Aiba	ESC(iPS)	SGL	574428	Zmynd15
Aiba	ESC(iPS)	SGL	57765	Tbx21
Aiba	ESC(iPS)	SGL	57776	Ttyh1
Aiba	ESC(iPS)	SGL	57816	Tesc
Aiba	ESC(iPS)	SGL	57890	Il17re
Aiba	ESC(iPS)	SGL	57911	Gsdma1
Aiba	ESC(iPS)	SGL	58176	Rhbg
Aiba	ESC(iPS)	SGL	58180	Hic2
Aiba	ESC(iPS)	SGL	58200	Ppp1r1a
Aiba	ESC(iPS)	SGL	58206	Zbtb32
Aiba	ESC(iPS)	SGL	58227	9630031F12Rik
Aiba	ESC(iPS)	SGL	58242	Nudt11
Aiba	ESC(iPS)	SGL	58522	Trim54
Aiba	ESC(iPS)	SGL	58803	Pga5
Aiba	ESC(iPS)	SGL	58805	Mlxipl
Aiba	ESC(iPS)	SGL	58861	Cysltr1
Aiba	ESC(iPS)	SGL	58865	Tdh
Aiba	ESC(iPS)	SGL	59020	Pdzk1
Aiba	ESC(iPS)	SGL	59033	Slc4a8
Aiba	ESC(iPS)	SGL	59290	Gpa33
Aiba	ESC(iPS)	SGL	60365	Rbm8a
Aiba	ESC(iPS)	SGL	60406	Sap30
Aiba	ESC(iPS)	SGL	60455	Tmem8
Aiba	ESC(iPS)	SGL	60510	Syt9
Aiba	ESC(iPS)	SGL	606736	C920009B18Rik
Aiba	ESC(iPS)	SGL	622473	Ripply1
Aiba	ESC(iPS)	SGL	622474	Smok3b
Aiba	ESC(iPS)	SGL	623474	E130016E03Rik
Aiba	ESC(iPS)	SGL	626359	Wdr93
Aiba	ESC(iPS)	SGL	626391	C230055K05Rik
Aiba	ESC(iPS)	SGL	628262	EG628262
Aiba	ESC(iPS)	SGL	629016	E130120F12Rik
Aiba	ESC(iPS)	SGL	629750	LOC629750
Aiba	ESC(iPS)	SGL	632708	Dmrtc1b
Aiba	ESC(iPS)	SGL	632955	LOC632955
Aiba	ESC(iPS)	SGL	636177	Rhox4f
Aiba	ESC(iPS)	SGL	636931	Trim71
Aiba	ESC(iPS)	SGL	638695	EG638695
Aiba	ESC(iPS)	SGL	63872	Zfp296
Aiba	ESC(iPS)	SGL	639396	EG639396
Aiba	ESC(iPS)	SGL	63954	Rbp7
Aiba	ESC(iPS)	SGL	63986	Gmfg
Aiba	ESC(iPS)	SGL	64008	Aqp9
Aiba	ESC(iPS)	SGL	64011	Nrgn
Aiba	ESC(iPS)	SGL	64058	Perp
Aiba	ESC(iPS)	SGL	64075	Smoc1
Aiba	ESC(iPS)	SGL	64293	Stk32b
Aiba	ESC(iPS)	SGL	64337	Gng13
Aiba	ESC(iPS)	SGL	64379	Irx6
Aiba	ESC(iPS)	SGL	64406	Sp5
Aiba	ESC(iPS)	SGL	64454	Slc5a4b
Aiba	ESC(iPS)	SGL	64661	Krtdap
Aiba	ESC(iPS)	SGL	64918	Bhmt2
Aiba	ESC(iPS)	SGL	65100	Zic5
Aiba	ESC(iPS)	SGL	65254	Dpysl5
Aiba	ESC(iPS)	SGL	653016	EG653016
Aiba	ESC(iPS)	SGL	654457	Defb26
Aiba	ESC(iPS)	SGL	66011	Ranbp17
Aiba	ESC(iPS)	SGL	66044	Dtd1
Aiba	ESC(iPS)	SGL	66065	Hsd17b14
Aiba	ESC(iPS)	SGL	66166	S100a14
Aiba	ESC(iPS)	SGL	66181	Nola3
Aiba	ESC(iPS)	SGL	66203	Lce1m
Aiba	ESC(iPS)	SGL	66260	Tmem54
Aiba	ESC(iPS)	SGL	66310	Dpy30
Aiba	ESC(iPS)	SGL	66328	1700010M22Rik
Aiba	ESC(iPS)	SGL	66344	Lce3b
Aiba	ESC(iPS)	SGL	66346	1700029P11Rik
Aiba	ESC(iPS)	SGL	66349	Atp5sl
Aiba	ESC(iPS)	SGL	66371	Chmp4c
Aiba	ESC(iPS)	SGL	66422	2410015N17Rik
Aiba	ESC(iPS)	SGL	66451	2610528J11Rik
Aiba	ESC(iPS)	SGL	664609	Rhox4a
Aiba	ESC(iPS)	SGL	664610	Rhox4d
Aiba	ESC(iPS)	SGL	66479	1700029F12Rik
Aiba	ESC(iPS)	SGL	66497	2610528E23Rik
Aiba	ESC(iPS)	SGL	66561	2310042E22Rik
Aiba	ESC(iPS)	SGL	66570	Cenpm
Aiba	ESC(iPS)	SGL	66572	2600009P04Rik
Aiba	ESC(iPS)	SGL	66597	Trim13
Aiba	ESC(iPS)	SGL	66599	Rdm1
Aiba	ESC(iPS)	SGL	66607	Ms4a4d
Aiba	ESC(iPS)	SGL	66611	Ribc1
Aiba	ESC(iPS)	SGL	66622	5730410I19Rik
Aiba	ESC(iPS)	SGL	66643	Lix1
Aiba	ESC(iPS)	SGL	66742	Cypt6
Aiba	ESC(iPS)	SGL	66790	Grtp1
Aiba	ESC(iPS)	SGL	66797	Cntnap2
Aiba	ESC(iPS)	SGL	66805	Tspan1
Aiba	ESC(iPS)	SGL	66813	Bcl2l14
Aiba	ESC(iPS)	SGL	66930	Fank1
Aiba	ESC(iPS)	SGL	66938	1700029G01Rik
Aiba	ESC(iPS)	SGL	66953	Cdca7
Aiba	ESC(iPS)	SGL	66957	Serpinb11
Aiba	ESC(iPS)	SGL	66959	Dusp26
Aiba	ESC(iPS)	SGL	66968	2310076L09Rik
Aiba	ESC(iPS)	SGL	66985	Rassf7
Aiba	ESC(iPS)	SGL	66991	2410004A20Rik
Aiba	ESC(iPS)	SGL	67030	Fancl
Aiba	ESC(iPS)	SGL	67071	Rps6ka6
Aiba	ESC(iPS)	SGL	67077	1700019N12Rik
Aiba	ESC(iPS)	SGL	67080	1700019D03Rik
Aiba	ESC(iPS)	SGL	67085	1700024G13Rik
Aiba	ESC(iPS)	SGL	67118	Bfar
Aiba	ESC(iPS)	SGL	67127	Lce1a1
Aiba	ESC(iPS)	SGL	67177	Cdt1
Aiba	ESC(iPS)	SGL	67182	Pdzk1ip1
Aiba	ESC(iPS)	SGL	67200	Ccdc77
Aiba	ESC(iPS)	SGL	67246	2810474O19Rik
Aiba	ESC(iPS)	SGL	67254	2900011O08Rik
Aiba	ESC(iPS)	SGL	67331	Atp8b3
Aiba	ESC(iPS)	SGL	67365	Hdhd1a
Aiba	ESC(iPS)	SGL	67371	Gtf3c6
Aiba	ESC(iPS)	SGL	67374	Jam2
Aiba	ESC(iPS)	SGL	67375	Qprt
Aiba	ESC(iPS)	SGL	67378	Bbs2
Aiba	ESC(iPS)	SGL	67379	Dedd2
Aiba	ESC(iPS)	SGL	67405	Nts
Aiba	ESC(iPS)	SGL	67412	6330407J23Rik
Aiba	ESC(iPS)	SGL	67419	3632451O06Rik
Aiba	ESC(iPS)	SGL	67426	Cabc1
Aiba	ESC(iPS)	SGL	67439	Xab2
Aiba	ESC(iPS)	SGL	67455	Klhl13
Aiba	ESC(iPS)	SGL	67473	Slc47a1
Aiba	ESC(iPS)	SGL	67569	Mgat4c
Aiba	ESC(iPS)	SGL	67578	Patl2
Aiba	ESC(iPS)	SGL	67586	Ubxd5
Aiba	ESC(iPS)	SGL	67629	Spc24
Aiba	ESC(iPS)	SGL	67664	Rnf125
Aiba	ESC(iPS)	SGL	67685	Dyx1c1
Aiba	ESC(iPS)	SGL	67749	4930583H14Rik
Aiba	ESC(iPS)	SGL	67758	Aadac
Aiba	ESC(iPS)	SGL	67801	Pllp
Aiba	ESC(iPS)	SGL	67849	Cdca5
Aiba	ESC(iPS)	SGL	67859	2310002J15Rik
Aiba	ESC(iPS)	SGL	67862	2310033P09Rik
Aiba	ESC(iPS)	SGL	67900	1700020C11Rik
Aiba	ESC(iPS)	SGL	67937	Tmem59l
Aiba	ESC(iPS)	SGL	67968	Ooep
Aiba	ESC(iPS)	SGL	67981	Hormad1
Aiba	ESC(iPS)	SGL	68039	Nmb
Aiba	ESC(iPS)	SGL	68058	Chd1l
Aiba	ESC(iPS)	SGL	68221	Wfdc15a
Aiba	ESC(iPS)	SGL	68236	Gtsf1l
Aiba	ESC(iPS)	SGL	68239	Krt42
Aiba	ESC(iPS)	SGL	68252	A030007L17Rik
Aiba	ESC(iPS)	SGL	68263	Pdhb
Aiba	ESC(iPS)	SGL	68307	4930558O21Rik
Aiba	ESC(iPS)	SGL	68310	Zmym1
Aiba	ESC(iPS)	SGL	68385	Tlcd1
Aiba	ESC(iPS)	SGL	68527	1110017I16Rik
Aiba	ESC(iPS)	SGL	68625	1110020C03Rik
Aiba	ESC(iPS)	SGL	68662	Scgb3a1
Aiba	ESC(iPS)	SGL	68668	Klk5
Aiba	ESC(iPS)	SGL	68678	Smtnl1
Aiba	ESC(iPS)	SGL	68680	1110028A07Rik
Aiba	ESC(iPS)	SGL	68694	Lce1e
Aiba	ESC(iPS)	SGL	68713	Ifitm1
Aiba	ESC(iPS)	SGL	68720	Lce1b
Aiba	ESC(iPS)	SGL	68738	Acss1
Aiba	ESC(iPS)	SGL	68775	Atp6v1c2
Aiba	ESC(iPS)	SGL	68846	Rnf208
Aiba	ESC(iPS)	SGL	68857	Dtwd2
Aiba	ESC(iPS)	SGL	68870	1190002A17Rik
Aiba	ESC(iPS)	SGL	68918	1190005I06Rik
Aiba	ESC(iPS)	SGL	68925	Rpap1
Aiba	ESC(iPS)	SGL	68947	Chst8
Aiba	ESC(iPS)	SGL	68957	Paqr6
Aiba	ESC(iPS)	SGL	69036	1810010M01Rik
Aiba	ESC(iPS)	SGL	69073	1810019J16Rik
Aiba	ESC(iPS)	SGL	69134	2200001I15Rik
Aiba	ESC(iPS)	SGL	69159	Rhebl1
Aiba	ESC(iPS)	SGL	69192	Dhx16
Aiba	ESC(iPS)	SGL	69217	Plekha4
Aiba	ESC(iPS)	SGL	69239	2610034M16Rik
Aiba	ESC(iPS)	SGL	69282	1700001J03Rik
Aiba	ESC(iPS)	SGL	69294	Cst13
Aiba	ESC(iPS)	SGL	69297	Lrrc46
Aiba	ESC(iPS)	SGL	69307	Pxt1
Aiba	ESC(iPS)	SGL	69327	1700007K13Rik
Aiba	ESC(iPS)	SGL	69423	1700019M22Rik
Aiba	ESC(iPS)	SGL	69454	Clic3
Aiba	ESC(iPS)	SGL	69464	2300006N05Rik
Aiba	ESC(iPS)	SGL	69520	Lce3f
Aiba	ESC(iPS)	SGL	69524	Esam1
Aiba	ESC(iPS)	SGL	69540	Klk10
Aiba	ESC(iPS)	SGL	69542	2300002M23Rik
Aiba	ESC(iPS)	SGL	69546	Mapk1ip1
Aiba	ESC(iPS)	SGL	69583	Tnfsf13
Aiba	ESC(iPS)	SGL	69611	Lce1d
Aiba	ESC(iPS)	SGL	69640	2310040C09Rik
Aiba	ESC(iPS)	SGL	69693	Pof1b
Aiba	ESC(iPS)	SGL	69697	2310057J16Rik
Aiba	ESC(iPS)	SGL	69698	2310046K01Rik
Aiba	ESC(iPS)	SGL	69707	Iqcg
Aiba	ESC(iPS)	SGL	69815	Krtcap3
Aiba	ESC(iPS)	SGL	69824	Glod5
Aiba	ESC(iPS)	SGL	69826	Ms4a10
Aiba	ESC(iPS)	SGL	69894	2010107G23Rik
Aiba	ESC(iPS)	SGL	69903	Rasip1
Aiba	ESC(iPS)	SGL	69912	Nup43
Aiba	ESC(iPS)	SGL	70005	1700029I01Rik
Aiba	ESC(iPS)	SGL	70009	Ssty2
Aiba	ESC(iPS)	SGL	70024	Mcm10
Aiba	ESC(iPS)	SGL	70113	2010001J22Rik
Aiba	ESC(iPS)	SGL	70129	Slc44a4
Aiba	ESC(iPS)	SGL	70274	Ly6g6e
Aiba	ESC(iPS)	SGL	70335	Reep6
Aiba	ESC(iPS)	SGL	70377	Derl3
Aiba	ESC(iPS)	SGL	70405	Calml3
Aiba	ESC(iPS)	SGL	70450	Unc13d
Aiba	ESC(iPS)	SGL	70458	2610318N02Rik
Aiba	ESC(iPS)	SGL	70510	Rnf167
Aiba	ESC(iPS)	SGL	70552	Lrrc56
Aiba	ESC(iPS)	SGL	70571	Tcerg1l
Aiba	ESC(iPS)	SGL	70696	3830417A13Rik
Aiba	ESC(iPS)	SGL	70772	Ggnbp1
Aiba	ESC(iPS)	SGL	70785	Dennd1c
Aiba	ESC(iPS)	SGL	70789	Kynu
Aiba	ESC(iPS)	SGL	70823	Hmgb2l1
Aiba	ESC(iPS)	SGL	70948	Wdr20b
Aiba	ESC(iPS)	SGL	70956	Tex19.2
Aiba	ESC(iPS)	SGL	70977	4931407G18Rik
Aiba	ESC(iPS)	SGL	70979	4931417G12Rik
Aiba	ESC(iPS)	SGL	71003	4931440B09Rik
Aiba	ESC(iPS)	SGL	71020	Spats1
Aiba	ESC(iPS)	SGL	71041	Pcgf6
Aiba	ESC(iPS)	SGL	71241	Dmrtc2
Aiba	ESC(iPS)	SGL	71275	4933437F05Rik
Aiba	ESC(iPS)	SGL	71345	Tmem16j
Aiba	ESC(iPS)	SGL	71354	Wdr31
Aiba	ESC(iPS)	SGL	71508	8430426H19Rik
Aiba	ESC(iPS)	SGL	71522	Ggt6
Aiba	ESC(iPS)	SGL	71597	Isx
Aiba	ESC(iPS)	SGL	71601	Ceacam20
Aiba	ESC(iPS)	SGL	71664	Mettl7b
Aiba	ESC(iPS)	SGL	71687	Tmem25
Aiba	ESC(iPS)	SGL	71691	Pnmal1
Aiba	ESC(iPS)	SGL	71702	Cdc5l
Aiba	ESC(iPS)	SGL	71704	Arhgef3
Aiba	ESC(iPS)	SGL	71721	1200015N20Rik
Aiba	ESC(iPS)	SGL	71724	Aox3
Aiba	ESC(iPS)	SGL	71733	Susd2
Aiba	ESC(iPS)	SGL	71740	Pvrl4
Aiba	ESC(iPS)	SGL	71755	Dhdh
Aiba	ESC(iPS)	SGL	71775	1300017J02Rik
Aiba	ESC(iPS)	SGL	71780	Isyna1
Aiba	ESC(iPS)	SGL	71801	Plekhf2
Aiba	ESC(iPS)	SGL	71826	1700001F09Rik
Aiba	ESC(iPS)	SGL	71827	Lrrc34
Aiba	ESC(iPS)	SGL	71836	1700012A16Rik
Aiba	ESC(iPS)	SGL	71846	Syce2
Aiba	ESC(iPS)	SGL	71860	Wdr16
Aiba	ESC(iPS)	SGL	71874	2310007B03Rik
Aiba	ESC(iPS)	SGL	71887	Ppm1j
Aiba	ESC(iPS)	SGL	71897	2310010M24Rik
Aiba	ESC(iPS)	SGL	71913	Tmem79
Aiba	ESC(iPS)	SGL	71932	Abhd9
Aiba	ESC(iPS)	SGL	71950	Nanog
Aiba	ESC(iPS)	SGL	71973	Rbpms2
Aiba	ESC(iPS)	SGL	71981	Tdrd12
Aiba	ESC(iPS)	SGL	71991	Ercc8
Aiba	ESC(iPS)	SGL	72022	Slc35f2
Aiba	ESC(iPS)	SGL	72027	Slc39a4
Aiba	ESC(iPS)	SGL	72040	Mupcdh
Aiba	ESC(iPS)	SGL	72049	Tnfrsf13c
Aiba	ESC(iPS)	SGL	72077	Gcnt3
Aiba	ESC(iPS)	SGL	72112	Ppp1r14d
Aiba	ESC(iPS)	SGL	72124	Seh1l
Aiba	ESC(iPS)	SGL	72139	2610044O15Rik
Aiba	ESC(iPS)	SGL	72151	Rfc5
Aiba	ESC(iPS)	SGL	72168	Aifm3
Aiba	ESC(iPS)	SGL	72215	1700001P01Rik
Aiba	ESC(iPS)	SGL	72219	1700013B16Rik
Aiba	ESC(iPS)	SGL	72330	Kbtbd5
Aiba	ESC(iPS)	SGL	72361	2210023G05Rik
Aiba	ESC(iPS)	SGL	72388	Ripk4
Aiba	ESC(iPS)	SGL	72434	Lypd3
Aiba	ESC(iPS)	SGL	72462	Rrp1b
Aiba	ESC(iPS)	SGL	72556	Zfp566
Aiba	ESC(iPS)	SGL	72658	2700097O09Rik
Aiba	ESC(iPS)	SGL	72685	Dnajc6
Aiba	ESC(iPS)	SGL	72749	Nfkbil2
Aiba	ESC(iPS)	SGL	72778	2810451A06Rik
Aiba	ESC(iPS)	SGL	72821	Scn2b
Aiba	ESC(iPS)	SGL	72832	Crtac1
Aiba	ESC(iPS)	SGL	73016	Kremen2
Aiba	ESC(iPS)	SGL	73032	Ttc9b
Aiba	ESC(iPS)	SGL	73072	BC068157
Aiba	ESC(iPS)	SGL	73086	Rps6ka5
Aiba	ESC(iPS)	SGL	73103	3110009E18Rik
Aiba	ESC(iPS)	SGL	73167	3110043J09Rik
Aiba	ESC(iPS)	SGL	73254	Ccdc18
Aiba	ESC(iPS)	SGL	73332	1700041C02Rik
Aiba	ESC(iPS)	SGL	73333	Slc25a31
Aiba	ESC(iPS)	SGL	73336	1700036D21Rik
Aiba	ESC(iPS)	SGL	73608	Marveld3
Aiba	ESC(iPS)	SGL	73647	Capn9
Aiba	ESC(iPS)	SGL	73660	Cabp4
Aiba	ESC(iPS)	SGL	73677	Psma8
Aiba	ESC(iPS)	SGL	73679	Tex19.1
Aiba	ESC(iPS)	SGL	73680	2410081M15Rik
Aiba	ESC(iPS)	SGL	73693	Dppa4
Aiba	ESC(iPS)	SGL	73703	Dppa2
Aiba	ESC(iPS)	SGL	73708	Dppa3
Aiba	ESC(iPS)	SGL	73712	Dmkn
Aiba	ESC(iPS)	SGL	73719	Lce1c
Aiba	ESC(iPS)	SGL	73722	Lce1a2
Aiba	ESC(iPS)	SGL	73730	Lce1l
Aiba	ESC(iPS)	SGL	73914	Irak3
Aiba	ESC(iPS)	SGL	74002	Psd2
Aiba	ESC(iPS)	SGL	74096	Hvcn1
Aiba	ESC(iPS)	SGL	74100	Arpp21
Aiba	ESC(iPS)	SGL	74134	Cyp2s1
Aiba	ESC(iPS)	SGL	74144	Robo4
Aiba	ESC(iPS)	SGL	74175	Crct1
Aiba	ESC(iPS)	SGL	74176	Tgm5
Aiba	ESC(iPS)	SGL	74199	Vit
Aiba	ESC(iPS)	SGL	74249	Lrrc2
Aiba	ESC(iPS)	SGL	74341	G630025P09Rik
Aiba	ESC(iPS)	SGL	74400	Zfp819
Aiba	ESC(iPS)	SGL	74405	Efhc2
Aiba	ESC(iPS)	SGL	74453	Ccdc11
Aiba	ESC(iPS)	SGL	74469	Taf7l
Aiba	ESC(iPS)	SGL	74470	Cep72
Aiba	ESC(iPS)	SGL	74521	8430415E04Rik
Aiba	ESC(iPS)	SGL	74528	8430406I07Rik
Aiba	ESC(iPS)	SGL	74552	Npal3
Aiba	ESC(iPS)	SGL	74596	Cds1
Aiba	ESC(iPS)	SGL	74665	Lrrc48
Aiba	ESC(iPS)	SGL	74716	Wbp2nl
Aiba	ESC(iPS)	SGL	74720	4930511J11Rik
Aiba	ESC(iPS)	SGL	74741	5730419I09Rik
Aiba	ESC(iPS)	SGL	74954	4930503E14Rik
Aiba	ESC(iPS)	SGL	75083	Usp50
Aiba	ESC(iPS)	SGL	75104	Mmd2
Aiba	ESC(iPS)	SGL	75106	4930519F16Rik
Aiba	ESC(iPS)	SGL	75146	Tmem180
Aiba	ESC(iPS)	SGL	75199	Rhox2a
Aiba	ESC(iPS)	SGL	75288	Slc35f4
Aiba	ESC(iPS)	SGL	75422	Mettl5
Aiba	ESC(iPS)	SGL	75483	Cox8c
Aiba	ESC(iPS)	SGL	75495	1700010A17Rik
Aiba	ESC(iPS)	SGL	75512	Gpx6
Aiba	ESC(iPS)	SGL	75552	Paqr9
Aiba	ESC(iPS)	SGL	75556	1700026D08Rik
Aiba	ESC(iPS)	SGL	75568	Capsl
Aiba	ESC(iPS)	SGL	75590	Dusp9
Aiba	ESC(iPS)	SGL	75604	Tm4sf5
Aiba	ESC(iPS)	SGL	75607	Wnk2
Aiba	ESC(iPS)	SGL	75668	Rasl10a
Aiba	ESC(iPS)	SGL	75770	Brsk2
Aiba	ESC(iPS)	SGL	75801	Six6os1
Aiba	ESC(iPS)	SGL	75863	Clec4g
Aiba	ESC(iPS)	SGL	76071	Jakmip1
Aiba	ESC(iPS)	SGL	76074	5830443L24Rik
Aiba	ESC(iPS)	SGL	76261	0610040J01Rik
Aiba	ESC(iPS)	SGL	76420	1700027A23Rik
Aiba	ESC(iPS)	SGL	76421	1700028K03Rik
Aiba	ESC(iPS)	SGL	76429	2310007H09Rik
Aiba	ESC(iPS)	SGL	76484	Kndc1
Aiba	ESC(iPS)	SGL	76486	Ly6k
Aiba	ESC(iPS)	SGL	76507	Abp1
Aiba	ESC(iPS)	SGL	76509	1600029D21Rik
Aiba	ESC(iPS)	SGL	76560	Prss8
Aiba	ESC(iPS)	SGL	76572	Rbmxl2
Aiba	ESC(iPS)	SGL	76589	Unc5cl
Aiba	ESC(iPS)	SGL	76615	Got1l1
Aiba	ESC(iPS)	SGL	76626	Msi2
Aiba	ESC(iPS)	SGL	76701	Ctrc
Aiba	ESC(iPS)	SGL	76722	Ckmt2
Aiba	ESC(iPS)	SGL	76797	2410137M14Rik
Aiba	ESC(iPS)	SGL	76803	2410141K09Rik
Aiba	ESC(iPS)	SGL	76804	Jmjd2c
Aiba	ESC(iPS)	SGL	76815	Calcoco2
Aiba	ESC(iPS)	SGL	76886	6430514L14Rik
Aiba	ESC(iPS)	SGL	76915	Mnd1
Aiba	ESC(iPS)	SGL	76917	Flywch2
Aiba	ESC(iPS)	SGL	76927	1700021C14Rik
Aiba	ESC(iPS)	SGL	76964	2610028H24Rik
Aiba	ESC(iPS)	SGL	76974	1190003J15Rik
Aiba	ESC(iPS)	SGL	76999	1700127D06Rik
Aiba	ESC(iPS)	SGL	77011	5730590G19Rik
Aiba	ESC(iPS)	SGL	77117	6720457D02Rik
Aiba	ESC(iPS)	SGL	77337	Akr1c21
Aiba	ESC(iPS)	SGL	77485	Stk31
Aiba	ESC(iPS)	SGL	77583	Notum
Aiba	ESC(iPS)	SGL	77609	Ccdc151
Aiba	ESC(iPS)	SGL	77627	Efcab3
Aiba	ESC(iPS)	SGL	77632	Pramef12
Aiba	ESC(iPS)	SGL	77945	Rpgrip1
Aiba	ESC(iPS)	SGL	78088	Ankrd56
Aiba	ESC(iPS)	SGL	78174	Cox7b2
Aiba	ESC(iPS)	SGL	78257	Lrrc9
Aiba	ESC(iPS)	SGL	78478	1700129I15Rik
Aiba	ESC(iPS)	SGL	78634	1700094C09Rik
Aiba	ESC(iPS)	SGL	78748	Rassf10
Aiba	ESC(iPS)	SGL	78906	9130017N09Rik
Aiba	ESC(iPS)	SGL	79059	Nme3
Aiba	ESC(iPS)	SGL	79455	Pdcl2
Aiba	ESC(iPS)	SGL	80283	Abtb1
Aiba	ESC(iPS)	SGL	80287	Apobec3
Aiba	ESC(iPS)	SGL	80384	Tex21
Aiba	ESC(iPS)	SGL	80794	Cblc
Aiba	ESC(iPS)	SGL	80796	Calm4
Aiba	ESC(iPS)	SGL	80880	Kank3
Aiba	ESC(iPS)	SGL	80893	Tmprss5
Aiba	ESC(iPS)	SGL	80915	Dusp12
Aiba	ESC(iPS)	SGL	81011	V1rd14
Aiba	ESC(iPS)	SGL	81016	V1rd2
Aiba	ESC(iPS)	SGL	81879	Tcfcp2l1
Aiba	ESC(iPS)	SGL	83395	Sp6
Aiba	ESC(iPS)	SGL	83430	Il23a
Aiba	ESC(iPS)	SGL	83434	Rshl1
Aiba	ESC(iPS)	SGL	83456	Mov10l1
Aiba	ESC(iPS)	SGL	83457	Fthl17
Aiba	ESC(iPS)	SGL	83485	Ngrn
Aiba	ESC(iPS)	SGL	83556	Tex16
Aiba	ESC(iPS)	SGL	83557	Lin28
Aiba	ESC(iPS)	SGL	83558	Tex11
Aiba	ESC(iPS)	SGL	83560	Tex14
Aiba	ESC(iPS)	SGL	83564	Nlrp4c
Aiba	ESC(iPS)	SGL	83674	Cnnm1
Aiba	ESC(iPS)	SGL	83702	Akr1c6
Aiba	ESC(iPS)	SGL	83813	Tnk1
Aiba	ESC(iPS)	SGL	83961	Nrg4
Aiba	ESC(iPS)	SGL	84094	Plvap
Aiba	ESC(iPS)	SGL	85030	Tnfrsf25
Aiba	ESC(iPS)	SGL	93721	Cpn1
Aiba	ESC(iPS)	SGL	93734	Mpv17l
Aiba	ESC(iPS)	SGL	93759	Sirt1
Aiba	ESC(iPS)	SGL	93835	Amn
Aiba	ESC(iPS)	SGL	93897	Fzd10
Aiba	ESC(iPS)	SGL	94060	Lce3c
Aiba	ESC(iPS)	SGL	94088	Trim6
Aiba	ESC(iPS)	SGL	94187	Zfp423
Aiba	ESC(iPS)	SGL	94222	Olig3
Aiba	ESC(iPS)	SGL	94244	Fkbp6
Aiba	ESC(iPS)	SGL	94346	Tmem40
Aiba	ESC(iPS)	SGL	97086	Nhedc2
Aiba	ESC(iPS)	SGL	97130	C77080
Aiba	ESC(iPS)	SGL	97165	Hmgb2
Aiba	ESC(iPS)	SGL	97848	Serpinb6c
Aiba	ESC(iPS)	SGL	97895	Nlrp4f
Aiba	ESC(iPS)	SGL	97998	Depdc6
Aiba	ESC(iPS)	SGL	98303	D630023F18Rik
Aiba	ESC(iPS)	SGL	98558	Mael
Aiba	ESC(iPS)	SGL	98845	Eps8l2
Aiba	ESC(iPS)	SGL	98985	Clp1
Aiba	ESC(iPS)	SGL	99296	Hrh3
Aiba	ESC(iPS)	SGL	99377	Sall4
Aiba	ESC(iPS)	SGL	99571	Fgg
Aiba	ESC(iPS)	SGL	99663	Clca6
Aiba	ESC(iPS)	SGL	99709	AI747448
Aiba	ESC(iPS)	SGL	99738	Kcnc4
Aiba	ESC(MEF)	DGL	100037258	Dnajc3
Aiba	ESC(MEF)	DGL	100066	Cyp2j11
Aiba	ESC(MEF)	DGL	100102	Pcsk9
Aiba	ESC(MEF)	DGL	100121	Tdrd7
Aiba	ESC(MEF)	DGL	100129	Gpr153
Aiba	ESC(MEF)	DGL	100198	H6pd
Aiba	ESC(MEF)	DGL	100213	Rusc2
Aiba	ESC(MEF)	DGL	100647	Upk3b
Aiba	ESC(MEF)	DGL	100689	Spon2
Aiba	ESC(MEF)	DGL	100732	Mapre3
Aiba	ESC(MEF)	DGL	100952	Emilin1
Aiba	ESC(MEF)	DGL	101113	Snx21
Aiba	ESC(MEF)	DGL	101351	A130022J15Rik
Aiba	ESC(MEF)	DGL	101488	Slco2b1
Aiba	ESC(MEF)	DGL	101685	Spty2d1
Aiba	ESC(MEF)	DGL	101744	C330005M16Rik
Aiba	ESC(MEF)	DGL	102032	AI316807
Aiba	ESC(MEF)	DGL	102103	Mtus1
Aiba	ESC(MEF)	DGL	102141	Snx25
Aiba	ESC(MEF)	DGL	102294	Cyp4v3
Aiba	ESC(MEF)	DGL	102545	Cmtm7
Aiba	ESC(MEF)	DGL	102566	Tmem16k
Aiba	ESC(MEF)	DGL	102644	Oaf
Aiba	ESC(MEF)	DGL	102693	Phldb1
Aiba	ESC(MEF)	DGL	102857	Slc6a8
Aiba	ESC(MEF)	DGL	102866	Pls3
Aiba	ESC(MEF)	DGL	102941	B630019K06Rik
Aiba	ESC(MEF)	DGL	103080	2010-09-10
Aiba	ESC(MEF)	DGL	103142	Rdh9
Aiba	ESC(MEF)	DGL	103511	BB146404
Aiba	ESC(MEF)	DGL	103534	Mgat4b
Aiba	ESC(MEF)	DGL	103710	Slc35e4
Aiba	ESC(MEF)	DGL	103743	Tmem98
Aiba	ESC(MEF)	DGL	103889	Hoxb2
Aiba	ESC(MEF)	DGL	103968	Plin
Aiba	ESC(MEF)	DGL	104009	Qsox1
Aiba	ESC(MEF)	DGL	104110	Adcy4
Aiba	ESC(MEF)	DGL	104158	Ces3
Aiba	ESC(MEF)	DGL	104215	Rhoq
Aiba	ESC(MEF)	DGL	104252	Cdc42ep2
Aiba	ESC(MEF)	DGL	104445	Cdc42ep1
Aiba	ESC(MEF)	DGL	105245	Txndc5
Aiba	ESC(MEF)	DGL	105298	Epdr1
Aiba	ESC(MEF)	DGL	105559	Mbnl2
Aiba	ESC(MEF)	DGL	105785	Kdelr3
Aiba	ESC(MEF)	DGL	106052	Fbxo4
Aiba	ESC(MEF)	DGL	106759	Ticam1
Aiba	ESC(MEF)	DGL	106795	Tcf19
Aiba	ESC(MEF)	DGL	106947	Slc39a3
Aiba	ESC(MEF)	DGL	106957	Slc39a6
Aiba	ESC(MEF)	DGL	107250	Kazald1
Aiba	ESC(MEF)	DGL	107321	Lpxn
Aiba	ESC(MEF)	DGL	107373	4632417K18Rik
Aiba	ESC(MEF)	DGL	107448	Unc5a
Aiba	ESC(MEF)	DGL	107449	Unc5b
Aiba	ESC(MEF)	DGL	107503	Atf5
Aiba	ESC(MEF)	DGL	107526	Gimap4
Aiba	ESC(MEF)	DGL	107528	Magee1
Aiba	ESC(MEF)	DGL	107581	Col16a1
Aiba	ESC(MEF)	DGL	107587	Osr2
Aiba	ESC(MEF)	DGL	107702	Rnh1
Aiba	ESC(MEF)	DGL	107765	Ankrd1
Aiba	ESC(MEF)	DGL	108052	Slc14a1
Aiba	ESC(MEF)	DGL	108058	Camk2d
Aiba	ESC(MEF)	DGL	108078	Olr1
Aiba	ESC(MEF)	DGL	108083	Pip4k2b
Aiba	ESC(MEF)	DGL	108099	Prkag2
Aiba	ESC(MEF)	DGL	108116	Slco3a1
Aiba	ESC(MEF)	DGL	108148	Galnt2
Aiba	ESC(MEF)	DGL	108151	Sema3d
Aiba	ESC(MEF)	DGL	108670	Epsti1
Aiba	ESC(MEF)	DGL	108705	Pttg1ip
Aiba	ESC(MEF)	DGL	108897	2810003C17Rik
Aiba	ESC(MEF)	DGL	108927	Lhfp
Aiba	ESC(MEF)	DGL	108960	Irak2
Aiba	ESC(MEF)	DGL	109042	Prkcdbp
Aiba	ESC(MEF)	DGL	109050	6530418L21Rik
Aiba	ESC(MEF)	DGL	109205	Sobp
Aiba	ESC(MEF)	DGL	109212	6720460F02Rik
Aiba	ESC(MEF)	DGL	109225	Ms4a7
Aiba	ESC(MEF)	DGL	109254	9530008L14Rik
Aiba	ESC(MEF)	DGL	109264	Me3
Aiba	ESC(MEF)	DGL	109323	C1qtnf7
Aiba	ESC(MEF)	DGL	109552	Sri
Aiba	ESC(MEF)	DGL	109594	Lmo1
Aiba	ESC(MEF)	DGL	109624	Cald1
Aiba	ESC(MEF)	DGL	109648	Npy
Aiba	ESC(MEF)	DGL	109663	Hoxc11
Aiba	ESC(MEF)	DGL	109700	Itga1
Aiba	ESC(MEF)	DGL	109711	Actn1
Aiba	ESC(MEF)	DGL	109731	Maob
Aiba	ESC(MEF)	DGL	110006	Gusb
Aiba	ESC(MEF)	DGL	110078	Pygb
Aiba	ESC(MEF)	DGL	110095	Pygl
Aiba	ESC(MEF)	DGL	110135	Fgb
Aiba	ESC(MEF)	DGL	110196	Fdps
Aiba	ESC(MEF)	DGL	110446	Acat1
Aiba	ESC(MEF)	DGL	110596	Rgnef
Aiba	ESC(MEF)	DGL	110751	Adam33
Aiba	ESC(MEF)	DGL	110902	Chrna2
Aiba	ESC(MEF)	DGL	112419	2010002M12Rik
Aiba	ESC(MEF)	DGL	113848	V1ra6
Aiba	ESC(MEF)	DGL	114249	Npnt
Aiba	ESC(MEF)	DGL	114255	Dok4
Aiba	ESC(MEF)	DGL	11435	Chrna1
Aiba	ESC(MEF)	DGL	11451	Acrv1
Aiba	ESC(MEF)	DGL	114584	Clic1
Aiba	ESC(MEF)	DGL	114585	D17H6S53E
Aiba	ESC(MEF)	DGL	11459	Acta1
Aiba	ESC(MEF)	DGL	114601	Ehbp1l1
Aiba	ESC(MEF)	DGL	11461	Actb
Aiba	ESC(MEF)	DGL	11465	Actg1
Aiba	ESC(MEF)	DGL	114679	Selm
Aiba	ESC(MEF)	DGL	11468	Actg2
Aiba	ESC(MEF)	DGL	11475	Acta2
Aiba	ESC(MEF)	DGL	11477	Acvr1
Aiba	ESC(MEF)	DGL	11482	Acvrl1
Aiba	ESC(MEF)	DGL	11487	Adam10
Aiba	ESC(MEF)	DGL	11489	Adam12
Aiba	ESC(MEF)	DGL	11490	Adam15
Aiba	ESC(MEF)	DGL	11499	Adam5
Aiba	ESC(MEF)	DGL	11502	Adam9
Aiba	ESC(MEF)	DGL	11504	Adamts1
Aiba	ESC(MEF)	DGL	11512	Adcy6
Aiba	ESC(MEF)	DGL	11513	Adcy7
Aiba	ESC(MEF)	DGL	11514	Adcy8
Aiba	ESC(MEF)	DGL	11517	Adcyap1r1
Aiba	ESC(MEF)	DGL	11518	Add1
Aiba	ESC(MEF)	DGL	11520	Adfp
Aiba	ESC(MEF)	DGL	11522	Adh1
Aiba	ESC(MEF)	DGL	11529	Adh7
Aiba	ESC(MEF)	DGL	11535	Adm
Aiba	ESC(MEF)	DGL	11537	Cfd
Aiba	ESC(MEF)	DGL	11541	Adora2b
Aiba	ESC(MEF)	DGL	11542	Adora3
Aiba	ESC(MEF)	DGL	11551	Adra2a
Aiba	ESC(MEF)	DGL	11568	Aebp1
Aiba	ESC(MEF)	DGL	11576	Afp
Aiba	ESC(MEF)	DGL	11593	Aga
Aiba	ESC(MEF)	DGL	11600	Angpt1
Aiba	ESC(MEF)	DGL	11601	Angpt2
Aiba	ESC(MEF)	DGL	11602	Angpt4
Aiba	ESC(MEF)	DGL	11609	Agtr2
Aiba	ESC(MEF)	DGL	11611	Agxt
Aiba	ESC(MEF)	DGL	11624	Ahrr
Aiba	ESC(MEF)	DGL	11629	Aif1
Aiba	ESC(MEF)	DGL	11641	Akap2
Aiba	ESC(MEF)	DGL	11651	Akt1
Aiba	ESC(MEF)	DGL	11666	Abcd1
Aiba	ESC(MEF)	DGL	116732	Tsga13
Aiba	ESC(MEF)	DGL	11694	Alx3
Aiba	ESC(MEF)	DGL	116972	2310047D13Rik
Aiba	ESC(MEF)	DGL	117160	Ttyh2
Aiba	ESC(MEF)	DGL	11717	Ampd3
Aiba	ESC(MEF)	DGL	11720	Mat1a
Aiba	ESC(MEF)	DGL	11731	Ang2
Aiba	ESC(MEF)	DGL	11733	Ank1
Aiba	ESC(MEF)	DGL	11739	Slc25a4
Aiba	ESC(MEF)	DGL	11745	Anxa3
Aiba	ESC(MEF)	DGL	11746	Anxa4
Aiba	ESC(MEF)	DGL	11747	Anxa5
Aiba	ESC(MEF)	DGL	11749	Anxa6
Aiba	ESC(MEF)	DGL	117591	Slc2a9
Aiba	ESC(MEF)	DGL	117606	Boc
Aiba	ESC(MEF)	DGL	11761	Aox1
Aiba	ESC(MEF)	DGL	11769	Ap1s1
Aiba	ESC(MEF)	DGL	11770	Fabp4
Aiba	ESC(MEF)	DGL	11787	Apbb2
Aiba	ESC(MEF)	DGL	11790	Speg
Aiba	ESC(MEF)	DGL	11801	Cd5l
Aiba	ESC(MEF)	DGL	11818	Apoh
Aiba	ESC(MEF)	DGL	11819	Nr2f2
Aiba	ESC(MEF)	DGL	11820	App
Aiba	ESC(MEF)	DGL	11826	Aqp1
Aiba	ESC(MEF)	DGL	11835	Ar
Aiba	ESC(MEF)	DGL	118452	Baalc
Aiba	ESC(MEF)	DGL	11852	Rhob
Aiba	ESC(MEF)	DGL	11853	Rhoc
Aiba	ESC(MEF)	DGL	11856	Arhgap6
Aiba	ESC(MEF)	DGL	11857	Arhgdib
Aiba	ESC(MEF)	DGL	11864	Arnt2
Aiba	ESC(MEF)	DGL	11867	Arpc1b
Aiba	ESC(MEF)	DGL	11881	Arsb
Aiba	ESC(MEF)	DGL	11883	Arsa
Aiba	ESC(MEF)	DGL	12010	B2m
Aiba	ESC(MEF)	DGL	12014	Bach2
Aiba	ESC(MEF)	DGL	12022	Barx1
Aiba	ESC(MEF)	DGL	12023	Barx2
Aiba	ESC(MEF)	DGL	12043	Bcl2
Aiba	ESC(MEF)	DGL	12044	Bcl2a1a
Aiba	ESC(MEF)	DGL	12045	Bcl2a1b
Aiba	ESC(MEF)	DGL	12046	Bcl2a1c
Aiba	ESC(MEF)	DGL	12047	Bcl2a1d
Aiba	ESC(MEF)	DGL	12053	Bcl6
Aiba	ESC(MEF)	DGL	12064	Bdnf
Aiba	ESC(MEF)	DGL	121021	Cspg4
Aiba	ESC(MEF)	DGL	121022	Mrps6
Aiba	ESC(MEF)	DGL	12111	Bgn
Aiba	ESC(MEF)	DGL	12140	Fabp7
Aiba	ESC(MEF)	DGL	12151	Bmi1
Aiba	ESC(MEF)	DGL	12153	Bmp1
Aiba	ESC(MEF)	DGL	12167	Bmpr1b
Aiba	ESC(MEF)	DGL	12168	Bmpr2
Aiba	ESC(MEF)	DGL	12175	Bnip2
Aiba	ESC(MEF)	DGL	12193	Zfp36l2
Aiba	ESC(MEF)	DGL	12226	Btg1
Aiba	ESC(MEF)	DGL	12229	Btk
Aiba	ESC(MEF)	DGL	12238	Commd3
Aiba	ESC(MEF)	DGL	12257	Tspo
Aiba	ESC(MEF)	DGL	12259	C1qa
Aiba	ESC(MEF)	DGL	12260	C1qb
Aiba	ESC(MEF)	DGL	12262	C1qc
Aiba	ESC(MEF)	DGL	12263	C2
Aiba	ESC(MEF)	DGL	12269	C4bp
Aiba	ESC(MEF)	DGL	12273	C5ar1
Aiba	ESC(MEF)	DGL	12291	Cacna1g
Aiba	ESC(MEF)	DGL	12296	Cacnb2
Aiba	ESC(MEF)	DGL	12306	Anxa2
Aiba	ESC(MEF)	DGL	12319	Car8
Aiba	ESC(MEF)	DGL	12321	Calu
Aiba	ESC(MEF)	DGL	12325	Camk2g
Aiba	ESC(MEF)	DGL	12331	Cap1
Aiba	ESC(MEF)	DGL	12332	Capg
Aiba	ESC(MEF)	DGL	12334	Capn2
Aiba	ESC(MEF)	DGL	12338	Capn6
Aiba	ESC(MEF)	DGL	12361	Cask
Aiba	ESC(MEF)	DGL	12362	Casp1
Aiba	ESC(MEF)	DGL	12364	Casp12
Aiba	ESC(MEF)	DGL	12365	Casp14
Aiba	ESC(MEF)	DGL	12368	Casp6
Aiba	ESC(MEF)	DGL	12370	Casp8
Aiba	ESC(MEF)	DGL	12380	Cast
Aiba	ESC(MEF)	DGL	12389	Cav1
Aiba	ESC(MEF)	DGL	12390	Cav2
Aiba	ESC(MEF)	DGL	12393	Runx2
Aiba	ESC(MEF)	DGL	12394	Runx1
Aiba	ESC(MEF)	DGL	12395	Runx1t1
Aiba	ESC(MEF)	DGL	12404	Cbln1
Aiba	ESC(MEF)	DGL	12406	Serpinh1
Aiba	ESC(MEF)	DGL	12418	Cbx4
Aiba	ESC(MEF)	DGL	12421	Rb1cc1
Aiba	ESC(MEF)	DGL	12424	Cck
Aiba	ESC(MEF)	DGL	12444	Ccnd2
Aiba	ESC(MEF)	DGL	12448	Ccne2
Aiba	ESC(MEF)	DGL	12452	Ccng2
Aiba	ESC(MEF)	DGL	12477	Ctla4
Aiba	ESC(MEF)	DGL	12480	Cd1d2
Aiba	ESC(MEF)	DGL	12487	Cd28
Aiba	ESC(MEF)	DGL	12489	Cd33
Aiba	ESC(MEF)	DGL	12491	Cd36
Aiba	ESC(MEF)	DGL	12495	Entpd1
Aiba	ESC(MEF)	DGL	12505	Cd44
Aiba	ESC(MEF)	DGL	12506	Cd48
Aiba	ESC(MEF)	DGL	12508	Cd53
Aiba	ESC(MEF)	DGL	12512	Cd63
Aiba	ESC(MEF)	DGL	12515	Cd69
Aiba	ESC(MEF)	DGL	12517	Cd72
Aiba	ESC(MEF)	DGL	12521	Cd82
Aiba	ESC(MEF)	DGL	12552	Cdh11
Aiba	ESC(MEF)	DGL	12556	Cdh16
Aiba	ESC(MEF)	DGL	12558	Cdh2
[truncated: 1,989 more rows]

## Sheet: Aiba_iPS
Aiba	ESC(iPS)	SGL	100038935	LOC100038935
Aiba	ESC(iPS)	SGL	100041354	LOC100041354
Aiba	ESC(iPS)	SGL	100340	Smpdl3b
Aiba	ESC(iPS)	SGL	100727	Ugt2b34
Aiba	ESC(iPS)	SGL	101320	Dyrk4
Aiba	ESC(iPS)	SGL	101488	Slco2b1
Aiba	ESC(iPS)	SGL	101602	AI467606
Aiba	ESC(iPS)	SGL	101739	Psip1
Aiba	ESC(iPS)	SGL	101966	D8Ertd738e
Aiba	ESC(iPS)	SGL	102278	Cpne7
Aiba	ESC(iPS)	SGL	102570	Slc22a13
Aiba	ESC(iPS)	SGL	102614	Rpp25
Aiba	ESC(iPS)	SGL	102991	AU022751
Aiba	ESC(iPS)	SGL	103098	Slc6a15
Aiba	ESC(iPS)	SGL	103135	Usp52
Aiba	ESC(iPS)	SGL	103149	Upb1
Aiba	ESC(iPS)	SGL	103172	Ndg2
Aiba	ESC(iPS)	SGL	103551	E130012A19Rik
Aiba	ESC(iPS)	SGL	103775	Slc25a41
Aiba	ESC(iPS)	SGL	104001	Rtn1
Aiba	ESC(iPS)	SGL	104156	Etv5
Aiba	ESC(iPS)	SGL	104174	Gldc
Aiba	ESC(iPS)	SGL	104271	Tex15
Aiba	ESC(iPS)	SGL	104383	Rcor2
Aiba	ESC(iPS)	SGL	104384	Rhox9
Aiba	ESC(iPS)	SGL	104681	Slc16a6
Aiba	ESC(iPS)	SGL	105171	Arrdc3
Aiba	ESC(iPS)	SGL	105239	Rnf44
Aiba	ESC(iPS)	SGL	105439	Slain1
Aiba	ESC(iPS)	SGL	105450	Mmrn2
Aiba	ESC(iPS)	SGL	105594	Cphx
Aiba	ESC(iPS)	SGL	105653	Phyhip
Aiba	ESC(iPS)	SGL	105853	Mal2
Aiba	ESC(iPS)	SGL	106248	Qtrtd1
Aiba	ESC(iPS)	SGL	106344	Rfc4
Aiba	ESC(iPS)	SGL	106347	Ildr1
Aiba	ESC(iPS)	SGL	106369	Ypel1
Aiba	ESC(iPS)	SGL	106393	Srl
Aiba	ESC(iPS)	SGL	106648	Cyp4f15
Aiba	ESC(iPS)	SGL	106766	Stap2
Aiba	ESC(iPS)	SGL	106821	AI314976
Aiba	ESC(iPS)	SGL	106952	Centd3
Aiba	ESC(iPS)	SGL	107435	Hat1
Aiba	ESC(iPS)	SGL	107586	Ovol2
Aiba	ESC(iPS)	SGL	107869	Cth
Aiba	ESC(iPS)	SGL	107934	Celsr3
Aiba	ESC(iPS)	SGL	107986	Ddb2
Aiba	ESC(iPS)	SGL	108017	Fxyd4
Aiba	ESC(iPS)	SGL	108072	Grm6
Aiba	ESC(iPS)	SGL	108075	Ltbp4
Aiba	ESC(iPS)	SGL	108079	Prkaa2
Aiba	ESC(iPS)	SGL	108114	Slc22a7
Aiba	ESC(iPS)	SGL	108800	Ston2
Aiba	ESC(iPS)	SGL	108900	2700049P18Rik
Aiba	ESC(iPS)	SGL	108911	Rcc2
Aiba	ESC(iPS)	SGL	108978	4930555G01Rik
Aiba	ESC(iPS)	SGL	109242	Kif24
Aiba	ESC(iPS)	SGL	109791	Clps
Aiba	ESC(iPS)	SGL	109857	Cbr3
Aiba	ESC(iPS)	SGL	109904	Mcf2
Aiba	ESC(iPS)	SGL	109979	Art3
Aiba	ESC(iPS)	SGL	110173	Manba
Aiba	ESC(iPS)	SGL	110326	Tas1r1
Aiba	ESC(iPS)	SGL	110542	Amhr2
Aiba	ESC(iPS)	SGL	110639	Prps2
Aiba	ESC(iPS)	SGL	110789	Gpr98
Aiba	ESC(iPS)	SGL	110794	Cebpe
Aiba	ESC(iPS)	SGL	110835	Chrna5
Aiba	ESC(iPS)	SGL	110877	Slc18a1
Aiba	ESC(iPS)	SGL	110886	Gabra5
Aiba	ESC(iPS)	SGL	111175	Pecr
Aiba	ESC(iPS)	SGL	11287	Pzp
Aiba	ESC(iPS)	SGL	113845	V1ra3
Aiba	ESC(iPS)	SGL	113853	V1rb3
Aiba	ESC(iPS)	SGL	113856	V1rb8
Aiba	ESC(iPS)	SGL	11419	Accn2
Aiba	ESC(iPS)	SGL	11438	Chrna4
Aiba	ESC(iPS)	SGL	11450	Adipoq
Aiba	ESC(iPS)	SGL	114564	Csprs
Aiba	ESC(iPS)	SGL	114654	Ly6g6d
Aiba	ESC(iPS)	SGL	114663	Impa2
Aiba	ESC(iPS)	SGL	11474	Actn3
Aiba	ESC(iPS)	SGL	11481	Acvr2b
Aiba	ESC(iPS)	SGL	11484	Aspa
Aiba	ESC(iPS)	SGL	11545	Parp1
Aiba	ESC(iPS)	SGL	11552	Adra2b
Aiba	ESC(iPS)	SGL	11571	Crisp1
Aiba	ESC(iPS)	SGL	11614	Nr0b1
Aiba	ESC(iPS)	SGL	11625	Ahsg
Aiba	ESC(iPS)	SGL	11634	Aire
Aiba	ESC(iPS)	SGL	11639	Ak3l1
Aiba	ESC(iPS)	SGL	11647	Alpl
Aiba	ESC(iPS)	SGL	116810	Foxn4
Aiba	ESC(iPS)	SGL	116838	Rims2
Aiba	ESC(iPS)	SGL	11684	Alox12
Aiba	ESC(iPS)	SGL	116848	Baz2a
Aiba	ESC(iPS)	SGL	11685	Alox12e
Aiba	ESC(iPS)	SGL	11689	Alox5
Aiba	ESC(iPS)	SGL	116904	Alpk3
Aiba	ESC(iPS)	SGL	116939	Pnpla3
Aiba	ESC(iPS)	SGL	117148	Necab2
Aiba	ESC(iPS)	SGL	117590	Asb10
Aiba	ESC(iPS)	SGL	117599	Helb
Aiba	ESC(iPS)	SGL	11768	Ap1m2
Aiba	ESC(iPS)	SGL	11775	Ap3b2
Aiba	ESC(iPS)	SGL	11784	Apba2
Aiba	ESC(iPS)	SGL	11797	Birc2
Aiba	ESC(iPS)	SGL	11811	Apobec2
Aiba	ESC(iPS)	SGL	11812	Apoc1
Aiba	ESC(iPS)	SGL	11816	Apoe
Aiba	ESC(iPS)	SGL	11828	Aqp3
Aiba	ESC(iPS)	SGL	11833	Aqp8
Aiba	ESC(iPS)	SGL	11847	Arg2
Aiba	ESC(iPS)	SGL	11859	Phox2a
Aiba	ESC(iPS)	SGL	11861	Arl4a
Aiba	ESC(iPS)	SGL	11870	Art1
Aiba	ESC(iPS)	SGL	11875	Art5
Aiba	ESC(iPS)	SGL	11891	Rab27a
Aiba	ESC(iPS)	SGL	11932	Atp1b2
Aiba	ESC(iPS)	SGL	11941	Atp2b2
Aiba	ESC(iPS)	SGL	11944	Atp4a
Aiba	ESC(iPS)	SGL	11989	Slc7a3
Aiba	ESC(iPS)	SGL	11997	Akr1b7
Aiba	ESC(iPS)	SGL	12006	Axin2
Aiba	ESC(iPS)	SGL	12021	Bard1
Aiba	ESC(iPS)	SGL	12029	Bcl6b
Aiba	ESC(iPS)	SGL	12036	Bcat2
Aiba	ESC(iPS)	SGL	12040	Bckdhb
Aiba	ESC(iPS)	SGL	12049	Bcl2l10
Aiba	ESC(iPS)	SGL	12069	Bex2
Aiba	ESC(iPS)	SGL	12124	Bik
Aiba	ESC(iPS)	SGL	12144	Blm
Aiba	ESC(iPS)	SGL	12162	Bmp7
Aiba	ESC(iPS)	SGL	12182	Bst1
Aiba	ESC(iPS)	SGL	12189	Brca1
Aiba	ESC(iPS)	SGL	12190	Brca2
Aiba	ESC(iPS)	SGL	12224	Klf5
Aiba	ESC(iPS)	SGL	12236	Bub1b
Aiba	ESC(iPS)	SGL	12310	Calca
Aiba	ESC(iPS)	SGL	12311	Calcr
Aiba	ESC(iPS)	SGL	12316	Aspm
Aiba	ESC(iPS)	SGL	12323	Camk2b
Aiba	ESC(iPS)	SGL	12335	Capn3
Aiba	ESC(iPS)	SGL	12348	Car11
Aiba	ESC(iPS)	SGL	12349	Car2
Aiba	ESC(iPS)	SGL	12350	Car3
Aiba	ESC(iPS)	SGL	12351	Car4
Aiba	ESC(iPS)	SGL	12352	Car5a
Aiba	ESC(iPS)	SGL	12396	Cbfa2t2
Aiba	ESC(iPS)	SGL	12411	Cbs
Aiba	ESC(iPS)	SGL	12426	Cckbr
Aiba	ESC(iPS)	SGL	12427	Ccna1
Aiba	ESC(iPS)	SGL	12447	Ccne1
Aiba	ESC(iPS)	SGL	12449	Ccnf
Aiba	ESC(iPS)	SGL	12550	Cdh1
Aiba	ESC(iPS)	SGL	12587	Mia1
Aiba	ESC(iPS)	SGL	12590	Cdx1
Aiba	ESC(iPS)	SGL	12591	Cdx2
Aiba	ESC(iPS)	SGL	12592	Cdx4
Aiba	ESC(iPS)	SGL	12614	Celsr1
Aiba	ESC(iPS)	SGL	12627	Cfc1
Aiba	ESC(iPS)	SGL	12649	Chek1
Aiba	ESC(iPS)	SGL	12652	Chga
Aiba	ESC(iPS)	SGL	12683	Cidea
Aiba	ESC(iPS)	SGL	12702	Socs3
Aiba	ESC(iPS)	SGL	12705	Cited1
Aiba	ESC(iPS)	SGL	12716	Ckmt1
Aiba	ESC(iPS)	SGL	12739	Cldn3
Aiba	ESC(iPS)	SGL	12740	Cldn4
Aiba	ESC(iPS)	SGL	12741	Cldn5
Aiba	ESC(iPS)	SGL	12745	Clgn
Aiba	ESC(iPS)	SGL	12752	Cln3
Aiba	ESC(iPS)	SGL	12759	Clu
Aiba	ESC(iPS)	SGL	12790	Cnga3
Aiba	ESC(iPS)	SGL	12808	Cobl
Aiba	ESC(iPS)	SGL	12812	Coil
Aiba	ESC(iPS)	SGL	12817	Col13a1
Aiba	ESC(iPS)	SGL	12822	Col18a1
Aiba	ESC(iPS)	SGL	12840	Col9a2
Aiba	ESC(iPS)	SGL	12845	Comp
Aiba	ESC(iPS)	SGL	12865	Cox7a1
Aiba	ESC(iPS)	SGL	12889	Cplx1
Aiba	ESC(iPS)	SGL	12905	Cradd
Aiba	ESC(iPS)	SGL	12922	Crhr2
Aiba	ESC(iPS)	SGL	12959	Cryba4
Aiba	ESC(iPS)	SGL	12966	Crygc
Aiba	ESC(iPS)	SGL	12967	Crygd
Aiba	ESC(iPS)	SGL	12968	Cryge
Aiba	ESC(iPS)	SGL	12969	Crygf
Aiba	ESC(iPS)	SGL	12971	Crym
Aiba	ESC(iPS)	SGL	13013	Cst9
Aiba	ESC(iPS)	SGL	13056	Cyb561
Aiba	ESC(iPS)	SGL	13067	Cyct
Aiba	ESC(iPS)	SGL	13082	Cyp26a1
Aiba	ESC(iPS)	SGL	13088	Cyp2b10
Aiba	ESC(iPS)	SGL	13090	Cyp2b19
Aiba	ESC(iPS)	SGL	13131	Dab1
Aiba	ESC(iPS)	SGL	13136	Cd55
Aiba	ESC(iPS)	SGL	13139	Dgka
Aiba	ESC(iPS)	SGL	13164	Dazl
Aiba	ESC(iPS)	SGL	13180	Pcbd1
Aiba	ESC(iPS)	SGL	13195	Ddc
Aiba	ESC(iPS)	SGL	13202	Ddt
Aiba	ESC(iPS)	SGL	13206	Ddx4
Aiba	ESC(iPS)	SGL	13216	Defa1
Aiba	ESC(iPS)	SGL	13218	Defcr-rs1
Aiba	ESC(iPS)	SGL	13230	Defcr11
Aiba	ESC(iPS)	SGL	13237	Defcr3
Aiba	ESC(iPS)	SGL	13368	Dffb
Aiba	ESC(iPS)	SGL	13380	Dkk1
Aiba	ESC(iPS)	SGL	13384	Mpp3
Aiba	ESC(iPS)	SGL	13388	Dll1
Aiba	ESC(iPS)	SGL	13389	Dll3
Aiba	ESC(iPS)	SGL	13393	Dlx3
Aiba	ESC(iPS)	SGL	13404	Dmc1
Aiba	ESC(iPS)	SGL	13411	Dnahc11
Aiba	ESC(iPS)	SGL	13417	Dnahc8
Aiba	ESC(iPS)	SGL	13436	Dnmt3b
Aiba	ESC(iPS)	SGL	13446	Doc2a
Aiba	ESC(iPS)	SGL	13449	Dok2
Aiba	ESC(iPS)	SGL	13482	Dpp4
Aiba	ESC(iPS)	SGL	13506	Dsc2
Aiba	ESC(iPS)	SGL	13590	Lefty1
Aiba	ESC(iPS)	SGL	13599	Ecel1
Aiba	ESC(iPS)	SGL	13615	Edn2
Aiba	ESC(iPS)	SGL	13619	Phc1
Aiba	ESC(iPS)	SGL	13626	Eed
Aiba	ESC(iPS)	SGL	13643	Efnb3
Aiba	ESC(iPS)	SGL	13646	Klk1b22
Aiba	ESC(iPS)	SGL	13656	Egr4
Aiba	ESC(iPS)	SGL	13706	RP23-395H4.4
Aiba	ESC(iPS)	SGL	13710	Elf3
Aiba	ESC(iPS)	SGL	13723	Emb
Aiba	ESC(iPS)	SGL	13799	En2
Aiba	ESC(iPS)	SGL	13813	Eomes
Aiba	ESC(iPS)	SGL	13819	Epas1
Aiba	ESC(iPS)	SGL	13829	Epb4.9
Aiba	ESC(iPS)	SGL	13835	Epha1
Aiba	ESC(iPS)	SGL	13850	Ephx2
Aiba	ESC(iPS)	SGL	13861	Epx
Aiba	ESC(iPS)	SGL	13924	Ptprv
Aiba	ESC(iPS)	SGL	13984	Esx1
Aiba	ESC(iPS)	SGL	14008	Etv2
Aiba	ESC(iPS)	SGL	14009	Etv1
Aiba	ESC(iPS)	SGL	14012	Mpzl2
Aiba	ESC(iPS)	SGL	14027	Evpl
Aiba	ESC(iPS)	SGL	140492	Kcnn2
Aiba	ESC(iPS)	SGL	140557	Smc1b
Aiba	ESC(iPS)	SGL	140577	Ankrd6
Aiba	ESC(iPS)	SGL	140580	Elmo1
Aiba	ESC(iPS)	SGL	14061	F2
Aiba	ESC(iPS)	SGL	140630	Ube4a
Aiba	ESC(iPS)	SGL	14067	F5
Aiba	ESC(iPS)	SGL	140709	Emid2
Aiba	ESC(iPS)	SGL	14077	Fabp3
Aiba	ESC(iPS)	SGL	140806	Il25
Aiba	ESC(iPS)	SGL	140904	Caln1
Aiba	ESC(iPS)	SGL	14120	Fbp2
Aiba	ESC(iPS)	SGL	14121	Fbp1
Aiba	ESC(iPS)	SGL	14155	Fem1b
Aiba	ESC(iPS)	SGL	14170	Fgf15
Aiba	ESC(iPS)	SGL	14171	Fgf17
Aiba	ESC(iPS)	SGL	14172	Fgf18
Aiba	ESC(iPS)	SGL	14174	Fgf3
Aiba	ESC(iPS)	SGL	14175	Fgf4
Aiba	ESC(iPS)	SGL	14179	Fgf8
Aiba	ESC(iPS)	SGL	14181	Fgfbp1
Aiba	ESC(iPS)	SGL	14184	Fgfr3
Aiba	ESC(iPS)	SGL	14186	Fgfr4
Aiba	ESC(iPS)	SGL	14191	Fgr
Aiba	ESC(iPS)	SGL	142681	Slc34a3
Aiba	ESC(iPS)	SGL	14275	Folr1
Aiba	ESC(iPS)	SGL	14348	Fut9
Aiba	ESC(iPS)	SGL	14357	Dtx1
Aiba	ESC(iPS)	SGL	14388	Gab1
Aiba	ESC(iPS)	SGL	14395	Gabra2
Aiba	ESC(iPS)	SGL	14396	Gabra3
Aiba	ESC(iPS)	SGL	14415	Gad1
Aiba	ESC(iPS)	SGL	14419	Gal
Aiba	ESC(iPS)	SGL	14428	Galr2
Aiba	ESC(iPS)	SGL	14463	Gata4
Aiba	ESC(iPS)	SGL	14468	Gbp1
Aiba	ESC(iPS)	SGL	14469	Gbp2
Aiba	ESC(iPS)	SGL	14472	Gbx2
Aiba	ESC(iPS)	SGL	14527	Gcgr
Aiba	ESC(iPS)	SGL	14531	Gcm1
Aiba	ESC(iPS)	SGL	14536	Nr6a1
Aiba	ESC(iPS)	SGL	14537	Gcnt1
Aiba	ESC(iPS)	SGL	14562	Gdf3
Aiba	ESC(iPS)	SGL	14598	Ggt1
Aiba	ESC(iPS)	SGL	14602	Ghrhr
Aiba	ESC(iPS)	SGL	14607	Gip
Aiba	ESC(iPS)	SGL	14608	Gpr83
Aiba	ESC(iPS)	SGL	14618	Gjb1
Aiba	ESC(iPS)	SGL	14622	Gjb5
Aiba	ESC(iPS)	SGL	14632	Gli1
Aiba	ESC(iPS)	SGL	14645	Glul
Aiba	ESC(iPS)	SGL	14675	Gna14
Aiba	ESC(iPS)	SGL	14676	Gna15
Aiba	ESC(iPS)	SGL	14704	Gng3
Aiba	ESC(iPS)	SGL	14710	Gngt2
Aiba	ESC(iPS)	SGL	14760	Gpr19
Aiba	ESC(iPS)	SGL	14768	Lancl1
Aiba	ESC(iPS)	SGL	14776	Gpx2
Aiba	ESC(iPS)	SGL	14786	Grb7
Aiba	ESC(iPS)	SGL	14859	Gsta3
Aiba	ESC(iPS)	SGL	14860	Gsta4
Aiba	ESC(iPS)	SGL	14872	Gstt2
Aiba	ESC(iPS)	SGL	14912	Nkx6-2
Aiba	ESC(iPS)	SGL	14963	H2-Bl
Aiba	ESC(iPS)	SGL	14969	H2-Eb1
Aiba	ESC(iPS)	SGL	15109	Hal
Aiba	ESC(iPS)	SGL	15114	Hap1
Aiba	ESC(iPS)	SGL	15122	Hba-a1
Aiba	ESC(iPS)	SGL	15162	Hck
Aiba	ESC(iPS)	SGL	15170	Ptpn6
Aiba	ESC(iPS)	SGL	15201	Hells
Aiba	ESC(iPS)	SGL	15206	Hes2
Aiba	ESC(iPS)	SGL	15209	Hesx1
Aiba	ESC(iPS)	SGL	15220	Foxq1
Aiba	ESC(iPS)	SGL	15221	Foxd3
Aiba	ESC(iPS)	SGL	15235	Mst1
Aiba	ESC(iPS)	SGL	15242	Hhex
Aiba	ESC(iPS)	SGL	15375	Foxa1
Aiba	ESC(iPS)	SGL	15376	Foxa2
Aiba	ESC(iPS)	SGL	15377	Foxa3
Aiba	ESC(iPS)	SGL	15407	Hoxb1
Aiba	ESC(iPS)	SGL	15451	Hpn
Aiba	ESC(iPS)	SGL	15464	Hrc
Aiba	ESC(iPS)	SGL	15476	Hs3st1
Aiba	ESC(iPS)	SGL	15565	Htr6
Aiba	ESC(iPS)	SGL	15569	Elavl2
Aiba	ESC(iPS)	SGL	15894	Icam1
Aiba	ESC(iPS)	SGL	15902	Id2
Aiba	ESC(iPS)	SGL	16005	Igfals
Aiba	ESC(iPS)	SGL	16326	Inhbe
Aiba	ESC(iPS)	SGL	16331	Inpp5d
Aiba	ESC(iPS)	SGL	16400	Itga3
Aiba	ESC(iPS)	SGL	16407	Itgae
Aiba	ESC(iPS)	SGL	16421	Itgb7
Aiba	ESC(iPS)	SGL	16429	Itln1
Aiba	ESC(iPS)	SGL	16450	Jag2
Aiba	ESC(iPS)	SGL	16456	F11r
Aiba	ESC(iPS)	SGL	16468	Jarid2
Aiba	ESC(iPS)	SGL	16475	Jub
Aiba	ESC(iPS)	SGL	16495	Kcna7
Aiba	ESC(iPS)	SGL	16512	Kcnh3
Aiba	ESC(iPS)	SGL	16515	Kcnj12
Aiba	ESC(iPS)	SGL	16519	Kcnj3
Aiba	ESC(iPS)	SGL	16524	Kcnj9
Aiba	ESC(iPS)	SGL	16525	Kcnk1
Aiba	ESC(iPS)	SGL	16528	Kcnk4
Aiba	ESC(iPS)	SGL	16529	Kcnk5
Aiba	ESC(iPS)	SGL	16536	Kcnq2
Aiba	ESC(iPS)	SGL	16572	Kif5a
Aiba	ESC(iPS)	SGL	16581	Kifc2
Aiba	ESC(iPS)	SGL	16590	Kit
Aiba	ESC(iPS)	SGL	16596	Klf1
Aiba	ESC(iPS)	SGL	16598	Klf2
Aiba	ESC(iPS)	SGL	16600	Klf4
Aiba	ESC(iPS)	SGL	16601	Klf9
Aiba	ESC(iPS)	SGL	16612	Klk1
Aiba	ESC(iPS)	SGL	16613	Klk1b11
Aiba	ESC(iPS)	SGL	16618	Klk1b26
Aiba	ESC(iPS)	SGL	16622	Klk1b5
Aiba	ESC(iPS)	SGL	16623	Klk1b1
Aiba	ESC(iPS)	SGL	16666	Krt16
Aiba	ESC(iPS)	SGL	16667	Krt17
Aiba	ESC(iPS)	SGL	16668	Krt18
Aiba	ESC(iPS)	SGL	16716	Ky
Aiba	ESC(iPS)	SGL	16763	Lad1
Aiba	ESC(iPS)	SGL	16772	Lama1
Aiba	ESC(iPS)	SGL	16782	Lamc2
Aiba	ESC(iPS)	SGL	16797	Lat
Aiba	ESC(iPS)	SGL	16818	Lck
Aiba	ESC(iPS)	SGL	16832	Ldhb
Aiba	ESC(iPS)	SGL	16833	Ldhc
Aiba	ESC(iPS)	SGL	16865	Lgtn
Aiba	ESC(iPS)	SGL	16873	Lhx5
Aiba	ESC(iPS)	SGL	16912	Psmb9
Aiba	ESC(iPS)	SGL	16922	Phyh
Aiba	ESC(iPS)	SGL	16970	Lrmp
Aiba	ESC(iPS)	SGL	16994	Ltb
Aiba	ESC(iPS)	SGL	17005	Ltk
Aiba	ESC(iPS)	SGL	17060	Blnk
Aiba	ESC(iPS)	SGL	170638	Hpcal4
Aiba	ESC(iPS)	SGL	170676	Peg10
Aiba	ESC(iPS)	SGL	170722	Nxf7
Aiba	ESC(iPS)	SGL	170734	Zfp371
Aiba	ESC(iPS)	SGL	17075	Tacstd1
Aiba	ESC(iPS)	SGL	170761	Pdzd3
Aiba	ESC(iPS)	SGL	170779	Cd209d
Aiba	ESC(iPS)	SGL	170833	Hook2
Aiba	ESC(iPS)	SGL	171168	Asah3
Aiba	ESC(iPS)	SGL	171191	V1rc18
Aiba	ESC(iPS)	SGL	171207	Arhgap4
Aiba	ESC(iPS)	SGL	17123	Madcam1
Aiba	ESC(iPS)	SGL	171272	V1rh13
Aiba	ESC(iPS)	SGL	171286	Slc12a8
Aiba	ESC(iPS)	SGL	17136	Mag
Aiba	ESC(iPS)	SGL	171388	Bnipl
Aiba	ESC(iPS)	SGL	171469	Gpr37l1
Aiba	ESC(iPS)	SGL	171567	Nme7
Aiba	ESC(iPS)	SGL	17173	Ascl2
Aiba	ESC(iPS)	SGL	17179	Matk
Aiba	ESC(iPS)	SGL	17193	Mbd4
Aiba	ESC(iPS)	SGL	17195	Mbl2
Aiba	ESC(iPS)	SGL	17215	Mcm3
Aiba	ESC(iPS)	SGL	17218	Mcm5
Aiba	ESC(iPS)	SGL	17242	Mdk
Aiba	ESC(iPS)	SGL	17288	Mep1b
Aiba	ESC(iPS)	SGL	17305	Mfng
Aiba	ESC(iPS)	SGL	17312	Mgl1
Aiba	ESC(iPS)	SGL	17318	Mid1
Aiba	ESC(iPS)	SGL	17380	Mme
Aiba	ESC(iPS)	SGL	17391	Mmp24
Aiba	ESC(iPS)	SGL	17433	Mobp
Aiba	ESC(iPS)	SGL	17450	Morc1
Aiba	ESC(iPS)	SGL	17472	Gbp4
Aiba	ESC(iPS)	SGL	17681	Msc
Aiba	ESC(iPS)	SGL	17685	Msh2
Aiba	ESC(iPS)	SGL	17686	Msh3
Aiba	ESC(iPS)	SGL	17688	Msh6
Aiba	ESC(iPS)	SGL	17750	Mt2
Aiba	ESC(iPS)	SGL	17752	Mt4
Aiba	ESC(iPS)	SGL	17765	Mtf2
Aiba	ESC(iPS)	SGL	17766	Nudt1
Aiba	ESC(iPS)	SGL	17829	Muc1
Aiba	ESC(iPS)	SGL	17840	Mup1
Aiba	ESC(iPS)	SGL	17843	Mup4
Aiba	ESC(iPS)	SGL	17844	Mup5
Aiba	ESC(iPS)	SGL	17863	Myb
Aiba	ESC(iPS)	SGL	17865	Mybl2
Aiba	ESC(iPS)	SGL	17868	Mybpc3
Aiba	ESC(iPS)	SGL	17884	Myh4
Aiba	ESC(iPS)	SGL	17888	Myh6
Aiba	ESC(iPS)	SGL	17897	Myl3
Aiba	ESC(iPS)	SGL	17898	Myl7
Aiba	ESC(iPS)	SGL	17907	Mylpf
Aiba	ESC(iPS)	SGL	17916	Myo1f
Aiba	ESC(iPS)	SGL	17919	Myo5b
Aiba	ESC(iPS)	SGL	17975	Ncl
Aiba	ESC(iPS)	SGL	17979	Ncoa3
Aiba	ESC(iPS)	SGL	18005	Nek2
Aiba	ESC(iPS)	SGL	18012	Neurod1
Aiba	ESC(iPS)	SGL	18016	Nf2
Aiba	ESC(iPS)	SGL	18020	Nfatc2ip
Aiba	ESC(iPS)	SGL	18025	Nfe2l3
Aiba	ESC(iPS)	SGL	18040	Nefm
Aiba	ESC(iPS)	SGL	18050	Klk1b3
Aiba	ESC(iPS)	SGL	18071	Nhlh1
Aiba	ESC(iPS)	SGL	18082	Nipsnap1
Aiba	ESC(iPS)	SGL	18092	Nkx2-6
Aiba	ESC(iPS)	SGL	18095	Nkx3-1
Aiba	ESC(iPS)	SGL	18109	Mycn
Aiba	ESC(iPS)	SGL	18132	Notch4
Aiba	ESC(iPS)	SGL	18160	Npr1
Aiba	ESC(iPS)	SGL	18188	Nrtn
Aiba	ESC(iPS)	SGL	18197	Nsg2
Aiba	ESC(iPS)	SGL	18208	Ntn1
Aiba	ESC(iPS)	SGL	18231	Nxph1
Aiba	ESC(iPS)	SGL	18260	Ocln
Aiba	ESC(iPS)	SGL	18300	Oit1
Aiba	ESC(iPS)	SGL	18387	Oprk1
Aiba	ESC(iPS)	SGL	18389	Oprl1
Aiba	ESC(iPS)	SGL	18392	Orc1l
Aiba	ESC(iPS)	SGL	18393	Orc2l
Aiba	ESC(iPS)	SGL	18400	Slc22a18
Aiba	ESC(iPS)	SGL	18413	Osm
Aiba	ESC(iPS)	SGL	18424	Otx2
Aiba	ESC(iPS)	SGL	18426	Ovol1
Aiba	ESC(iPS)	SGL	18439	P2rx7
Aiba	ESC(iPS)	SGL	18508	Pax6
Aiba	ESC(iPS)	SGL	18549	Pcsk2
Aiba	ESC(iPS)	SGL	18585	Pde9a
Aiba	ESC(iPS)	SGL	18591	Pdgfb
Aiba	ESC(iPS)	SGL	18598	Pdha2
Aiba	ESC(iPS)	SGL	18601	Padi3
Aiba	ESC(iPS)	SGL	18602	Padi4
Aiba	ESC(iPS)	SGL	18610	Pdyn
Aiba	ESC(iPS)	SGL	18613	Pecam1
Aiba	ESC(iPS)	SGL	18617	Rhox5
Aiba	ESC(iPS)	SGL	18671	Abcb1a
Aiba	ESC(iPS)	SGL	18682	Phkg1
Aiba	ESC(iPS)	SGL	18693	Pick1
Aiba	ESC(iPS)	SGL	18712	Pim1
Aiba	ESC(iPS)	SGL	18719	Pip5k1b
Aiba	ESC(iPS)	SGL	18762	Prkcz
Aiba	ESC(iPS)	SGL	18777	Lypla1
Aiba	ESC(iPS)	SGL	18778	Pla2g1b
Aiba	ESC(iPS)	SGL	18781	Pla2g2c
Aiba	ESC(iPS)	SGL	18948	Pnmt
Aiba	ESC(iPS)	SGL	18991	Pou3f1
Aiba	ESC(iPS)	SGL	18999	Pou5f1
Aiba	ESC(iPS)	SGL	19023	Ppef2
Aiba	ESC(iPS)	SGL	19024	Ppfibp2
Aiba	ESC(iPS)	SGL	19041	Ppl
Aiba	ESC(iPS)	SGL	19073	Srgn
Aiba	ESC(iPS)	SGL	19116	Prlr
Aiba	ESC(iPS)	SGL	19123	Proc
Aiba	ESC(iPS)	SGL	19125	Prodh
Aiba	ESC(iPS)	SGL	19131	Prh1
Aiba	ESC(iPS)	SGL	19132	Prph
Aiba	ESC(iPS)	SGL	19143	St14
Aiba	ESC(iPS)	SGL	19193	Pipox
Aiba	ESC(iPS)	SGL	19202	Rhox6
Aiba	ESC(iPS)	SGL	192120	Bspry
Aiba	ESC(iPS)	SGL	19218	Ptger3
Aiba	ESC(iPS)	SGL	192197	Bcas3
Aiba	ESC(iPS)	SGL	192212	Prom2
Aiba	ESC(iPS)	SGL	19289	Punc
Aiba	ESC(iPS)	SGL	192897	Itgb4
Aiba	ESC(iPS)	SGL	19329	Rab17
Aiba	ESC(iPS)	SGL	19355	Rad1
Aiba	ESC(iPS)	SGL	19366	Rad54l
Aiba	ESC(iPS)	SGL	19395	Rasgrp2
Aiba	ESC(iPS)	SGL	19415	Rasal1
Aiba	ESC(iPS)	SGL	19416	Rasd1
Aiba	ESC(iPS)	SGL	19419	Rasgrp1
Aiba	ESC(iPS)	SGL	195733	Grhl1
Aiba	ESC(iPS)	SGL	19692	Reg1
Aiba	ESC(iPS)	SGL	19693	Reg2
Aiba	ESC(iPS)	SGL	19699	Reln
Aiba	ESC(iPS)	SGL	19715	Rex2
Aiba	ESC(iPS)	SGL	19716	Bex1
Aiba	ESC(iPS)	SGL	19725	Rfx2
Aiba	ESC(iPS)	SGL	19746	Rhd
Aiba	ESC(iPS)	SGL	19752	Rnase1
Aiba	ESC(iPS)	SGL	19771	Rlbp1
Aiba	ESC(iPS)	SGL	19773	Rln1
Aiba	ESC(iPS)	SGL	19891	Rpa2
Aiba	ESC(iPS)	SGL	19893	Rpgr
Aiba	ESC(iPS)	SGL	20028	Pdc
Aiba	ESC(iPS)	SGL	20042	Rps12
Aiba	ESC(iPS)	SGL	20111	Rps6ka1
Aiba	ESC(iPS)	SGL	20174	Ruvbl2
Aiba	ESC(iPS)	SGL	20183	Rxrg
Aiba	ESC(iPS)	SGL	20191	Ryr2
Aiba	ESC(iPS)	SGL	20209	Saa2
Aiba	ESC(iPS)	SGL	20255	Scg3
Aiba	ESC(iPS)	SGL	20257	Stmn2
Aiba	ESC(iPS)	SGL	20259	Scin
Aiba	ESC(iPS)	SGL	20262	Stmn3
Aiba	ESC(iPS)	SGL	20287	Sct
Aiba	ESC(iPS)	SGL	20298	Ccl21a
Aiba	ESC(iPS)	SGL	20351	Sema4a
Aiba	ESC(iPS)	SGL	20354	Sema4d
Aiba	ESC(iPS)	SGL	20393	Sgk1
Aiba	ESC(iPS)	SGL	20404	Sh3gl2
Aiba	ESC(iPS)	SGL	20408	Sh3gl3
Aiba	ESC(iPS)	SGL	20425	Shmt1
Aiba	ESC(iPS)	SGL	20431	Si
Aiba	ESC(iPS)	SGL	20446	St6galnac2
Aiba	ESC(iPS)	SGL	20449	St8sia1
Aiba	ESC(iPS)	SGL	20451	St8sia3
Aiba	ESC(iPS)	SGL	20452	St8sia4
Aiba	ESC(iPS)	SGL	20459	Ptk6
Aiba	ESC(iPS)	SGL	20512	Slc1a3
Aiba	ESC(iPS)	SGL	20522	Slc23a1
Aiba	ESC(iPS)	SGL	20525	Slc2a1
Aiba	ESC(iPS)	SGL	20527	Slc2a3
Aiba	ESC(iPS)	SGL	20537	Slc5a1
Aiba	ESC(iPS)	SGL	20540	Slc7a7
Aiba	ESC(iPS)	SGL	20646	Snrpn
Aiba	ESC(iPS)	SGL	20660	Sorl1
Aiba	ESC(iPS)	SGL	20668	Sox13
Aiba	ESC(iPS)	SGL	20671	Sox17
Aiba	ESC(iPS)	SGL	20672	Sox18
Aiba	ESC(iPS)	SGL	20674	Sox2
Aiba	ESC(iPS)	SGL	20680	Sox7
Aiba	ESC(iPS)	SGL	20689	Sall3
Aiba	ESC(iPS)	SGL	20713	Serpini1
Aiba	ESC(iPS)	SGL	20728	Spic
Aiba	ESC(iPS)	SGL	20730	Spink3
Aiba	ESC(iPS)	SGL	20732	Spint1
Aiba	ESC(iPS)	SGL	20733	Spint2
Aiba	ESC(iPS)	SGL	20737	Spn
Aiba	ESC(iPS)	SGL	20739	Spna1
Aiba	ESC(iPS)	SGL	20743	Spnb3
Aiba	ESC(iPS)	SGL	20755	Sprr2a
Aiba	ESC(iPS)	SGL	207607	Ccdc40
Aiba	ESC(iPS)	SGL	207667	Lbxcor1
Aiba	ESC(iPS)	SGL	207777	Bzrap1
Aiba	ESC(iPS)	SGL	207818	BC004728
Aiba	ESC(iPS)	SGL	207819	4930539E08Rik
Aiba	ESC(iPS)	SGL	207839	Galnt6
Aiba	ESC(iPS)	SGL	207920	Rbm35a
Aiba	ESC(iPS)	SGL	207921	A830093I24Rik
Aiba	ESC(iPS)	SGL	208154	Btla
Aiba	ESC(iPS)	SGL	208166	Gm609
Aiba	ESC(iPS)	SGL	20849	Stat4
Aiba	ESC(iPS)	SGL	208666	Diras1
Aiba	ESC(iPS)	SGL	208677	Creb3l3
Aiba	ESC(iPS)	SGL	20871	Aurkc
Aiba	ESC(iPS)	SGL	208836	Fanci
Aiba	ESC(iPS)	SGL	20890	Wnt8a
Aiba	ESC(iPS)	SGL	208967	Thnsl1
Aiba	ESC(iPS)	SGL	20899	Stra8
Aiba	ESC(iPS)	SGL	20908	Stx3
Aiba	ESC(iPS)	SGL	209195	Clic6
Aiba	ESC(iPS)	SGL	209225	Zfp710
Aiba	ESC(iPS)	SGL	209268	Igsf1
Aiba	ESC(iPS)	SGL	20927	Abcc8
Aiba	ESC(iPS)	SGL	20957	Sycp1
Aiba	ESC(iPS)	SGL	20962	Sycp3
Aiba	ESC(iPS)	SGL	20972	Syngr1
Aiba	ESC(iPS)	SGL	20974	Syngr3
Aiba	ESC(iPS)	SGL	20983	Syt4
Aiba	ESC(iPS)	SGL	209837	Slc38a5
Aiba	ESC(iPS)	SGL	20997	T
Aiba	ESC(iPS)	SGL	210510	Tdrd6
Aiba	ESC(iPS)	SGL	210554	Hus1b
Aiba	ESC(iPS)	SGL	210933	Bai3
Aiba	ESC(iPS)	SGL	211147	2010-03-11
Aiba	ESC(iPS)	SGL	211232	Cpne9
Aiba	ESC(iPS)	SGL	211468	Kcnh8
Aiba	ESC(iPS)	SGL	211499	Tmem87a
Aiba	ESC(iPS)	SGL	211896	Depdc7
Aiba	ESC(iPS)	SGL	212167	A530088I07Rik
Aiba	ESC(iPS)	SGL	212190	Ubxd3
Aiba	ESC(iPS)	SGL	212398	Frat2
Aiba	ESC(iPS)	SGL	212439	AA986860
Aiba	ESC(iPS)	SGL	212516	BC060267
Aiba	ESC(iPS)	SGL	212706	C330016O10Rik
Aiba	ESC(iPS)	SGL	212733	Ccdc64b
Aiba	ESC(iPS)	SGL	212989	Best2
Aiba	ESC(iPS)	SGL	212998	BC016579
Aiba	ESC(iPS)	SGL	213234	Zbbx
Aiba	ESC(iPS)	SGL	213236	Dnd1
Aiba	ESC(iPS)	SGL	21334	Tac2
Aiba	ESC(iPS)	SGL	21337	Tacr2
Aiba	ESC(iPS)	SGL	21339	Taf1a
Aiba	ESC(iPS)	SGL	213409	Lemd1
Aiba	ESC(iPS)	SGL	213522	Plekhg6
Aiba	ESC(iPS)	SGL	213573	Efcab4a
Aiba	ESC(iPS)	SGL	213603	Slc44a3
Aiba	ESC(iPS)	SGL	213811	BC002059
Aiba	ESC(iPS)	SGL	21389	Tbx6
Aiba	ESC(iPS)	SGL	213948	Atg9b
Aiba	ESC(iPS)	SGL	213989	Tmem82
Aiba	ESC(iPS)	SGL	21400	Tcea2
Aiba	ESC(iPS)	SGL	21401	Tcea3
Aiba	ESC(iPS)	SGL	21407	Tcf15
Aiba	ESC(iPS)	SGL	214111	Slc24a1
Aiba	ESC(iPS)	SGL	214133	Tet2
Aiba	ESC(iPS)	SGL	21414	Tcf7
Aiba	ESC(iPS)	SGL	214189	Scgn
Aiba	ESC(iPS)	SGL	21420	Tcfap2c
Aiba	ESC(iPS)	SGL	21432	Tcl1
Aiba	ESC(iPS)	SGL	214359	Tmem51
Aiba	ESC(iPS)	SGL	214531	Tmprss13
Aiba	ESC(iPS)	SGL	214547	She
Aiba	ESC(iPS)	SGL	21463	Tcp11
Aiba	ESC(iPS)	SGL	214669	L3mbtl2
Aiba	ESC(iPS)	SGL	214779	9630041N07Rik
Aiba	ESC(iPS)	SGL	214901	Chtf18
Aiba	ESC(iPS)	SGL	214944	Mobkl2b
Aiba	ESC(iPS)	SGL	215113	Slc43a2
Aiba	ESC(iPS)	SGL	215446	Entpd3
Aiba	ESC(iPS)	SGL	215512	5730593F17Rik
Aiba	ESC(iPS)	SGL	215627	Zbtb8
Aiba	ESC(iPS)	SGL	215632	Psd4
Aiba	ESC(iPS)	SGL	215723	BC024997
Aiba	ESC(iPS)	SGL	215821	D10Bwg1379e
Aiba	ESC(iPS)	SGL	215890	Rlbp1l2
Aiba	ESC(iPS)	SGL	215900	A630077B13Rik
Aiba	ESC(iPS)	SGL	216019	Hkdc1
Aiba	ESC(iPS)	SGL	216166	6330514A18Rik
Aiba	ESC(iPS)	SGL	216350	Tspan8
Aiba	ESC(iPS)	SGL	216438	2010-03-09
Aiba	ESC(iPS)	SGL	216445	Arhgap9
Aiba	ESC(iPS)	SGL	216456	Gls2
Aiba	ESC(iPS)	SGL	21647	Tcte3
Aiba	ESC(iPS)	SGL	216613	Ccdc85a
Aiba	ESC(iPS)	SGL	216635	Hbq1
Aiba	ESC(iPS)	SGL	21667	Tdgf1
Aiba	ESC(iPS)	SGL	216835	Usp43
Aiba	ESC(iPS)	SGL	21687	Tek
Aiba	ESC(iPS)	SGL	216871	Gltpd2
Aiba	ESC(iPS)	SGL	21689	Tekt1
Aiba	ESC(iPS)	SGL	216974	4933404M19Rik
Aiba	ESC(iPS)	SGL	217012	Unc45b
Aiba	ESC(iPS)	SGL	217071	Gm525
Aiba	ESC(iPS)	SGL	217082	Hlf
Aiba	ESC(iPS)	SGL	217138	Atad4
Aiba	ESC(iPS)	SGL	217169	Tns4
Aiba	ESC(iPS)	SGL	217214	Nags
Aiba	ESC(iPS)	SGL	217325	Llgl2
Aiba	ESC(iPS)	SGL	217356	Tmc8
Aiba	ESC(iPS)	SGL	217379	Ubxd4
Aiba	ESC(iPS)	SGL	21744	Adad1
Aiba	ESC(iPS)	SGL	21749	Terf1
Aiba	ESC(iPS)	SGL	217653	C79407
Aiba	ESC(iPS)	SGL	217733	Tmem63c
Aiba	ESC(iPS)	SGL	21778	Tex9
Aiba	ESC(iPS)	SGL	217837	Itpk1
Aiba	ESC(iPS)	SGL	217946	Cdca7l
Aiba	ESC(iPS)	SGL	218030	Pou6f2
Aiba	ESC(iPS)	SGL	21816	Tgm1
Aiba	ESC(iPS)	SGL	21835	Thrsp
Aiba	ESC(iPS)	SGL	21844	Tiam1
Aiba	ESC(iPS)	SGL	21848	Trim24
Aiba	ESC(iPS)	SGL	218518	Marveld2
Aiba	ESC(iPS)	SGL	21853	Timeless
Aiba	ESC(iPS)	SGL	218581	Depdc1b
Aiba	ESC(iPS)	SGL	21888	Tle4
Aiba	ESC(iPS)	SGL	219131	Phf11
Aiba	ESC(iPS)	SGL	219132	D14Ertd668e
Aiba	ESC(iPS)	SGL	219134	Shisa2
Aiba	ESC(iPS)	SGL	21935	Tnfrsf17
Aiba	ESC(iPS)	SGL	21954	Tnni3
Aiba	ESC(iPS)	SGL	21955	Tnnt1
Aiba	ESC(iPS)	SGL	22018	Tpo
Aiba	ESC(iPS)	SGL	22037	Trap1a
Aiba	ESC(iPS)	SGL	22044	Trh
Aiba	ESC(iPS)	SGL	22092	Rsph1
Aiba	ESC(iPS)	SGL	22095	Tshr
Aiba	ESC(iPS)	SGL	22113	Phlda2
Aiba	ESC(iPS)	SGL	22116	Stk22s1
Aiba	ESC(iPS)	SGL	22127	Tsx
Aiba	ESC(iPS)	SGL	22138	Ttn
Aiba	ESC(iPS)	SGL	22141	Tub
Aiba	ESC(iPS)	SGL	22144	Tuba3a
Aiba	ESC(iPS)	SGL	22145	Tuba4a
Aiba	ESC(iPS)	SGL	22229	Ucp3
Aiba	ESC(iPS)	SGL	22239	Ugt8a
Aiba	ESC(iPS)	SGL	22256	Ung
Aiba	ESC(iPS)	SGL	22264	Prap1
Aiba	ESC(iPS)	SGL	22271	Upp1
Aiba	ESC(iPS)	SGL	22286	Utf1
Aiba	ESC(iPS)	SGL	22301	Vmn2r89
Aiba	ESC(iPS)	SGL	22342	Lin7b
Aiba	ESC(iPS)	SGL	22348	Slc32a1
Aiba	ESC(iPS)	SGL	22349	Vil1
Aiba	ESC(iPS)	SGL	22360	Nrsn1
Aiba	ESC(iPS)	SGL	22364	Vpreb3
Aiba	ESC(iPS)	SGL	223646	Naprt1
Aiba	ESC(iPS)	SGL	223669	Zfp7
Aiba	ESC(iPS)	SGL	22367	Vrk1
Aiba	ESC(iPS)	SGL	22371	Vwf
Aiba	ESC(iPS)	SGL	223726	Mpped1
Aiba	ESC(iPS)	SGL	223775	Pim3
Aiba	ESC(iPS)	SGL	223917	Krt79
Aiba	ESC(iPS)	SGL	22415	Wnt3
Aiba	ESC(iPS)	SGL	22416	Wnt3a
Aiba	ESC(iPS)	SGL	22420	Wnt6
Aiba	ESC(iPS)	SGL	22421	Wnt7a
Aiba	ESC(iPS)	SGL	22431	Wt1
Aiba	ESC(iPS)	SGL	224440	Setd4
Aiba	ESC(iPS)	SGL	224674	Slc37a1
Aiba	ESC(iPS)	SGL	224796	Clic5
Aiba	ESC(iPS)	SGL	224833	AI661453
Aiba	ESC(iPS)	SGL	224912	Crb3
Aiba	ESC(iPS)	SGL	225280	D030070L09Rik
Aiba	ESC(iPS)	SGL	225471	Ticam2
Aiba	ESC(iPS)	SGL	225642	Grp
Aiba	ESC(iPS)	SGL	225724	Mapk4
Aiba	ESC(iPS)	SGL	225742	St8sia5
Aiba	ESC(iPS)	SGL	225884	BC021614
Aiba	ESC(iPS)	SGL	22596	Xrcc5
Aiba	ESC(iPS)	SGL	225997	Trpm6
Aiba	ESC(iPS)	SGL	226143	Cyp2c44
Aiba	ESC(iPS)	SGL	226243	Habp2
Aiba	ESC(iPS)	SGL	226265	6430537H07Rik
Aiba	ESC(iPS)	SGL	226359	C1ql2
Aiba	ESC(iPS)	SGL	22637	Zap70
Aiba	ESC(iPS)	SGL	226419	Dyrk3
Aiba	ESC(iPS)	SGL	226518	Nmnat2
Aiba	ESC(iPS)	SGL	22652	Mkrn3
Aiba	ESC(iPS)	SGL	226539	Dars2
Aiba	ESC(iPS)	SGL	22673	Zfp185
Aiba	ESC(iPS)	SGL	226777	C130074G19Rik
Aiba	ESC(iPS)	SGL	226791	Lyplal1
Aiba	ESC(iPS)	SGL	226970	Arhgef4
Aiba	ESC(iPS)	SGL	22702	Zfp42
Aiba	ESC(iPS)	SGL	22715	Zfp57
Aiba	ESC(iPS)	SGL	227157	Mpp4
Aiba	ESC(iPS)	SGL	227327	B3gnt7
Aiba	ESC(iPS)	SGL	227394	Slco4c1
Aiba	ESC(iPS)	SGL	227399	Hisppd1
Aiba	ESC(iPS)	SGL	227631	Sohlh1
Aiba	ESC(iPS)	SGL	22772	Zic2
Aiba	ESC(iPS)	SGL	22773	Zic3
Aiba	ESC(iPS)	SGL	227733	Pip5kl1
Aiba	ESC(iPS)	SGL	22788	Zp3
Aiba	ESC(iPS)	SGL	22789	Zp3r
Aiba	ESC(iPS)	SGL	227960	Gca
Aiba	ESC(iPS)	SGL	228026	Pdk1
Aiba	ESC(iPS)	SGL	228357	Lrp4
Aiba	ESC(iPS)	SGL	228366	Gyltl1b
Aiba	ESC(iPS)	SGL	228543	Rhov
Aiba	ESC(iPS)	SGL	228550	Itpka
Aiba	ESC(iPS)	SGL	228576	Mall
Aiba	ESC(iPS)	SGL	228788	BC020535
Aiba	ESC(iPS)	SGL	228858	Gdap1l1
Aiba	ESC(iPS)	SGL	229599	Gm129
Aiba	ESC(iPS)	SGL	229722	5330417C22Rik
Aiba	ESC(iPS)	SGL	229927	Clca4
Aiba	ESC(iPS)	SGL	230379	Asah3l
Aiba	ESC(iPS)	SGL	230661	Tesk2
Aiba	ESC(iPS)	SGL	230678	Tmem125
Aiba	ESC(iPS)	SGL	230700	Foxj3
Aiba	ESC(iPS)	SGL	230766	BC030183
Aiba	ESC(iPS)	SGL	230793	Ahdc1
Aiba	ESC(iPS)	SGL	230822	A330049M08Rik
Aiba	ESC(iPS)	SGL	230824	Grhl3
Aiba	ESC(iPS)	SGL	230868	Igsf21
Aiba	ESC(iPS)	SGL	231044	Gbx1
Aiba	ESC(iPS)	SGL	231125	Zfyve28
Aiba	ESC(iPS)	SGL	231147	Sh3tc1
Aiba	ESC(iPS)	SGL	231238	2310045A20Rik
Aiba	ESC(iPS)	SGL	231287	Atp10d
Aiba	ESC(iPS)	SGL	231290	Slc10a4
Aiba	ESC(iPS)	SGL	231326	Aasdh
Aiba	ESC(iPS)	SGL	231452	Sdad1
Aiba	ESC(iPS)	SGL	231605	Galnt9
Aiba	ESC(iPS)	SGL	231724	Rad9b
Aiba	ESC(iPS)	SGL	231821	Centa1
Aiba	ESC(iPS)	SGL	231832	Tmem184a
Aiba	ESC(iPS)	SGL	232210	8430410A17Rik
Aiba	ESC(iPS)	SGL	232237	Fgd5
Aiba	ESC(iPS)	SGL	232288	Frmd4b
Aiba	ESC(iPS)	SGL	232333	Slc6a1
Aiba	ESC(iPS)	SGL	232345	A2m
Aiba	ESC(iPS)	SGL	232370	Clstn3
Aiba	ESC(iPS)	SGL	232409	Clec2e
Aiba	ESC(iPS)	SGL	232670	Tspan33
Aiba	ESC(iPS)	SGL	232811	Suv420h2
Aiba	ESC(iPS)	SGL	232813	D430041B17Rik
Aiba	ESC(iPS)	SGL	232854	Zfp418
Aiba	ESC(iPS)	SGL	232941	C79127
Aiba	ESC(iPS)	SGL	232975	Atp1a3
Aiba	ESC(iPS)	SGL	233066	AI428936
Aiba	ESC(iPS)	SGL	233186	Siglec5
Aiba	ESC(iPS)	SGL	233199	Mybpc2
Aiba	ESC(iPS)	SGL	233537	Gdpd4
Aiba	ESC(iPS)	SGL	233744	Spon1
Aiba	ESC(iPS)	SGL	233765	Plekha7
Aiba	ESC(iPS)	SGL	233801	Acsm4
Aiba	ESC(iPS)	SGL	233836	Slc5a11
Aiba	ESC(iPS)	SGL	233876	Hirip3
Aiba	ESC(iPS)	SGL	233987	BC003267
Aiba	ESC(iPS)	SGL	234358	D10627
Aiba	ESC(iPS)	SGL	234395	Ushbp1
Aiba	ESC(iPS)	SGL	234683	Elmo3
Aiba	ESC(iPS)	SGL	234733	Ddx19b
Aiba	ESC(iPS)	SGL	234779	Plcg2
Aiba	ESC(iPS)	SGL	235323	Usp28
Aiba	ESC(iPS)	SGL	235435	Lctl
Aiba	ESC(iPS)	SGL	235604	Camkv
Aiba	ESC(iPS)	SGL	235628	Tessp2
Aiba	ESC(iPS)	SGL	236219	Tcstv3
Aiba	ESC(iPS)	SGL	236266	Alms1
Aiba	ESC(iPS)	SGL	236366	5730507C01Rik
Aiba	ESC(iPS)	SGL	236537	Zfp352
Aiba	ESC(iPS)	SGL	236546	AF067061
Aiba	ESC(iPS)	SGL	236690	Nyx
Aiba	ESC(iPS)	SGL	236899	Pcyt1b
Aiba	ESC(iPS)	SGL	236920	Stard8
Aiba	ESC(iPS)	SGL	237253	Lrp11
Aiba	ESC(iPS)	SGL	237397	4932409I22Rik
Aiba	ESC(iPS)	SGL	237403	BC072620
Aiba	ESC(iPS)	SGL	237504	Rassf9
Aiba	ESC(iPS)	SGL	237868	Sarm1
Aiba	ESC(iPS)	SGL	237930	Ttll6
Aiba	ESC(iPS)	SGL	23808	Ash2l
Aiba	ESC(iPS)	SGL	238257	Tmem30b
Aiba	ESC(iPS)	SGL	23829	C1ql1
Aiba	ESC(iPS)	SGL	23831	Car14
Aiba	ESC(iPS)	SGL	238323	Rps6kl1
Aiba	ESC(iPS)	SGL	23836	Cdh20
Aiba	ESC(iPS)	SGL	238463	Tubal3
Aiba	ESC(iPS)	SGL	238725	Gpr150
Aiba	ESC(iPS)	SGL	238831	Ppwd1
Aiba	ESC(iPS)	SGL	239099	Homez
Aiba	ESC(iPS)	SGL	239102	Zfhx2
Aiba	ESC(iPS)	SGL	239157	Pnma2
Aiba	ESC(iPS)	SGL	239188	Enox1
Aiba	ESC(iPS)	SGL	239273	Abcc4
Aiba	ESC(iPS)	SGL	239435	Aard
Aiba	ESC(iPS)	SGL	239530	Gpr20
Aiba	ESC(iPS)	SGL	23957	Nr0b2
Aiba	ESC(iPS)	SGL	23959	Nt5e
Aiba	ESC(iPS)	SGL	23963	Odz1
Aiba	ESC(iPS)	SGL	239647	BC038822
Aiba	ESC(iPS)	SGL	239650	AI836003
Aiba	ESC(iPS)	SGL	23969	Pacsin1
Aiba	ESC(iPS)	SGL	239731	Rimbp3
Aiba	ESC(iPS)	SGL	239759	Liph
Aiba	ESC(iPS)	SGL	23985	Slc26a4
Aiba	ESC(iPS)	SGL	23993	Klk7
Aiba	ESC(iPS)	SGL	240034	Zfp760
Aiba	ESC(iPS)	SGL	240041	A630033E08Rik
Aiba	ESC(iPS)	SGL	240047	Mmp25
Aiba	ESC(iPS)	SGL	240058	Cpne5
Aiba	ESC(iPS)	SGL	240121	Fsd1
Aiba	ESC(iPS)	SGL	240322	Adamts19
Aiba	ESC(iPS)	SGL	240332	Slc6a7
Aiba	ESC(iPS)	SGL	24047	Ccl19
Aiba	ESC(iPS)	SGL	24050	2010-09-03
Aiba	ESC(iPS)	SGL	24058	Sigirr
Aiba	ESC(iPS)	SGL	240590	Dmrt3
Aiba	ESC(iPS)	SGL	240660	Tmem20
Aiba	ESC(iPS)	SGL	240675	Vwa2
Aiba	ESC(iPS)	SGL	240726	Slco5a1
Aiba	ESC(iPS)	SGL	24074	Taf7
Aiba	ESC(iPS)	SGL	240892	Dusp27
Aiba	ESC(iPS)	SGL	241035	Pkhd1
Aiba	ESC(iPS)	SGL	241230	St8sia6
Aiba	ESC(iPS)	SGL	241303	A130092J06Rik
Aiba	ESC(iPS)	SGL	241391	Galnt5
Aiba	ESC(iPS)	SGL	241431	Xirp2
Aiba	ESC(iPS)	SGL	241490	Rbm45
Aiba	ESC(iPS)	SGL	241612	Slc5a12
Aiba	ESC(iPS)	SGL	241624	Exdl1
Aiba	ESC(iPS)	SGL	242022	Frem2
Aiba	ESC(iPS)	SGL	242377	Pm20d2
Aiba	ESC(iPS)	SGL	242484	D630039A03Rik
Aiba	ESC(iPS)	SGL	242570	Raver2
Aiba	ESC(iPS)	SGL	242602	BC055111
Aiba	ESC(iPS)	SGL	242642	Hpdl
Aiba	ESC(iPS)	SGL	242662	Rims3
Aiba	ESC(iPS)	SGL	242700	Il28ra
Aiba	ESC(iPS)	SGL	242726	Padi6
Aiba	ESC(iPS)	SGL	242819	Rundc3b
Aiba	ESC(iPS)	SGL	242864	Napepld
Aiba	ESC(iPS)	SGL	243339	Tmem130
Aiba	ESC(iPS)	SGL	243574	Kbtbd8
Aiba	ESC(iPS)	SGL	243725	Ppp1r9a
Aiba	ESC(iPS)	SGL	243755	Slc13a4
Aiba	ESC(iPS)	SGL	243910	Nfkbid
Aiba	ESC(iPS)	SGL	243911	Kirrel2
Aiba	ESC(iPS)	SGL	243923	Rgs9bp
Aiba	ESC(iPS)	SGL	243963	Zfp473
Aiba	ESC(iPS)	SGL	244448	Triml1
Aiba	ESC(iPS)	SGL	244551	Nanos3
Aiba	ESC(iPS)	SGL	244608	Ccdc113
Aiba	ESC(iPS)	SGL	244757	Glb1l2
Aiba	ESC(iPS)	SGL	245049	Myrip
Aiba	ESC(iPS)	SGL	245109	Gm397
Aiba	ESC(iPS)	SGL	245128	AU018091
Aiba	ESC(iPS)	SGL	245347	EG245347
Aiba	ESC(iPS)	SGL	245446	Slitrk4
Aiba	ESC(iPS)	SGL	245469	Pdzd4
Aiba	ESC(iPS)	SGL	245474	Dkc1
Aiba	ESC(iPS)	SGL	245610	Nxf3
Aiba	ESC(iPS)	SGL	245670	Rragb
Aiba	ESC(iPS)	SGL	245671	Klf8
Aiba	ESC(iPS)	SGL	245945	Rbm47
Aiba	ESC(iPS)	SGL	246177	Myo1g
Aiba	ESC(iPS)	SGL	246198	Mllt6
Aiba	ESC(iPS)	SGL	246228	Vwa1
Aiba	ESC(iPS)	SGL	246735	AY074887
Aiba	ESC(iPS)	SGL	252876	Zh2c2
Aiba	ESC(iPS)	SGL	252903	Ap1s3
Aiba	ESC(iPS)	SGL	252973	Grhl2
Aiba	ESC(iPS)	SGL	257630	Il17f
Aiba	ESC(iPS)	SGL	257632	Nod2
Aiba	ESC(iPS)	SGL	258273	Olfr1394
Aiba	ESC(iPS)	SGL	258278	Olfr284
Aiba	ESC(iPS)	SGL	258317	Olfr1145
Aiba	ESC(iPS)	SGL	258417	Olfr470
Aiba	ESC(iPS)	SGL	258429	Olfr996
Aiba	ESC(iPS)	SGL	258484	Olfr1410
Aiba	ESC(iPS)	SGL	258498	Olfr148
Aiba	ESC(iPS)	SGL	258499	Olfr945
Aiba	ESC(iPS)	SGL	258533	Olfr1364
Aiba	ESC(iPS)	SGL	258542	Olfr786
Aiba	ESC(iPS)	SGL	258561	Olfr1012
Aiba	ESC(iPS)	SGL	258615	Olfr360
Aiba	ESC(iPS)	SGL	258624	Olfr120
Aiba	ESC(iPS)	SGL	258775	Olfr196
Aiba	ESC(iPS)	SGL	258824	Olfr983
Aiba	ESC(iPS)	SGL	258854	Olfr985
Aiba	ESC(iPS)	SGL	258921	Olfr1188
Aiba	ESC(iPS)	SGL	258958	Olfr525
Aiba	ESC(iPS)	SGL	258980	Olfr1258
Aiba	ESC(iPS)	SGL	259036	Olfr713
Aiba	ESC(iPS)	SGL	259061	Olfr668
Aiba	ESC(iPS)	SGL	260296	Trim61
Aiba	ESC(iPS)	SGL	26365	Ceacam1
Aiba	ESC(iPS)	SGL	26366	Ceacam10
Aiba	ESC(iPS)	SGL	26367	Ceacam2
Aiba	ESC(iPS)	SGL	26380	Esrrb
Aiba	ESC(iPS)	SGL	26382	Fgd2
Aiba	ESC(iPS)	SGL	26388	Ifi202b
Aiba	ESC(iPS)	SGL	26401	Map3k1
Aiba	ESC(iPS)	SGL	26411	Map4k1
Aiba	ESC(iPS)	SGL	26424	Nr5a2
Aiba	ESC(iPS)	SGL	26429	Orc5l
Aiba	ESC(iPS)	SGL	26447	Poli
Aiba	ESC(iPS)	SGL	26448	Rage
Aiba	ESC(iPS)	SGL	26458	Slc27a2
Aiba	ESC(iPS)	SGL	26459	Slc27a5
Aiba	ESC(iPS)	SGL	26565	Pla2g10
Aiba	ESC(iPS)	SGL	268451	Rab11fip4
Aiba	ESC(iPS)	SGL	268465	Eme1
Aiba	ESC(iPS)	SGL	268697	Ccnb1
Aiba	ESC(iPS)	SGL	268709	BC055107
Aiba	ESC(iPS)	SGL	268756	Gulo
Aiba	ESC(iPS)	SGL	26876	Adh4
Aiba	ESC(iPS)	SGL	268949	Dpcr1
Aiba	ESC(iPS)	SGL	268973	Nlrc4
Aiba	ESC(iPS)	SGL	269016	Sh3rf2
Aiba	ESC(iPS)	SGL	26905	Eif2s3x
Aiba	ESC(iPS)	SGL	26909	Exo1
Aiba	ESC(iPS)	SGL	26910	Figla
Aiba	ESC(iPS)	SGL	26918	Ern2
Aiba	ESC(iPS)	SGL	269181	Mgat4a
Aiba	ESC(iPS)	SGL	269224	Pask
Aiba	ESC(iPS)	SGL	269254	Setx
Aiba	ESC(iPS)	SGL	269344	Ell3
Aiba	ESC(iPS)	SGL	269589	Sytl1
Aiba	ESC(iPS)	SGL	269623	C030048B08Rik
Aiba	ESC(iPS)	SGL	269637	Cnpy1
Aiba	ESC(iPS)	SGL	269643	Ppp2r2c
Aiba	ESC(iPS)	SGL	269954	Ttll13
Aiba	ESC(iPS)	SGL	270028	AW121567
Aiba	ESC(iPS)	SGL	270109	Pcnxl2
Aiba	ESC(iPS)	SGL	270160	Rab39
Aiba	ESC(iPS)	SGL	270190	Ephb1
Aiba	ESC(iPS)	SGL	27052	Aoah
Aiba	ESC(iPS)	SGL	27205	Podxl
Aiba	ESC(iPS)	SGL	27219	Sgk2
Aiba	ESC(iPS)	SGL	272382	Spib
Aiba	ESC(iPS)	SGL	27260	Plek2
Aiba	ESC(iPS)	SGL	272636	D9Ertd280e
Aiba	ESC(iPS)	SGL	27276	Plekhb1
Aiba	ESC(iPS)	SGL	27278	Clnk
Aiba	ESC(iPS)	SGL	27281	Hrasls
Aiba	ESC(iPS)	SGL	27355	X99384
Aiba	ESC(iPS)	SGL	27375	Tjp3
Aiba	ESC(iPS)	SGL	27390	Mmel1
Aiba	ESC(iPS)	SGL	27411	Slc14a2
Aiba	ESC(iPS)	SGL	27428	Shroom3
Aiba	ESC(iPS)	SGL	276829	Smtnl2
Aiba	ESC(iPS)	SGL	277328	Trpa1
Aiba	ESC(iPS)	SGL	277353	Tcfl5
Aiba	ESC(iPS)	SGL	277496	4930526D03Rik
Aiba	ESC(iPS)	SGL	277854	Depdc5
Aiba	ESC(iPS)	SGL	277978	Exoc3l
Aiba	ESC(iPS)	SGL	278180	Vsig4
Aiba	ESC(iPS)	SGL	278240	Spin2
Aiba	ESC(iPS)	SGL	279499	Kctd19
Aiba	ESC(iPS)	SGL	27998	Exosc5
Aiba	ESC(iPS)	SGL	280621	BC089491
Aiba	ESC(iPS)	SGL	280635	Emilin3
Aiba	ESC(iPS)	SGL	28253	Slco1b2
Aiba	ESC(iPS)	SGL	29820	Tnfrsf19
Aiba	ESC(iPS)	SGL	29859	Sult4a1
Aiba	ESC(iPS)	SGL	29862	Ninj2
Aiba	ESC(iPS)	SGL	29867	Cabp1
Aiba	ESC(iPS)	SGL	30052	Pcsk1n
Aiba	ESC(iPS)	SGL	30060	Mfi2
Aiba	ESC(iPS)	SGL	30785	Cttnbp2
Aiba	ESC(iPS)	SGL	30927	Snai3
Aiba	ESC(iPS)	SGL	30935	Tor3a
Aiba	ESC(iPS)	SGL	30956	Aass
Aiba	ESC(iPS)	SGL	30959	Ddx25
Aiba	ESC(iPS)	SGL	30962	Slc7a9
Aiba	ESC(iPS)	SGL	319317	A930034L06Rik
Aiba	ESC(iPS)	SGL	319352	C530028O21Rik
Aiba	ESC(iPS)	SGL	319362	C730034F03Rik
Aiba	ESC(iPS)	SGL	319370	1110014K08Rik
Aiba	ESC(iPS)	SGL	319517	6430510M02Rik
Aiba	ESC(iPS)	SGL	319530	Zfp750
Aiba	ESC(iPS)	SGL	319742	Mpzl3
Aiba	ESC(iPS)	SGL	319801	9630033F20Rik
Aiba	ESC(iPS)	SGL	319984	Jph4
Aiba	ESC(iPS)	SGL	320111	Prr18
Aiba	ESC(iPS)	SGL	320129	Adrbk2
Aiba	ESC(iPS)	SGL	320145	Sp8
Aiba	ESC(iPS)	SGL	320158	Zmat4
Aiba	ESC(iPS)	SGL	320181	Fndc7
Aiba	ESC(iPS)	SGL	320202	Lefty2
Aiba	ESC(iPS)	SGL	320209	Ddx11
Aiba	ESC(iPS)	SGL	320225	A230107C01Rik
Aiba	ESC(iPS)	SGL	320230	C130023O10Rik
Aiba	ESC(iPS)	SGL	320333	D830030K20Rik
Aiba	ESC(iPS)	SGL	320435	5830482F20Rik
Aiba	ESC(iPS)	SGL	320558	Sycp2
Aiba	ESC(iPS)	SGL	320563	Islr2
Aiba	ESC(iPS)	SGL	320656	C230071H17Rik
Aiba	ESC(iPS)	SGL	320701	C130034I18Rik
Aiba	ESC(iPS)	SGL	320718	Slc26a9
Aiba	ESC(iPS)	SGL	320923	Mtap7d3
Aiba	ESC(iPS)	SGL	320951	Pisd
Aiba	ESC(iPS)	SGL	320974	Lrrn4
Aiba	ESC(iPS)	SGL	320995	Rfxdc1
Aiba	ESC(iPS)	SGL	320997	Cyp4f39
Aiba	ESC(iPS)	SGL	327762	Dna2
Aiba	ESC(iPS)	SGL	327799	Usp44
Aiba	ESC(iPS)	SGL	327992	Hsf5
Aiba	ESC(iPS)	SGL	328274	Zfp459
Aiba	ESC(iPS)	SGL	328644	EG328644
Aiba	ESC(iPS)	SGL	328660	Bex6
Aiba	ESC(iPS)	SGL	328789	Tmhs
Aiba	ESC(iPS)	SGL	328795	Ubash3a
Aiba	ESC(iPS)	SGL	329207	Rbm44
Aiba	ESC(iPS)	SGL	329502	Pla2g4e
Aiba	ESC(iPS)	SGL	329641	6030405A18Rik
Aiba	ESC(iPS)	SGL	329727	Dennd2c
Aiba	ESC(iPS)	SGL	329986	BC080695
Aiba	ESC(iPS)	SGL	330319	Wipf3
Aiba	ESC(iPS)	SGL	330474	Zc3h4
Aiba	ESC(iPS)	SGL	330485	Tmem145
Aiba	ESC(iPS)	SGL	330671	B4galnt4
Aiba	ESC(iPS)	SGL	330790	Hapln4
Aiba	ESC(iPS)	SGL	330890	Piwil4
Aiba	ESC(iPS)	SGL	331195	A430089I19Rik
Aiba	ESC(iPS)	SGL	331491	5031408O05Rik
Aiba	ESC(iPS)	SGL	331529	EG331529
Aiba	ESC(iPS)	SGL	331532	Tceal5
Aiba	ESC(iPS)	SGL	332221	Zscan10
Aiba	ESC(iPS)	SGL	333182	Cox6b2
Aiba	ESC(iPS)	SGL	333467	B020031M17Rik
Aiba	ESC(iPS)	SGL	333564	Gm784
Aiba	ESC(iPS)	SGL	333670	Gm867
Aiba	ESC(iPS)	SGL	347711	Pramel6
Aiba	ESC(iPS)	SGL	353170	4932441K18Rik
Aiba	ESC(iPS)	SGL	353282	Sfmbt2
Aiba	ESC(iPS)	SGL	353283	Eras
Aiba	ESC(iPS)	SGL	353371	Oxct2b
Aiba	ESC(iPS)	SGL	360220	Speer4d
Aiba	ESC(iPS)	SGL	380684	Nefh
Aiba	ESC(iPS)	SGL	380709	Spata22
Aiba	ESC(iPS)	SGL	380713	Scarf1
Aiba	ESC(iPS)	SGL	380755	Gm889
Aiba	ESC(iPS)	SGL	380768	Gm1568
Aiba	ESC(iPS)	SGL	380855	Rsl1
Aiba	ESC(iPS)	SGL	380878	AF067063
Aiba	ESC(iPS)	SGL	381101	BC048355
Aiba	ESC(iPS)	SGL	381203	Slc22a20
Aiba	ESC(iPS)	SGL	381204	Naaladl1
Aiba	ESC(iPS)	SGL	381269	Mreg
Aiba	ESC(iPS)	SGL	381306	BC055324
Aiba	ESC(iPS)	SGL	381337	BC050210
Aiba	ESC(iPS)	SGL	381371	Gm1631
Aiba	ESC(iPS)	SGL	381411	Gm1967
Aiba	ESC(iPS)	SGL	381530	OTTMUSG00000007485
Aiba	ESC(iPS)	SGL	381549	Zfp69
Aiba	ESC(iPS)	SGL	381667	Gm1679
Aiba	ESC(iPS)	SGL	381678	Zcwpw1
Aiba	ESC(iPS)	SGL	381693	4930434E21Rik
Aiba	ESC(iPS)	SGL	381724	BC061212
Aiba	ESC(iPS)	SGL	381785	Gm1070
Aiba	ESC(iPS)	SGL	381813	Prmt8
Aiba	ESC(iPS)	SGL	381936	EG381936
Aiba	ESC(iPS)	SGL	382000	AY761184
Aiba	ESC(iPS)	SGL	382010	BC088983
Aiba	ESC(iPS)	SGL	382074	Foxr1
Aiba	ESC(iPS)	SGL	382252	A830080D01Rik
Aiba	ESC(iPS)	SGL	382913	Neil2
Aiba	ESC(iPS)	SGL	383619	Aim2
Aiba	ESC(iPS)	SGL	384214	Abhd7
Aiba	ESC(iPS)	SGL	384619	BC050196
Aiba	ESC(iPS)	SGL	385643	Kng2
Aiba	ESC(iPS)	SGL	386551	EG386551
Aiba	ESC(iPS)	SGL	387510	Ifnk
Aiba	ESC(iPS)	SGL	399568	BC052040
Aiba	ESC(iPS)	SGL	399569	C230071H18Rik
Aiba	ESC(iPS)	SGL	399676	Tdpoz5
Aiba	ESC(iPS)	SGL	403178	Plcxd1
Aiba	ESC(iPS)	SGL	403186	B930011P16Rik
Aiba	ESC(iPS)	SGL	404330	Olfr1198
Aiba	ESC(iPS)	SGL	406217	Bex4
Aiba	ESC(iPS)	SGL	432582	E130309D14Rik
Aiba	ESC(iPS)	SGL	432628	Gm1964
Aiba	ESC(iPS)	SGL	432677	7420416P09Rik
Aiba	ESC(iPS)	SGL	432743	EG432743
Aiba	ESC(iPS)	SGL	433520	OTTMUSG00000016571
Aiba	ESC(iPS)	SGL	433634	EG433634
Aiba	ESC(iPS)	SGL	433719	OTTMUSG00000001246
Aiba	ESC(iPS)	SGL	433779	OTTMUSG00000010537
Aiba	ESC(iPS)	SGL	433804	OTTMUSG00000010673
Aiba	ESC(iPS)	SGL	433940	BC057022
Aiba	ESC(iPS)	SGL	434203	Slc28a1
Aiba	ESC(iPS)	SGL	434423	Dppa5a
Aiba	ESC(iPS)	SGL	434437	Amt
Aiba	ESC(iPS)	SGL	434438	Ccdc36
Aiba	ESC(iPS)	SGL	434459	EG434459
Aiba	ESC(iPS)	SGL	434729	EG434729
Aiba	ESC(iPS)	SGL	434759	Rhox4c
Aiba	ESC(iPS)	SGL	434769	Rhox10
Aiba	ESC(iPS)	SGL	434778	6330534C20Rik
Aiba	ESC(iPS)	SGL	434784	Ldoc1
Aiba	ESC(iPS)	SGL	434935	MGC107098
Aiba	ESC(iPS)	SGL	435207	Taar7f
Aiba	ESC(iPS)	SGL	435337	EG435337
Aiba	ESC(iPS)	SGL	435391	Dupd1
Aiba	ESC(iPS)	SGL	435970	EG435970
Aiba	ESC(iPS)	SGL	436230	BC065397
Aiba	ESC(iPS)	SGL	442801	Arhgef15
Aiba	ESC(iPS)	SGL	448850	Znhit3
Aiba	ESC(iPS)	SGL	497106	Rnase12
Aiba	ESC(iPS)	SGL	50500	Ttpa
Aiba	ESC(iPS)	SGL	50501	Prok2
Aiba	ESC(iPS)	SGL	50528	Tmprss2
Aiba	ESC(iPS)	SGL	50722	Dkkl1
Aiba	ESC(iPS)	SGL	50723	Icosl
Aiba	ESC(iPS)	SGL	50764	Fbxo15
Aiba	ESC(iPS)	SGL	50769	Atp8a2
Aiba	ESC(iPS)	SGL	50799	Slc25a13
Aiba	ESC(iPS)	SGL	50875	Tmod3
Aiba	ESC(iPS)	SGL	50878	Stag3
Aiba	ESC(iPS)	SGL	50883	Chek2
Aiba	ESC(iPS)	SGL	50927	Nasp
Aiba	ESC(iPS)	SGL	51791	Rgs14
Aiba	ESC(iPS)	SGL	51799	Rundc3a
Aiba	ESC(iPS)	SGL	51869	Rif1
Aiba	ESC(iPS)	SGL	51938	Ccdc39
Aiba	ESC(iPS)	SGL	52187	Rragd
Aiba	ESC(iPS)	SGL	52231	Ankzf1
Aiba	ESC(iPS)	SGL	52428	Rhpn2
Aiba	ESC(iPS)	SGL	52609	Cbx7
Aiba	ESC(iPS)	SGL	52626	Cdkn2aipnl
Aiba	ESC(iPS)	SGL	52670	Cpsf4l
Aiba	ESC(iPS)	SGL	53312	Nub1
Aiba	ESC(iPS)	SGL	53313	Atp2a3
Aiba	ESC(iPS)	SGL	53318	Pdlim3
Aiba	ESC(iPS)	SGL	53323	Ube2k
Aiba	ESC(iPS)	SGL	53624	Cldn7
Aiba	ESC(iPS)	SGL	53626	Insm1
Aiba	ESC(iPS)	SGL	53627	Porcn
Aiba	ESC(iPS)	SGL	53868	Rab25
Aiba	ESC(iPS)	SGL	53886	Cdkl2
Aiba	ESC(iPS)	SGL	53973	Cyp3a41a
Aiba	ESC(iPS)	SGL	54135	Lsr
Aiba	ESC(iPS)	SGL	54139	Irf6
Aiba	ESC(iPS)	SGL	54204	2010-09-01
Aiba	ESC(iPS)	SGL	54326	Elovl2
Aiba	ESC(iPS)	SGL	54366	Ctnnal1
Aiba	ESC(iPS)	SGL	54373	Prss16
Aiba	ESC(iPS)	SGL	54384	Mtmr7
Aiba	ESC(iPS)	SGL	54419	Cldn6
Aiba	ESC(iPS)	SGL	54427	Dnmt3l
Aiba	ESC(iPS)	SGL	544806	Tmem92
Aiba	ESC(iPS)	SGL	54484	Mkrn1
Aiba	ESC(iPS)	SGL	544988	LOC544988
Aiba	ESC(iPS)	SGL	544990	LOC544990
Aiba	ESC(iPS)	SGL	545007	ENSMUSG00000068790
Aiba	ESC(iPS)	SGL	545253	EG545253
Aiba	ESC(iPS)	SGL	545391	EG545391
Aiba	ESC(iPS)	SGL	545471	Zfp345
Aiba	ESC(iPS)	SGL	54563	Nup210
Aiba	ESC(iPS)	SGL	545725	Mterf
Aiba	ESC(iPS)	SGL	545762	AU018829
Aiba	ESC(iPS)	SGL	545929	EG545929
Aiba	ESC(iPS)	SGL	546049	C330021F23Rik
Aiba	ESC(iPS)	SGL	54610	Tbc1d8
Aiba	ESC(iPS)	SGL	54631	Nphs1
Aiba	ESC(iPS)	SGL	54648	Ccdc120
Aiba	ESC(iPS)	SGL	54725	Cadm1
Aiba	ESC(iPS)	SGL	547339	H2-Tw3
Aiba	ESC(iPS)	SGL	55938	Apom
Aiba	ESC(iPS)	SGL	56013	RP23-157O10.7
Aiba	ESC(iPS)	SGL	56069	Il17b
Aiba	ESC(iPS)	SGL	56088	Psmg1
Aiba	ESC(iPS)	SGL	56190	Rbm38
Aiba	ESC(iPS)	SGL	56207	Uchl5
Aiba	ESC(iPS)	SGL	56210	Rev1
Aiba	ESC(iPS)	SGL	56219	Extl1
Aiba	ESC(iPS)	SGL	56306	Tera
Aiba	ESC(iPS)	SGL	56315	Rhcg
Aiba	ESC(iPS)	SGL	56365	Clcnkb
Aiba	ESC(iPS)	SGL	56370	Tagln3
Aiba	ESC(iPS)	SGL	56390	Sssca1
Aiba	ESC(iPS)	SGL	56458	Foxo1
Aiba	ESC(iPS)	SGL	56460	Pkp3
Aiba	ESC(iPS)	SGL	56485	Slc2a5
Aiba	ESC(iPS)	SGL	56527	Mast1
Aiba	ESC(iPS)	SGL	56622	Adam21
Aiba	ESC(iPS)	SGL	56643	Slc15a1
Aiba	ESC(iPS)	SGL	56691	Dnajb8
Aiba	ESC(iPS)	SGL	56734	Tulp2
Aiba	ESC(iPS)	SGL	56739	Rec8
Aiba	ESC(iPS)	SGL	56753	Tacstd2
Aiba	ESC(iPS)	SGL	56788	Scube2
Aiba	ESC(iPS)	SGL	56839	Lgi1
Aiba	ESC(iPS)	SGL	56846	Necab3
Aiba	ESC(iPS)	SGL	56874	Rnf32
Aiba	ESC(iPS)	SGL	57276	Vsig2
Aiba	ESC(iPS)	SGL	57278	Bcam
Aiba	ESC(iPS)	SGL	57312	Mrps31
Aiba	ESC(iPS)	SGL	57340	Jph3
Aiba	ESC(iPS)	SGL	57429	Sult5a1
Aiba	ESC(iPS)	SGL	57432	Zc3h8
Aiba	ESC(iPS)	SGL	574404	OTTMUSG00000017677
Aiba	ESC(iPS)	SGL	57441	Gmnn
Aiba	ESC(iPS)	SGL	574428	Zmynd15
Aiba	ESC(iPS)	SGL	57746	Piwil2
Aiba	ESC(iPS)	SGL	57750	Wdr12
Aiba	ESC(iPS)	SGL	57753	Noc3l
Aiba	ESC(iPS)	SGL	57765	Tbx21
Aiba	ESC(iPS)	SGL	57776	Ttyh1
Aiba	ESC(iPS)	SGL	57890	Il17re
Aiba	ESC(iPS)	SGL	58176	Rhbg
Aiba	ESC(iPS)	SGL	58180	Hic2
Aiba	ESC(iPS)	SGL	58200	Ppp1r1a
Aiba	ESC(iPS)	SGL	58206	Zbtb32
Aiba	ESC(iPS)	SGL	58220	Pard6b
Aiba	ESC(iPS)	SGL	58222	Rab37
Aiba	ESC(iPS)	SGL	58227	9630031F12Rik
Aiba	ESC(iPS)	SGL	58242	Nudt11
Aiba	ESC(iPS)	SGL	58522	Trim54
Aiba	ESC(iPS)	SGL	58803	Pga5
Aiba	ESC(iPS)	SGL	58805	Mlxipl
Aiba	ESC(iPS)	SGL	58861	Cysltr1
Aiba	ESC(iPS)	SGL	58865	Tdh
Aiba	ESC(iPS)	SGL	59020	Pdzk1
Aiba	ESC(iPS)	SGL	59033	Slc4a8
Aiba	ESC(iPS)	SGL	59290	Gpa33
Aiba	ESC(iPS)	SGL	60344	Fign
Aiba	ESC(iPS)	SGL	60365	Rbm8a
Aiba	ESC(iPS)	SGL	60406	Sap30
Aiba	ESC(iPS)	SGL	60455	Tmem8
Aiba	ESC(iPS)	SGL	60510	Syt9
Aiba	ESC(iPS)	SGL	606736	C920009B18Rik
Aiba	ESC(iPS)	SGL	622473	Ripply1
Aiba	ESC(iPS)	SGL	623474	E130016E03Rik
Aiba	ESC(iPS)	SGL	626359	Wdr93
Aiba	ESC(iPS)	SGL	626834	Klk13
Aiba	ESC(iPS)	SGL	628262	EG628262
Aiba	ESC(iPS)	SGL	629016	E130120F12Rik
Aiba	ESC(iPS)	SGL	629750	LOC629750
Aiba	ESC(iPS)	SGL	632708	Dmrtc1b
Aiba	ESC(iPS)	SGL	632955	LOC632955
Aiba	ESC(iPS)	SGL	636177	Rhox4f
Aiba	ESC(iPS)	SGL	636931	Trim71
Aiba	ESC(iPS)	SGL	638695	EG638695
Aiba	ESC(iPS)	SGL	63872	Zfp296
Aiba	ESC(iPS)	SGL	63954	Rbp7
Aiba	ESC(iPS)	SGL	63986	Gmfg
Aiba	ESC(iPS)	SGL	64008	Aqp9
Aiba	ESC(iPS)	SGL	64011	Nrgn
Aiba	ESC(iPS)	SGL	64058	Perp
Aiba	ESC(iPS)	SGL	64293	Stk32b
Aiba	ESC(iPS)	SGL	64337	Gng13
Aiba	ESC(iPS)	SGL	64379	Irx6
Aiba	ESC(iPS)	SGL	64385	Cyp4f14
Aiba	ESC(iPS)	SGL	64406	Sp5
Aiba	ESC(iPS)	SGL	64454	Slc5a4b
Aiba	ESC(iPS)	SGL	64661	Krtdap
Aiba	ESC(iPS)	SGL	64918	Bhmt2
Aiba	ESC(iPS)	SGL	65086	Lpar3
Aiba	ESC(iPS)	SGL	65100	Zic5
Aiba	ESC(iPS)	SGL	65254	Dpysl5
Aiba	ESC(iPS)	SGL	653016	EG653016
Aiba	ESC(iPS)	SGL	654824	Ankrd37
Aiba	ESC(iPS)	SGL	66011	Ranbp17
Aiba	ESC(iPS)	SGL	66065	Hsd17b14
Aiba	ESC(iPS)	SGL	66260	Tmem54
Aiba	ESC(iPS)	SGL	66262	Ing5
Aiba	ESC(iPS)	SGL	66277	Klf15
Aiba	ESC(iPS)	SGL	66284	Gkn2
Aiba	ESC(iPS)	SGL	66310	Dpy30
Aiba	ESC(iPS)	SGL	66328	1700010M22Rik
Aiba	ESC(iPS)	SGL	66336	Cenpp
Aiba	ESC(iPS)	SGL	66346	1700029P11Rik
Aiba	ESC(iPS)	SGL	66349	Atp5sl
Aiba	ESC(iPS)	SGL	66371	Chmp4c
Aiba	ESC(iPS)	SGL	66385	Ppp1r7
Aiba	ESC(iPS)	SGL	66422	2410015N17Rik
Aiba	ESC(iPS)	SGL	66451	2610528J11Rik
Aiba	ESC(iPS)	SGL	664609	Rhox4a
Aiba	ESC(iPS)	SGL	664610	Rhox4d
Aiba	ESC(iPS)	SGL	66479	1700029F12Rik
Aiba	ESC(iPS)	SGL	66488	2010309E21Rik
Aiba	ESC(iPS)	SGL	66497	2610528E23Rik
Aiba	ESC(iPS)	SGL	66570	Cenpm
Aiba	ESC(iPS)	SGL	66572	2600009P04Rik
Aiba	ESC(iPS)	SGL	66597	Trim13
Aiba	ESC(iPS)	SGL	66599	Rdm1
Aiba	ESC(iPS)	SGL	66611	Ribc1
Aiba	ESC(iPS)	SGL	66643	Lix1
Aiba	ESC(iPS)	SGL	66654	Tex12
Aiba	ESC(iPS)	SGL	66659	Acp6
Aiba	ESC(iPS)	SGL	66720	Klhl10
Aiba	ESC(iPS)	SGL	66729	4921520G13Rik
Aiba	ESC(iPS)	SGL	66790	Grtp1
Aiba	ESC(iPS)	SGL	66797	Cntnap2
Aiba	ESC(iPS)	SGL	66805	Tspan1
Aiba	ESC(iPS)	SGL	66813	Bcl2l14
Aiba	ESC(iPS)	SGL	668206	LOC668206
Aiba	ESC(iPS)	SGL	66857	1100001H23Rik
Aiba	ESC(iPS)	SGL	66942	Ddx18
Aiba	ESC(iPS)	SGL	66952	2310030G06Rik
Aiba	ESC(iPS)	SGL	66953	Cdca7
Aiba	ESC(iPS)	SGL	66959	Dusp26
Aiba	ESC(iPS)	SGL	66968	2310076L09Rik
Aiba	ESC(iPS)	SGL	66985	Rassf7
Aiba	ESC(iPS)	SGL	66991	2410004A20Rik
Aiba	ESC(iPS)	SGL	67030	Fancl
Aiba	ESC(iPS)	SGL	67071	Rps6ka6
Aiba	ESC(iPS)	SGL	67077	1700019N12Rik
Aiba	ESC(iPS)	SGL	67080	1700019D03Rik
Aiba	ESC(iPS)	SGL	67085	1700024G13Rik
Aiba	ESC(iPS)	SGL	67118	Bfar
Aiba	ESC(iPS)	SGL	67177	Cdt1
Aiba	ESC(iPS)	SGL	67196	Ube2t
Aiba	ESC(iPS)	SGL	67200	Ccdc77
Aiba	ESC(iPS)	SGL	67246	2810474O19Rik
Aiba	ESC(iPS)	SGL	67254	2900011O08Rik
Aiba	ESC(iPS)	SGL	67298	Gprasp1
Aiba	ESC(iPS)	SGL	67331	Atp8b3
Aiba	ESC(iPS)	SGL	67374	Jam2
Aiba	ESC(iPS)	SGL	67375	Qprt
Aiba	ESC(iPS)	SGL	67378	Bbs2
Aiba	ESC(iPS)	SGL	67379	Dedd2
Aiba	ESC(iPS)	SGL	67405	Nts
Aiba	ESC(iPS)	SGL	67412	6330407J23Rik
Aiba	ESC(iPS)	SGL	67419	3632451O06Rik
Aiba	ESC(iPS)	SGL	67426	Cabc1
Aiba	ESC(iPS)	SGL	67434	5730557B15Rik
Aiba	ESC(iPS)	SGL	67439	Xab2
Aiba	ESC(iPS)	SGL	67455	Klhl13
Aiba	ESC(iPS)	SGL	67473	Slc47a1
Aiba	ESC(iPS)	SGL	67578	Patl2
Aiba	ESC(iPS)	SGL	67586	Ubxd5
Aiba	ESC(iPS)	SGL	67629	Spc24
Aiba	ESC(iPS)	SGL	67685	Dyx1c1
Aiba	ESC(iPS)	SGL	67749	4930583H14Rik
Aiba	ESC(iPS)	SGL	67758	Aadac
Aiba	ESC(iPS)	SGL	67801	Pllp
Aiba	ESC(iPS)	SGL	67849	Cdca5
Aiba	ESC(iPS)	SGL	67859	2310002J15Rik
Aiba	ESC(iPS)	SGL	67862	2310033P09Rik
Aiba	ESC(iPS)	SGL	67900	1700020C11Rik
Aiba	ESC(iPS)	SGL	67937	Tmem59l
Aiba	ESC(iPS)	SGL	67968	Ooep
Aiba	ESC(iPS)	SGL	67981	Hormad1
Aiba	ESC(iPS)	SGL	67997	Ddx59
Aiba	ESC(iPS)	SGL	68058	Chd1l
Aiba	ESC(iPS)	SGL	68067	3010026O09Rik
Aiba	ESC(iPS)	SGL	68118	9430023L20Rik
Aiba	ESC(iPS)	SGL	68121	Cep70
Aiba	ESC(iPS)	SGL	68221	Wfdc15a
Aiba	ESC(iPS)	SGL	68226	Efcab2
Aiba	ESC(iPS)	SGL	68236	Gtsf1l
Aiba	ESC(iPS)	SGL	68239	Krt42
Aiba	ESC(iPS)	SGL	68252	A030007L17Rik
Aiba	ESC(iPS)	SGL	68263	Pdhb
Aiba	ESC(iPS)	SGL	68272	Rbm28
Aiba	ESC(iPS)	SGL	68307	4930558O21Rik
Aiba	ESC(iPS)	SGL	68310	Zmym1
Aiba	ESC(iPS)	SGL	68527	1110017I16Rik
Aiba	ESC(iPS)	SGL	68625	1110020C03Rik
Aiba	ESC(iPS)	SGL	68662	Scgb3a1
Aiba	ESC(iPS)	SGL	68666	Svop
Aiba	ESC(iPS)	SGL	68678	Smtnl1
Aiba	ESC(iPS)	SGL	68713	Ifitm1
Aiba	ESC(iPS)	SGL	68737	Angel1
Aiba	ESC(iPS)	SGL	68750	Rreb1
Aiba	ESC(iPS)	SGL	68753	Mybphl
Aiba	ESC(iPS)	SGL	68775	Atp6v1c2
Aiba	ESC(iPS)	SGL	68846	Rnf208
Aiba	ESC(iPS)	SGL	68857	Dtwd2
Aiba	ESC(iPS)	SGL	68870	1190002A17Rik
Aiba	ESC(iPS)	SGL	68918	1190005I06Rik
Aiba	ESC(iPS)	SGL	68947	Chst8
Aiba	ESC(iPS)	SGL	69036	1810010M01Rik
Aiba	ESC(iPS)	SGL	69073	1810019J16Rik
Aiba	ESC(iPS)	SGL	69134	2200001I15Rik
Aiba	ESC(iPS)	SGL	69159	Rhebl1
Aiba	ESC(iPS)	SGL	69169	Faim3
Aiba	ESC(iPS)	SGL	69192	Dhx16
Aiba	ESC(iPS)	SGL	69217	Plekha4
Aiba	ESC(iPS)	SGL	69239	2610034M16Rik
Aiba	ESC(iPS)	SGL	69294	Cst13
Aiba	ESC(iPS)	SGL	69297	Lrrc46
Aiba	ESC(iPS)	SGL	69307	Pxt1
Aiba	ESC(iPS)	SGL	69327	1700007K13Rik
Aiba	ESC(iPS)	SGL	69454	Clic3
Aiba	ESC(iPS)	SGL	69542	2300002M23Rik
Aiba	ESC(iPS)	SGL	69546	Mapk1ip1
Aiba	ESC(iPS)	SGL	69640	2310040C09Rik
Aiba	ESC(iPS)	SGL	69693	Pof1b
Aiba	ESC(iPS)	SGL	69697	2310057J16Rik
Aiba	ESC(iPS)	SGL	69698	2310046K01Rik
Aiba	ESC(iPS)	SGL	69707	Iqcg
Aiba	ESC(iPS)	SGL	69815	Krtcap3
Aiba	ESC(iPS)	SGL	69824	Glod5
Aiba	ESC(iPS)	SGL	69826	Ms4a10
Aiba	ESC(iPS)	SGL	69836	Pla2g12b
Aiba	ESC(iPS)	SGL	69894	2010107G23Rik
Aiba	ESC(iPS)	SGL	69903	Rasip1
Aiba	ESC(iPS)	SGL	69912	Nup43
Aiba	ESC(iPS)	SGL	69934	Rg9mtd3
Aiba	ESC(iPS)	SGL	70005	1700029I01Rik
Aiba	ESC(iPS)	SGL	70024	Mcm10
Aiba	ESC(iPS)	SGL	70113	2010001J22Rik
Aiba	ESC(iPS)	SGL	70129	Slc44a4
Aiba	ESC(iPS)	SGL	70274	Ly6g6e
Aiba	ESC(iPS)	SGL	70335	Reep6
Aiba	ESC(iPS)	SGL	70359	Gtpbp3
Aiba	ESC(iPS)	SGL	70377	Derl3
Aiba	ESC(iPS)	SGL	70415	2610018G03Rik
Aiba	ESC(iPS)	SGL	70450	Unc13d
Aiba	ESC(iPS)	SGL	70458	2610318N02Rik
Aiba	ESC(iPS)	SGL	70510	Rnf167
Aiba	ESC(iPS)	SGL	70552	Lrrc56
Aiba	ESC(iPS)	SGL	70571	Tcerg1l
Aiba	ESC(iPS)	SGL	70645	Oip5
Aiba	ESC(iPS)	SGL	70696	3830417A13Rik
Aiba	ESC(iPS)	SGL	70772	Ggnbp1
Aiba	ESC(iPS)	SGL	70785	Dennd1c
Aiba	ESC(iPS)	SGL	70789	Kynu
Aiba	ESC(iPS)	SGL	70821	4921507P07Rik
Aiba	ESC(iPS)	SGL	70823	Hmgb2l1
Aiba	ESC(iPS)	SGL	70948	Wdr20b
Aiba	ESC(iPS)	SGL	70956	Tex19.2
Aiba	ESC(iPS)	SGL	70977	4931407G18Rik
Aiba	ESC(iPS)	SGL	70979	4931417G12Rik
Aiba	ESC(iPS)	SGL	71003	4931440B09Rik
Aiba	ESC(iPS)	SGL	71020	Spats1
Aiba	ESC(iPS)	SGL	71041	Pcgf6
Aiba	ESC(iPS)	SGL	71085	Arhgap19
Aiba	ESC(iPS)	SGL	71162	4933421I07Rik
Aiba	ESC(iPS)	SGL	71241	Dmrtc2
Aiba	ESC(iPS)	SGL	71275	4933437F05Rik
Aiba	ESC(iPS)	SGL	71336	Rbks
Aiba	ESC(iPS)	SGL	71345	Tmem16j
Aiba	ESC(iPS)	SGL	71354	Wdr31
Aiba	ESC(iPS)	SGL	71508	8430426H19Rik
Aiba	ESC(iPS)	SGL	71522	Ggt6
Aiba	ESC(iPS)	SGL	71529	9030409G11Rik
Aiba	ESC(iPS)	SGL	71597	Isx
Aiba	ESC(iPS)	SGL	71601	Ceacam20
Aiba	ESC(iPS)	SGL	71664	Mettl7b
Aiba	ESC(iPS)	SGL	71691	Pnmal1
Aiba	ESC(iPS)	SGL	71704	Arhgef3
Aiba	ESC(iPS)	SGL	71721	1200015N20Rik
Aiba	ESC(iPS)	SGL	71733	Susd2
Aiba	ESC(iPS)	SGL	71740	Pvrl4
Aiba	ESC(iPS)	SGL	71755	Dhdh
Aiba	ESC(iPS)	SGL	71775	1300017J02Rik
Aiba	ESC(iPS)	SGL	71780	Isyna1
Aiba	ESC(iPS)	SGL	71801	Plekhf2
Aiba	ESC(iPS)	SGL	71827	Lrrc34
Aiba	ESC(iPS)	SGL	71828	Gtf2a1l
Aiba	ESC(iPS)	SGL	71841	1700008I05Rik
Aiba	ESC(iPS)	SGL	71846	Syce2
Aiba	ESC(iPS)	SGL	71860	Wdr16
Aiba	ESC(iPS)	SGL	71874	2310007B03Rik
Aiba	ESC(iPS)	SGL	71897	2310010M24Rik
Aiba	ESC(iPS)	SGL	71913	Tmem79
Aiba	ESC(iPS)	SGL	71950	Nanog
Aiba	ESC(iPS)	SGL	71973	Rbpms2
Aiba	ESC(iPS)	SGL	71978	Ppp2r2a
Aiba	ESC(iPS)	SGL	71981	Tdrd12
Aiba	ESC(iPS)	SGL	71983	Tmco6
Aiba	ESC(iPS)	SGL	71991	Ercc8
Aiba	ESC(iPS)	SGL	72022	Slc35f2
Aiba	ESC(iPS)	SGL	72027	Slc39a4
Aiba	ESC(iPS)	SGL	72049	Tnfrsf13c
Aiba	ESC(iPS)	SGL	72077	Gcnt3
Aiba	ESC(iPS)	SGL	72112	Ppp1r14d
Aiba	ESC(iPS)	SGL	72124	Seh1l
Aiba	ESC(iPS)	SGL	72148	2610019F03Rik
Aiba	ESC(iPS)	SGL	72151	Rfc5
Aiba	ESC(iPS)	SGL	72168	Aifm3
Aiba	ESC(iPS)	SGL	72215	1700001P01Rik
Aiba	ESC(iPS)	SGL	72219	1700013B16Rik
Aiba	ESC(iPS)	SGL	72330	Kbtbd5
Aiba	ESC(iPS)	SGL	72388	Ripk4
Aiba	ESC(iPS)	SGL	72434	Lypd3
Aiba	ESC(iPS)	SGL	72462	Rrp1b
Aiba	ESC(iPS)	SGL	72556	Zfp566
Aiba	ESC(iPS)	SGL	72658	2700097O09Rik
Aiba	ESC(iPS)	SGL	72685	Dnajc6
Aiba	ESC(iPS)	SGL	72778	2810451A06Rik
Aiba	ESC(iPS)	SGL	72832	Crtac1
Aiba	ESC(iPS)	SGL	72836	Pot1b
Aiba	ESC(iPS)	SGL	73016	Kremen2
Aiba	ESC(iPS)	SGL	73072	BC068157
Aiba	ESC(iPS)	SGL	73086	Rps6ka5
Aiba	ESC(iPS)	SGL	73103	3110009E18Rik
Aiba	ESC(iPS)	SGL	73167	3110043J09Rik
Aiba	ESC(iPS)	SGL	73170	Rwdd3
Aiba	ESC(iPS)	SGL	73254	Ccdc18
Aiba	ESC(iPS)	SGL	73332	1700041C02Rik
Aiba	ESC(iPS)	SGL	73333	Slc25a31
Aiba	ESC(iPS)	SGL	73336	1700036D21Rik
Aiba	ESC(iPS)	SGL	73598	1700001O22Rik
Aiba	ESC(iPS)	SGL	73608	Marveld3
Aiba	ESC(iPS)	SGL	73647	Capn9
Aiba	ESC(iPS)	SGL	73660	Cabp4
Aiba	ESC(iPS)	SGL	73670	Defb30
Aiba	ESC(iPS)	SGL	73674	Wdr75
Aiba	ESC(iPS)	SGL	73677	Psma8
Aiba	ESC(iPS)	SGL	73679	Tex19.1
Aiba	ESC(iPS)	SGL	73680	2410081M15Rik
Aiba	ESC(iPS)	SGL	73681	Trmt11
Aiba	ESC(iPS)	SGL	73693	Dppa4
Aiba	ESC(iPS)	SGL	73703	Dppa2
Aiba	ESC(iPS)	SGL	73708	Dppa3
Aiba	ESC(iPS)	SGL	73712	Dmkn
Aiba	ESC(iPS)	SGL	74002	Psd2
Aiba	ESC(iPS)	SGL	74068	Asz1
Aiba	ESC(iPS)	SGL	74091	Npl
Aiba	ESC(iPS)	SGL	74096	Hvcn1
Aiba	ESC(iPS)	SGL	74121	Acoxl
Aiba	ESC(iPS)	SGL	74129	Dmgdh
Aiba	ESC(iPS)	SGL	74134	Cyp2s1
Aiba	ESC(iPS)	SGL	74144	Robo4
Aiba	ESC(iPS)	SGL	74205	Acsl3
Aiba	ESC(iPS)	SGL	74230	1700016K19Rik
Aiba	ESC(iPS)	SGL	74249	Lrrc2
Aiba	ESC(iPS)	SGL	74341	G630025P09Rik
Aiba	ESC(iPS)	SGL	74400	Zfp819
Aiba	ESC(iPS)	SGL	74405	Efhc2
Aiba	ESC(iPS)	SGL	74413	Tc2n
Aiba	ESC(iPS)	SGL	74434	Sohlh2
Aiba	ESC(iPS)	SGL	74453	Ccdc11
Aiba	ESC(iPS)	SGL	74469	Taf7l
Aiba	ESC(iPS)	SGL	74470	Cep72
Aiba	ESC(iPS)	SGL	74521	8430415E04Rik
Aiba	ESC(iPS)	SGL	74528	8430406I07Rik
Aiba	ESC(iPS)	SGL	74552	Npal3
Aiba	ESC(iPS)	SGL	74596	Cds1
Aiba	ESC(iPS)	SGL	74665	Lrrc48
Aiba	ESC(iPS)	SGL	74666	4930432K21Rik
Aiba	ESC(iPS)	SGL	74711	Ttll9
Aiba	ESC(iPS)	SGL	74716	Wbp2nl
Aiba	ESC(iPS)	SGL	74741	5730419I09Rik
Aiba	ESC(iPS)	SGL	74748	Slamf8
Aiba	ESC(iPS)	SGL	74954	4930503E14Rik
Aiba	ESC(iPS)	SGL	75033	4930486G11Rik
Aiba	ESC(iPS)	SGL	75051	4930578N16Rik
Aiba	ESC(iPS)	SGL	75083	Usp50
Aiba	ESC(iPS)	SGL	75106	4930519F16Rik
Aiba	ESC(iPS)	SGL	75146	Tmem180
Aiba	ESC(iPS)	SGL	75199	Rhox2a
Aiba	ESC(iPS)	SGL	75284	Bcdin3d
Aiba	ESC(iPS)	SGL	75422	Mettl5
Aiba	ESC(iPS)	SGL	75483	Cox8c
Aiba	ESC(iPS)	SGL	75495	1700010A17Rik
Aiba	ESC(iPS)	SGL	75512	Gpx6
Aiba	ESC(iPS)	SGL	75516	Ttc32
Aiba	ESC(iPS)	SGL	75552	Paqr9
Aiba	ESC(iPS)	SGL	75568	Capsl
Aiba	ESC(iPS)	SGL	75570	Nhej1
Aiba	ESC(iPS)	SGL	75590	Dusp9
Aiba	ESC(iPS)	SGL	75599	Pcdh1
Aiba	ESC(iPS)	SGL	75600	Calml4
Aiba	ESC(iPS)	SGL	75604	Tm4sf5
Aiba	ESC(iPS)	SGL	75605	Jarid1b
Aiba	ESC(iPS)	SGL	75607	Wnk2
Aiba	ESC(iPS)	SGL	75619	Fastkd2
Aiba	ESC(iPS)	SGL	75668	Rasl10a
Aiba	ESC(iPS)	SGL	75753	Klf17
Aiba	ESC(iPS)	SGL	75766	Tm7sf4
Aiba	ESC(iPS)	SGL	75770	Brsk2
Aiba	ESC(iPS)	SGL	75801	Six6os1
Aiba	ESC(iPS)	SGL	75863	Clec4g
Aiba	ESC(iPS)	SGL	76071	Jakmip1
Aiba	ESC(iPS)	SGL	76187	Adhfe1
Aiba	ESC(iPS)	SGL	76261	0610040J01Rik
Aiba	ESC(iPS)	SGL	76295	Atp11b
Aiba	ESC(iPS)	SGL	76383	1700012L04Rik
Aiba	ESC(iPS)	SGL	76416	1700022C21Rik
Aiba	ESC(iPS)	SGL	76420	1700027A23Rik
Aiba	ESC(iPS)	SGL	76421	1700028K03Rik
Aiba	ESC(iPS)	SGL	76429	2310007H09Rik
Aiba	ESC(iPS)	SGL	76484	Kndc1
Aiba	ESC(iPS)	SGL	76486	Ly6k
Aiba	ESC(iPS)	SGL	76509	1600029D21Rik
Aiba	ESC(iPS)	SGL	76560	Prss8
Aiba	ESC(iPS)	SGL	76572	Rbmxl2
Aiba	ESC(iPS)	SGL	76589	Unc5cl
Aiba	ESC(iPS)	SGL	76615	Got1l1
Aiba	ESC(iPS)	SGL	76626	Msi2
Aiba	ESC(iPS)	SGL	76668	Mdh1b
Aiba	ESC(iPS)	SGL	76701	Ctrc
Aiba	ESC(iPS)	SGL	76722	Ckmt2
Aiba	ESC(iPS)	SGL	76797	2410137M14Rik
Aiba	ESC(iPS)	SGL	76803	2410141K09Rik
Aiba	ESC(iPS)	SGL	76804	Jmjd2c
Aiba	ESC(iPS)	SGL	76815	Calcoco2
Aiba	ESC(iPS)	SGL	76843	Dtl
Aiba	ESC(iPS)	SGL	76884	Cyfip2
Aiba	ESC(iPS)	SGL	76886	6430514L14Rik
Aiba	ESC(iPS)	SGL	76915	Mnd1
Aiba	ESC(iPS)	SGL	76917	Flywch2
Aiba	ESC(iPS)	SGL	76927	1700021C14Rik
Aiba	ESC(iPS)	SGL	76964	2610028H24Rik
Aiba	ESC(iPS)	SGL	76974	1190003J15Rik
Aiba	ESC(iPS)	SGL	76999	1700127D06Rik
Aiba	ESC(iPS)	SGL	77011	5730590G19Rik
Aiba	ESC(iPS)	SGL	77090	Ocel1
Aiba	ESC(iPS)	SGL	77117	6720457D02Rik
Aiba	ESC(iPS)	SGL	77485	Stk31
Aiba	ESC(iPS)	SGL	77583	Notum
Aiba	ESC(iPS)	SGL	77609	Ccdc151
Aiba	ESC(iPS)	SGL	77627	Efcab3
Aiba	ESC(iPS)	SGL	77632	Pramef12
Aiba	ESC(iPS)	SGL	77634	Snapc3
Aiba	ESC(iPS)	SGL	77669	9130221D24Rik
Aiba	ESC(iPS)	SGL	77945	Rpgrip1
Aiba	ESC(iPS)	SGL	78016	Ccdc150
Aiba	ESC(iPS)	SGL	78088	Ankrd56
Aiba	ESC(iPS)	SGL	78174	Cox7b2
Aiba	ESC(iPS)	SGL	78255	Ralgps2
Aiba	ESC(iPS)	SGL	78257	Lrrc9
Aiba	ESC(iPS)	SGL	78303	Hist3h2ba
Aiba	ESC(iPS)	SGL	78376	Ng23
Aiba	ESC(iPS)	SGL	78478	1700129I15Rik
Aiba	ESC(iPS)	SGL	78748	Rassf10
Aiba	ESC(iPS)	SGL	78787	Usp54
Aiba	ESC(iPS)	SGL	78906	9130017N09Rik
Aiba	ESC(iPS)	SGL	79059	Nme3
Aiba	ESC(iPS)	SGL	79455	Pdcl2
Aiba	ESC(iPS)	SGL	80283	Abtb1
Aiba	ESC(iPS)	SGL	80287	Apobec3
Aiba	ESC(iPS)	SGL	80384	Tex21
Aiba	ESC(iPS)	SGL	80794	Cblc
Aiba	ESC(iPS)	SGL	80880	Kank3
Aiba	ESC(iPS)	SGL	80893	Tmprss5
Aiba	ESC(iPS)	SGL	80906	Kcnip2
Aiba	ESC(iPS)	SGL	80915	Dusp12
Aiba	ESC(iPS)	SGL	81879	Tcfcp2l1
Aiba	ESC(iPS)	SGL	83379	Klb
Aiba	ESC(iPS)	SGL	83395	Sp6
Aiba	ESC(iPS)	SGL	83430	Il23a
Aiba	ESC(iPS)	SGL	83434	Rshl1
Aiba	ESC(iPS)	SGL	83456	Mov10l1
Aiba	ESC(iPS)	SGL	83457	Fthl17
Aiba	ESC(iPS)	SGL	83485	Ngrn
Aiba	ESC(iPS)	SGL	83555	Tex13
Aiba	ESC(iPS)	SGL	83557	Lin28
Aiba	ESC(iPS)	SGL	83558	Tex11
Aiba	ESC(iPS)	SGL	83560	Tex14
Aiba	ESC(iPS)	SGL	83564	Nlrp4c
Aiba	ESC(iPS)	SGL	83674	Cnnm1
Aiba	ESC(iPS)	SGL	83702	Akr1c6
Aiba	ESC(iPS)	SGL	83813	Tnk1
Aiba	ESC(iPS)	SGL	83961	Nrg4
Aiba	ESC(iPS)	SGL	85030	Tnfrsf25
Aiba	ESC(iPS)	SGL	93672	Il24
Aiba	ESC(iPS)	SGL	93673	Cml2
Aiba	ESC(iPS)	SGL	93721	Cpn1
Aiba	ESC(iPS)	SGL	93835	Amn
Aiba	ESC(iPS)	SGL	93841	Uchl4
Aiba	ESC(iPS)	SGL	93842	Igsf9
Aiba	ESC(iPS)	SGL	93897	Fzd10
Aiba	ESC(iPS)	SGL	94088	Trim6
Aiba	ESC(iPS)	SGL	94179	Krt23
Aiba	ESC(iPS)	SGL	94187	Zfp423
Aiba	ESC(iPS)	SGL	94222	Olig3
Aiba	ESC(iPS)	SGL	94244	Fkbp6
Aiba	ESC(iPS)	SGL	94346	Tmem40
Aiba	ESC(iPS)	SGL	97086	Nhedc2
Aiba	ESC(iPS)	SGL	97130	C77080
Aiba	ESC(iPS)	SGL	97159	A430005L14Rik
Aiba	ESC(iPS)	SGL	97165	Hmgb2
Aiba	ESC(iPS)	SGL	97848	Serpinb6c
Aiba	ESC(iPS)	SGL	97895	Nlrp4f
Aiba	ESC(iPS)	SGL	98303	D630023F18Rik
Aiba	ESC(iPS)	SGL	98558	Mael
Aiba	ESC(iPS)	SGL	98845	Eps8l2
Aiba	ESC(iPS)	SGL	98985	Clp1
Aiba	ESC(iPS)	SGL	99296	Hrh3
Aiba	ESC(iPS)	SGL	99377	Sall4
Aiba	ESC(iPS)	SGL	99571	Fgg
Aiba	ESC(iPS)	SGL	99738	Kcnc4
Aiba	ESC(MEF)	DGL	100066	Cyp2j11
Aiba	ESC(MEF)	DGL	100102	Pcsk9
Aiba	ESC(MEF)	DGL	100121	Tdrd7
Aiba	ESC(MEF)	DGL	100129	Gpr153
Aiba	ESC(MEF)	DGL	100198	H6pd
Aiba	ESC(MEF)	DGL	100213	Rusc2
Aiba	ESC(MEF)	DGL	100647	Upk3b
Aiba	ESC(MEF)	DGL	100689	Spon2
Aiba	ESC(MEF)	DGL	100732	Mapre3
Aiba	ESC(MEF)	DGL	100952	Emilin1
Aiba	ESC(MEF)	DGL	101113	Snx21
Aiba	ESC(MEF)	DGL	101685	Spty2d1
Aiba	ESC(MEF)	DGL	101744	C330005M16Rik
Aiba	ESC(MEF)	DGL	101772	Tmem16a
Aiba	ESC(MEF)	DGL	102141	Snx25
Aiba	ESC(MEF)	DGL	102294	Cyp4v3
Aiba	ESC(MEF)	DGL	102545	Cmtm7
Aiba	ESC(MEF)	DGL	102644	Oaf
Aiba	ESC(MEF)	DGL	102693	Phldb1
Aiba	ESC(MEF)	DGL	102791	Tcta
Aiba	ESC(MEF)	DGL	102866	Pls3
Aiba	ESC(MEF)	DGL	102941	B630019K06Rik
Aiba	ESC(MEF)	DGL	103080	2010-09-10
Aiba	ESC(MEF)	DGL	103142	Rdh9
Aiba	ESC(MEF)	DGL	103511	BB146404
Aiba	ESC(MEF)	DGL	103534	Mgat4b
Aiba	ESC(MEF)	DGL	103710	Slc35e4
Aiba	ESC(MEF)	DGL	103743	Tmem98
Aiba	ESC(MEF)	DGL	103889	Hoxb2
Aiba	ESC(MEF)	DGL	104009	Qsox1
Aiba	ESC(MEF)	DGL	104110	Adcy4
Aiba	ESC(MEF)	DGL	104215	Rhoq
Aiba	ESC(MEF)	DGL	104252	Cdc42ep2
Aiba	ESC(MEF)	DGL	104445	Cdc42ep1
Aiba	ESC(MEF)	DGL	104943	9030611O19Rik
Aiba	ESC(MEF)	DGL	105245	Txndc5
Aiba	ESC(MEF)	DGL	105298	Epdr1
Aiba	ESC(MEF)	DGL	105387	Akr1c14
Aiba	ESC(MEF)	DGL	105559	Mbnl2
Aiba	ESC(MEF)	DGL	105670	Rcbtb2
Aiba	ESC(MEF)	DGL	105785	Kdelr3
Aiba	ESC(MEF)	DGL	106052	Fbxo4
Aiba	ESC(MEF)	DGL	106759	Ticam1
Aiba	ESC(MEF)	DGL	106947	Slc39a3
Aiba	ESC(MEF)	DGL	106957	Slc39a6
Aiba	ESC(MEF)	DGL	107250	Kazald1
Aiba	ESC(MEF)	DGL	107321	Lpxn
Aiba	ESC(MEF)	DGL	107373	4632417K18Rik
Aiba	ESC(MEF)	DGL	107448	Unc5a
Aiba	ESC(MEF)	DGL	107449	Unc5b
Aiba	ESC(MEF)	DGL	107503	Atf5
Aiba	ESC(MEF)	DGL	107522	Ece2
Aiba	ESC(MEF)	DGL	107528	Magee1
Aiba	ESC(MEF)	DGL	107581	Col16a1
Aiba	ESC(MEF)	DGL	107587	Osr2
Aiba	ESC(MEF)	DGL	107607	Nod1
Aiba	ESC(MEF)	DGL	107702	Rnh1
Aiba	ESC(MEF)	DGL	107765	Ankrd1
Aiba	ESC(MEF)	DGL	107993	Bfsp2
Aiba	ESC(MEF)	DGL	108052	Slc14a1
Aiba	ESC(MEF)	DGL	108058	Camk2d
Aiba	ESC(MEF)	DGL	108078	Olr1
Aiba	ESC(MEF)	DGL	108083	Pip4k2b
Aiba	ESC(MEF)	DGL	108096	Slco1a5
Aiba	ESC(MEF)	DGL	108116	Slco3a1
Aiba	ESC(MEF)	DGL	108148	Galnt2
Aiba	ESC(MEF)	DGL	108151	Sema3d
Aiba	ESC(MEF)	DGL	108670	Epsti1
Aiba	ESC(MEF)	DGL	108705	Pttg1ip
Aiba	ESC(MEF)	DGL	108897	2810003C17Rik
Aiba	ESC(MEF)	DGL	108902	B3gnt1
Aiba	ESC(MEF)	DGL	108927	Lhfp
Aiba	ESC(MEF)	DGL	108960	Irak2
Aiba	ESC(MEF)	DGL	109042	Prkcdbp
Aiba	ESC(MEF)	DGL	109050	6530418L21Rik
Aiba	ESC(MEF)	DGL	109205	Sobp
Aiba	ESC(MEF)	DGL	109225	Ms4a7
Aiba	ESC(MEF)	DGL	109264	Me3
Aiba	ESC(MEF)	DGL	109314	A030004J04Rik
Aiba	ESC(MEF)	DGL	109323	C1qtnf7
Aiba	ESC(MEF)	DGL	109552	Sri
Aiba	ESC(MEF)	DGL	109594	Lmo1
Aiba	ESC(MEF)	DGL	109624	Cald1
Aiba	ESC(MEF)	DGL	109663	Hoxc11
Aiba	ESC(MEF)	DGL	109700	Itga1
Aiba	ESC(MEF)	DGL	109711	Actn1
Aiba	ESC(MEF)	DGL	109731	Maob
Aiba	ESC(MEF)	DGL	110006	Gusb
Aiba	ESC(MEF)	DGL	110078	Pygb
Aiba	ESC(MEF)	DGL	110095	Pygl
Aiba	ESC(MEF)	DGL	110196	Fdps
Aiba	ESC(MEF)	DGL	110446	Acat1
Aiba	ESC(MEF)	DGL	110751	Adam33
Aiba	ESC(MEF)	DGL	110935	Atp6v1b1
Aiba	ESC(MEF)	DGL	112405	Egln1
Aiba	ESC(MEF)	DGL	112419	2010002M12Rik
Aiba	ESC(MEF)	DGL	113847	V1ra5
Aiba	ESC(MEF)	DGL	113848	V1ra6
Aiba	ESC(MEF)	DGL	114249	Npnt
Aiba	ESC(MEF)	DGL	114301	Palmd
Aiba	ESC(MEF)	DGL	11435	Chrna1
Aiba	ESC(MEF)	DGL	114584	Clic1
Aiba	ESC(MEF)	DGL	114585	D17H6S53E
Aiba	ESC(MEF)	DGL	114601	Ehbp1l1
Aiba	ESC(MEF)	DGL	11461	Actb
Aiba	ESC(MEF)	DGL	11465	Actg1
Aiba	ESC(MEF)	DGL	114679	Selm
Aiba	ESC(MEF)	DGL	11468	Actg2
Aiba	ESC(MEF)	DGL	11475	Acta2
Aiba	ESC(MEF)	DGL	11477	Acvr1
Aiba	ESC(MEF)	DGL	11482	Acvrl1
Aiba	ESC(MEF)	DGL	11486	Ada
Aiba	ESC(MEF)	DGL	11487	Adam10
Aiba	ESC(MEF)	DGL	11489	Adam12
Aiba	ESC(MEF)	DGL	11490	Adam15
Aiba	ESC(MEF)	DGL	11497	Adam3
Aiba	ESC(MEF)	DGL	11499	Adam5
Aiba	ESC(MEF)	DGL	11502	Adam9
Aiba	ESC(MEF)	DGL	11504	Adamts1
Aiba	ESC(MEF)	DGL	11512	Adcy6
Aiba	ESC(MEF)	DGL	11513	Adcy7
Aiba	ESC(MEF)	DGL	11514	Adcy8
Aiba	ESC(MEF)	DGL	11517	Adcyap1r1
Aiba	ESC(MEF)	DGL	11518	Add1
Aiba	ESC(MEF)	DGL	11520	Adfp
Aiba	ESC(MEF)	DGL	11529	Adh7
Aiba	ESC(MEF)	DGL	11535	Adm
Aiba	ESC(MEF)	DGL	11541	Adora2b
Aiba	ESC(MEF)	DGL	11542	Adora3
Aiba	ESC(MEF)	DGL	11551	Adra2a
Aiba	ESC(MEF)	DGL	11568	Aebp1
Aiba	ESC(MEF)	DGL	11576	Afp
Aiba	ESC(MEF)	DGL	11593	Aga
Aiba	ESC(MEF)	DGL	11600	Angpt1
Aiba	ESC(MEF)	DGL	11601	Angpt2
Aiba	ESC(MEF)	DGL	11602	Angpt4
Aiba	ESC(MEF)	DGL	11609	Agtr2
Aiba	ESC(MEF)	DGL	11611	Agxt
Aiba	ESC(MEF)	DGL	11624	Ahrr
Aiba	ESC(MEF)	DGL	11641	Akap2
Aiba	ESC(MEF)	DGL	11651	Akt1
Aiba	ESC(MEF)	DGL	11666	Abcd1
Aiba	ESC(MEF)	DGL	11668	Aldh1a1
Aiba	ESC(MEF)	DGL	11694	Alx3
Aiba	ESC(MEF)	DGL	116972	2310047D13Rik
Aiba	ESC(MEF)	DGL	117160	Ttyh2
Aiba	ESC(MEF)	DGL	11717	Ampd3
Aiba	ESC(MEF)	DGL	11731	Ang2
Aiba	ESC(MEF)	DGL	11733	Ank1
Aiba	ESC(MEF)	DGL	11739	Slc25a4
Aiba	ESC(MEF)	DGL	11745	Anxa3
Aiba	ESC(MEF)	DGL	11746	Anxa4
Aiba	ESC(MEF)	DGL	11747	Anxa5
Aiba	ESC(MEF)	DGL	11749	Anxa6
Aiba	ESC(MEF)	DGL	117591	Slc2a9
Aiba	ESC(MEF)	DGL	117606	Boc
Aiba	ESC(MEF)	DGL	11761	Aox1
Aiba	ESC(MEF)	DGL	11769	Ap1s1
Aiba	ESC(MEF)	DGL	11770	Fabp4
Aiba	ESC(MEF)	DGL	11790	Speg
Aiba	ESC(MEF)	DGL	11801	Cd5l
Aiba	ESC(MEF)	DGL	11815	Apod
Aiba	ESC(MEF)	DGL	11818	Apoh
Aiba	ESC(MEF)	DGL	11819	Nr2f2
Aiba	ESC(MEF)	DGL	11820	App
Aiba	ESC(MEF)	DGL	11826	Aqp1
Aiba	ESC(MEF)	DGL	11830	Aqp5
Aiba	ESC(MEF)	DGL	11835	Ar
Aiba	ESC(MEF)	DGL	11839	Areg
Aiba	ESC(MEF)	DGL	118452	Baalc
Aiba	ESC(MEF)	DGL	11846	Arg1
Aiba	ESC(MEF)	DGL	11852	Rhob
Aiba	ESC(MEF)	DGL	11853	Rhoc
Aiba	ESC(MEF)	DGL	11857	Arhgdib
Aiba	ESC(MEF)	DGL	11867	Arpc1b
Aiba	ESC(MEF)	DGL	11871	Art2a
Aiba	ESC(MEF)	DGL	11878	Arx
Aiba	ESC(MEF)	DGL	11881	Arsb
Aiba	ESC(MEF)	DGL	11886	Asah1
Aiba	ESC(MEF)	DGL	11906	Zfhx3
Aiba	ESC(MEF)	DGL	11988	Slc7a2
Aiba	ESC(MEF)	DGL	12010	B2m
Aiba	ESC(MEF)	DGL	12022	Barx1
Aiba	ESC(MEF)	DGL	12023	Barx2
Aiba	ESC(MEF)	DGL	12043	Bcl2
Aiba	ESC(MEF)	DGL	12044	Bcl2a1a
Aiba	ESC(MEF)	DGL	12045	Bcl2a1b
Aiba	ESC(MEF)	DGL	12046	Bcl2a1c
Aiba	ESC(MEF)	DGL	12047	Bcl2a1d
Aiba	ESC(MEF)	DGL	12053	Bcl6
Aiba	ESC(MEF)	DGL	12064	Bdnf
Aiba	ESC(MEF)	DGL	121021	Cspg4
Aiba	ESC(MEF)	DGL	121022	Mrps6
Aiba	ESC(MEF)	DGL	12111	Bgn
Aiba	ESC(MEF)	DGL	12140	Fabp7
Aiba	ESC(MEF)	DGL	12151	Bmi1
Aiba	ESC(MEF)	DGL	12153	Bmp1
Aiba	ESC(MEF)	DGL	12167	Bmpr1b
Aiba	ESC(MEF)	DGL	12173	Bnc1
Aiba	ESC(MEF)	DGL	12175	Bnip2
Aiba	ESC(MEF)	DGL	12193	Zfp36l2
Aiba	ESC(MEF)	DGL	12238	Commd3
Aiba	ESC(MEF)	DGL	12257	Tspo
Aiba	ESC(MEF)	DGL	12262	C1qc
Aiba	ESC(MEF)	DGL	12269	C4bp
Aiba	ESC(MEF)	DGL	12273	C5ar1
Aiba	ESC(MEF)	DGL	12291	Cacna1g
Aiba	ESC(MEF)	DGL	12294	Cacna2d3
Aiba	ESC(MEF)	DGL	12296	Cacnb2
Aiba	ESC(MEF)	DGL	12297	Cacnb3
Aiba	ESC(MEF)	DGL	12306	Anxa2
Aiba	ESC(MEF)	DGL	12313	Calm1
Aiba	ESC(MEF)	DGL	12321	Calu
Aiba	ESC(MEF)	DGL	12334	Capn2
Aiba	ESC(MEF)	DGL	12338	Capn6
Aiba	ESC(MEF)	DGL	12364	Casp12
Aiba	ESC(MEF)	DGL	12368	Casp6
Aiba	ESC(MEF)	DGL	12370	Casp8
Aiba	ESC(MEF)	DGL	12380	Cast
Aiba	ESC(MEF)	DGL	12389	Cav1
Aiba	ESC(MEF)	DGL	12390	Cav2
Aiba	ESC(MEF)	DGL	12393	Runx2
Aiba	ESC(MEF)	DGL	12394	Runx1
Aiba	ESC(MEF)	DGL	12395	Runx1t1
Aiba	ESC(MEF)	DGL	12404	Cbln1
Aiba	ESC(MEF)	DGL	12406	Serpinh1
Aiba	ESC(MEF)	DGL	12418	Cbx4
Aiba	ESC(MEF)	DGL	12424	Cck
Aiba	ESC(MEF)	DGL	12443	Ccnd1
Aiba	ESC(MEF)	DGL	12444	Ccnd2
Aiba	ESC(MEF)	DGL	12448	Ccne2
Aiba	ESC(MEF)	DGL	12484	Cd24a
Aiba	ESC(MEF)	DGL	12491	Cd36
Aiba	ESC(MEF)	DGL	12495	Entpd1
Aiba	ESC(MEF)	DGL	12505	Cd44
[truncated: 1,963 more rows]

## Sheet: Aiba_NSC
Aiba	NSC	SGL	100087	Kti12
Aiba	NSC	SGL	100088	Rcc1
Aiba	NSC	SGL	101612	Grwd1
Aiba	NSC	SGL	101809	Spred3
Aiba	NSC	SGL	102278	Cpne7
Aiba	NSC	SGL	102920	Cenpi
Aiba	NSC	SGL	103213	Traf3ip2
Aiba	NSC	SGL	103468	Nup107
Aiba	NSC	SGL	104079	Nxph3
Aiba	NSC	SGL	104156	Etv5
Aiba	NSC	SGL	104215	Rhoq
Aiba	NSC	SGL	104732	4930427A07Rik
Aiba	NSC	SGL	104806	Fancm
Aiba	NSC	SGL	105005	AW125753
Aiba	NSC	SGL	105348	Golm1
Aiba	NSC	SGL	105349	Akr1c18
Aiba	NSC	SGL	105988	Espl1
Aiba	NSC	SGL	106344	Rfc4
Aiba	NSC	SGL	106582	Nrm
Aiba	NSC	SGL	106795	Tcf19
Aiba	NSC	SGL	107373	4632417K18Rik
Aiba	NSC	SGL	107435	Hat1
Aiba	NSC	SGL	107522	Ece2
Aiba	NSC	SGL	107815	Scml2
Aiba	NSC	SGL	107995	Cdc20
Aiba	NSC	SGL	108069	Grm3
Aiba	NSC	SGL	108150	Galnt7
Aiba	NSC	SGL	108671	Dnajc9
Aiba	NSC	SGL	108900	2700049P18Rik
Aiba	NSC	SGL	108907	Nusap1
Aiba	NSC	SGL	108911	Rcc2
Aiba	NSC	SGL	108961	E2f8
Aiba	NSC	SGL	108978	4930555G01Rik
Aiba	NSC	SGL	109050	6530418L21Rik
Aiba	NSC	SGL	109054	Pfdn4
Aiba	NSC	SGL	109212	6720460F02Rik
Aiba	NSC	SGL	109323	C1qtnf7
Aiba	NSC	SGL	109594	Lmo1
Aiba	NSC	SGL	110033	Kif22
Aiba	NSC	SGL	110074	Dut
Aiba	NSC	SGL	110095	Pygl
Aiba	NSC	SGL	110109	Nol1
Aiba	NSC	SGL	110196	Fdps
Aiba	NSC	SGL	110197	Dgkg
Aiba	NSC	SGL	110639	Prps2
Aiba	NSC	SGL	110749	Chaf1b
Aiba	NSC	SGL	110750	Cse1l
Aiba	NSC	SGL	11435	Chrna1
Aiba	NSC	SGL	114584	Clic1
Aiba	NSC	SGL	114606	Tle6
Aiba	NSC	SGL	114663	Impa2
Aiba	NSC	SGL	11475	Acta2
Aiba	NSC	SGL	11486	Ada
Aiba	NSC	SGL	11489	Adam12
Aiba	NSC	SGL	11492	Adam19
Aiba	NSC	SGL	11535	Adm
Aiba	NSC	SGL	11552	Adra2b
Aiba	NSC	SGL	11555	Adrb2
Aiba	NSC	SGL	11565	Adssl1
Aiba	NSC	SGL	11576	Afp
Aiba	NSC	SGL	11601	Angpt2
Aiba	NSC	SGL	11624	Ahrr
Aiba	NSC	SGL	11689	Alox5
Aiba	NSC	SGL	117591	Slc2a9
Aiba	NSC	SGL	11796	Birc3
Aiba	NSC	SGL	11799	Birc5
Aiba	NSC	SGL	11837	Arbp
Aiba	NSC	SGL	11838	Arc
Aiba	NSC	SGL	11839	Areg
Aiba	NSC	SGL	11859	Phox2a
Aiba	NSC	SGL	11987	Slc7a1
Aiba	NSC	SGL	11991	Hnrnpd
Aiba	NSC	SGL	11997	Akr1b7
Aiba	NSC	SGL	12012	Baat
Aiba	NSC	SGL	12021	Bard1
Aiba	NSC	SGL	12029	Bcl6b
Aiba	NSC	SGL	12062	Bdkrb2
Aiba	NSC	SGL	121021	Cspg4
Aiba	NSC	SGL	121022	Mrps6
Aiba	NSC	SGL	12142	Prdm1
Aiba	NSC	SGL	12144	Blm
Aiba	NSC	SGL	12162	Bmp7
Aiba	NSC	SGL	12189	Brca1
Aiba	NSC	SGL	12190	Brca2
Aiba	NSC	SGL	12212	Chic1
Aiba	NSC	SGL	12235	Bub1
Aiba	NSC	SGL	12236	Bub1b
Aiba	NSC	SGL	12261	C1qbp
Aiba	NSC	SGL	12314	Calm2
Aiba	NSC	SGL	12316	Aspm
Aiba	NSC	SGL	12323	Camk2b
Aiba	NSC	SGL	12349	Car2
Aiba	NSC	SGL	12350	Car3
Aiba	NSC	SGL	12394	Runx1
Aiba	NSC	SGL	12400	Cbfb
Aiba	NSC	SGL	12426	Cckbr
Aiba	NSC	SGL	12427	Ccna1
Aiba	NSC	SGL	12428	Ccna2
Aiba	NSC	SGL	12442	Ccnb2
Aiba	NSC	SGL	12443	Ccnd1
Aiba	NSC	SGL	12444	Ccnd2
Aiba	NSC	SGL	12447	Ccne1
Aiba	NSC	SGL	12448	Ccne2
Aiba	NSC	SGL	12449	Ccnf
Aiba	NSC	SGL	12495	Entpd1
Aiba	NSC	SGL	12519	Cd80
Aiba	NSC	SGL	12530	Cdc25a
Aiba	NSC	SGL	12531	Cdc25b
Aiba	NSC	SGL	12532	Cdc25c
Aiba	NSC	SGL	12534	Cdc2a
Aiba	NSC	SGL	12544	Cdc45l
Aiba	NSC	SGL	12545	Cdc7
Aiba	NSC	SGL	12554	Cdh13
Aiba	NSC	SGL	12585	Cdr2
Aiba	NSC	SGL	12606	Cebpa
Aiba	NSC	SGL	12615	Cenpa
Aiba	NSC	SGL	12649	Chek1
Aiba	NSC	SGL	12663	Chml
Aiba	NSC	SGL	12671	Chrm3
Aiba	NSC	SGL	12785	Cnbp
Aiba	NSC	SGL	12795	Plk3
Aiba	NSC	SGL	12854	Cort
Aiba	NSC	SGL	12892	Cpox
Aiba	NSC	SGL	12904	Crabp2
Aiba	NSC	SGL	12919	Crhbp
Aiba	NSC	SGL	13032	Ctsc
Aiba	NSC	SGL	13052	Cxadr
Aiba	NSC	SGL	13143	Dapk2
Aiba	NSC	SGL	13175	Dclk1
Aiba	NSC	SGL	13176	Dcc
Aiba	NSC	SGL	13178	Dck
Aiba	NSC	SGL	13361	Dhfr
Aiba	NSC	SGL	13363	Dhh
Aiba	NSC	SGL	13390	Dlx1
Aiba	NSC	SGL	13406	Dmp1
Aiba	NSC	SGL	13433	Dnmt1
Aiba	NSC	SGL	13445	Cdk2ap1
Aiba	NSC	SGL	13555	E2f1
Aiba	NSC	SGL	13557	E2f3
Aiba	NSC	SGL	13599	Ecel1
Aiba	NSC	SGL	13603	Opn3
Aiba	NSC	SGL	13605	Ect2
Aiba	NSC	SGL	13642	Efnb2
Aiba	NSC	SGL	13836	Epha2
Aiba	NSC	SGL	13841	Epha7
Aiba	NSC	SGL	13855	Epn2
Aiba	NSC	SGL	13870	Ercc1
Aiba	NSC	SGL	13924	Ptprv
Aiba	NSC	SGL	14009	Etv1
Aiba	NSC	SGL	140488	Igf2bp3
Aiba	NSC	SGL	14056	Ezh2
Aiba	NSC	SGL	14063	F2rl1
Aiba	NSC	SGL	140781	Myh7
Aiba	NSC	SGL	14087	Fanca
Aiba	NSC	SGL	14119	Fbn2
Aiba	NSC	SGL	14156	Fen1
Aiba	NSC	SGL	14204	Il4i1
Aiba	NSC	SGL	14211	Smc2
Aiba	NSC	SGL	14229	Fkbp5
Aiba	NSC	SGL	14234	Foxc2
Aiba	NSC	SGL	14235	Foxm1
Aiba	NSC	SGL	14254	Flt1
Aiba	NSC	SGL	14266	Aff2
Aiba	NSC	SGL	14283	Fosl1
Aiba	NSC	SGL	14296	Frat1
Aiba	NSC	SGL	14313	Fst
Aiba	NSC	SGL	14345	Fut4
Aiba	NSC	SGL	14366	Fzd4
Aiba	NSC	SGL	14412	Slc6a13
Aiba	NSC	SGL	14426	Galnt4
Aiba	NSC	SGL	14432	Gap43
Aiba	NSC	SGL	14479	Usp15
Aiba	NSC	SGL	14612	Gja4
Aiba	NSC	SGL	14702	Gng2
Aiba	NSC	SGL	14793	Cdca3
Aiba	NSC	SGL	14841	Gsg2
Aiba	NSC	SGL	15184	Hdac5
Aiba	NSC	SGL	15201	Hells
Aiba	NSC	SGL	15208	Hes5
Aiba	NSC	SGL	15209	Hesx1
Aiba	NSC	SGL	15242	Hhex
Aiba	NSC	SGL	15248	Hic1
Aiba	NSC	SGL	15270	H2afx
Aiba	NSC	SGL	15284	Hlx
Aiba	NSC	SGL	15361	Hmga1
Aiba	NSC	SGL	15366	Hmmr
Aiba	NSC	SGL	15382	Hnrnpa1
Aiba	NSC	SGL	15451	Hpn
Aiba	NSC	SGL	15452	Hprt1
Aiba	NSC	SGL	15464	Hrc
Aiba	NSC	SGL	15510	Hspd1
Aiba	NSC	SGL	15558	Htr2a
Aiba	NSC	SGL	15572	Elavl4
Aiba	NSC	SGL	15950	Ifi203
Aiba	NSC	SGL	15983	Ifrd2
Aiba	NSC	SGL	16008	Igfbp2
Aiba	NSC	SGL	16009	Igfbp3
Aiba	NSC	SGL	16156	Il11
Aiba	NSC	SGL	16319	Incenp
Aiba	NSC	SGL	16401	Itga4
Aiba	NSC	SGL	16449	Jag1
Aiba	NSC	SGL	16492	Kcna4
Aiba	NSC	SGL	16527	Kcnk3
Aiba	NSC	SGL	16529	Kcnk5
Aiba	NSC	SGL	16531	Kcnma1
Aiba	NSC	SGL	16551	Kif11
Aiba	NSC	SGL	16647	Kpna2
Aiba	NSC	SGL	16679	Krt86
Aiba	NSC	SGL	16773	Lama2
Aiba	NSC	SGL	16775	Lama4
Aiba	NSC	SGL	16777	Lamb1-1
Aiba	NSC	SGL	16785	Rpsa
Aiba	NSC	SGL	16835	Ldlr
Aiba	NSC	SGL	16852	Lgals1
Aiba	NSC	SGL	16878	Lif
Aiba	NSC	SGL	16906	Lmnb1
Aiba	NSC	SGL	16939	Lor
Aiba	NSC	SGL	16978	Lrrfip1
Aiba	NSC	SGL	16987	Lss
Aiba	NSC	SGL	170571	Cntnap4
Aiba	NSC	SGL	17059	Klrb1c
Aiba	NSC	SGL	170677	Pcdh21
Aiba	NSC	SGL	170721	Papln
Aiba	NSC	SGL	170734	Zfp371
Aiba	NSC	SGL	170743	Tlr7
Aiba	NSC	SGL	170748	BC017612
Aiba	NSC	SGL	170761	Pdzd3
Aiba	NSC	SGL	170762	Nup155
Aiba	NSC	SGL	17089	Lyar
Aiba	NSC	SGL	17096	Lyn
Aiba	NSC	SGL	17121	Mxd3
Aiba	NSC	SGL	171211	Edaradd
Aiba	NSC	SGL	17158	Man2a1
Aiba	NSC	SGL	17215	Mcm3
Aiba	NSC	SGL	17216	Mcm2
Aiba	NSC	SGL	17217	Mcm4
Aiba	NSC	SGL	17218	Mcm5
Aiba	NSC	SGL	17219	Mcm6
Aiba	NSC	SGL	17220	Mcm7
Aiba	NSC	SGL	17235	Smcp
Aiba	NSC	SGL	17245	Mdm1
Aiba	NSC	SGL	17260	Mef2c
Aiba	NSC	SGL	17279	Melk
Aiba	NSC	SGL	17294	Mest
Aiba	NSC	SGL	17311	Kitl
Aiba	NSC	SGL	17386	Mmp13
Aiba	NSC	SGL	17535	Mre11a
Aiba	NSC	SGL	17687	Msh5
Aiba	NSC	SGL	17688	Msh6
Aiba	NSC	SGL	17768	Mthfd2
Aiba	NSC	SGL	17863	Myb
Aiba	NSC	SGL	17865	Mybl2
Aiba	NSC	SGL	17869	Myc
Aiba	NSC	SGL	17888	Myh6
Aiba	NSC	SGL	17912	Myo1b
Aiba	NSC	SGL	17937	Nab2
Aiba	NSC	SGL	18005	Nek2
Aiba	NSC	SGL	18012	Neurod1
Aiba	NSC	SGL	18040	Nefm
Aiba	NSC	SGL	18048	Klk1b4
Aiba	NSC	SGL	18140	Uhrf1
Aiba	NSC	SGL	18148	Npm1
Aiba	NSC	SGL	18150	Npm3
Aiba	NSC	SGL	18392	Orc1l
Aiba	NSC	SGL	18516	Pbx3
Aiba	NSC	SGL	18538	Pcna
Aiba	NSC	SGL	18576	Pde3b
Aiba	NSC	SGL	18584	Pde8a
Aiba	NSC	SGL	18590	Pdgfa
Aiba	NSC	SGL	18612	Etv4
Aiba	NSC	SGL	18617	Rhox5
Aiba	NSC	SGL	18627	Per2
Aiba	NSC	SGL	18639	Pfkfb1
Aiba	NSC	SGL	18675	Phex
Aiba	NSC	SGL	18749	Prkacb
Aiba	NSC	SGL	18768	Pkib
Aiba	NSC	SGL	18779	Pla2r1
Aiba	NSC	SGL	18793	Plaur
Aiba	NSC	SGL	18813	Pa2g4
Aiba	NSC	SGL	18933	Prrx1
Aiba	NSC	SGL	18968	Pola1
Aiba	NSC	SGL	18971	Pold1
Aiba	NSC	SGL	18973	Pole
Aiba	NSC	SGL	18974	Pole2
Aiba	NSC	SGL	18991	Pou3f1
Aiba	NSC	SGL	19075	Prim1
Aiba	NSC	SGL	19076	Prim2
Aiba	NSC	SGL	19201	Pstpip2
Aiba	NSC	SGL	192212	Prom2
Aiba	NSC	SGL	19227	Pthlh
Aiba	NSC	SGL	19253	Ptpn18
Aiba	NSC	SGL	19263	Ptprb
Aiba	NSC	SGL	192678	Rassf3
Aiba	NSC	SGL	19275	Ptprn
Aiba	NSC	SGL	19329	Rab17
Aiba	NSC	SGL	19348	Kif20a
Aiba	NSC	SGL	19361	Rad51
Aiba	NSC	SGL	19362	Rad51ap1
Aiba	NSC	SGL	19366	Rad54l
Aiba	NSC	SGL	19369	Raet1b
Aiba	NSC	SGL	19384	Ran
Aiba	NSC	SGL	19414	Rasa3
Aiba	NSC	SGL	19415	Rasal1
Aiba	NSC	SGL	19650	Rbl1
Aiba	NSC	SGL	19674	Rcvrn
Aiba	NSC	SGL	19711	Resp18
Aiba	NSC	SGL	19714	Rev3l
Aiba	NSC	SGL	19734	Rgs16
Aiba	NSC	SGL	19891	Rpa2
Aiba	NSC	SGL	19982	Rpl36a
Aiba	NSC	SGL	20088	Rps24
Aiba	NSC	SGL	20102	Rps4x
Aiba	NSC	SGL	20103	Rps5
Aiba	NSC	SGL	20111	Rps6ka1
Aiba	NSC	SGL	20116	Rps8
Aiba	NSC	SGL	20133	Rrm1
Aiba	NSC	SGL	20135	Rrm2
Aiba	NSC	SGL	20295	Ccl17
Aiba	NSC	SGL	20296	Ccl2
Aiba	NSC	SGL	20305	Ccl6
Aiba	NSC	SGL	20306	Ccl7
Aiba	NSC	SGL	20312	Cx3cl1
Aiba	NSC	SGL	20319	Sfrp2
Aiba	NSC	SGL	20370	Sez6
Aiba	NSC	SGL	20418	Shc3
Aiba	NSC	SGL	20419	Shcbp1
Aiba	NSC	SGL	20425	Shmt1
Aiba	NSC	SGL	20460	Stil
Aiba	NSC	SGL	20492	Slbp
Aiba	NSC	SGL	20514	Slc1a5
Aiba	NSC	SGL	20620	Plk2
Aiba	NSC	SGL	20698	Sphk1
Aiba	NSC	SGL	20724	Serpinb5
Aiba	NSC	SGL	20743	Spnb3
Aiba	NSC	SGL	20750	Spp1
Aiba	NSC	SGL	207728	Pde2a
Aiba	NSC	SGL	20810	Srm
Aiba	NSC	SGL	208366	Rpp40
Aiba	NSC	SGL	20855	Stc1
Aiba	NSC	SGL	20856	Stc2
Aiba	NSC	SGL	208628	Kntc1
Aiba	NSC	SGL	20873	Plk4
Aiba	NSC	SGL	20877	Aurkb
Aiba	NSC	SGL	20878	Aurka
Aiba	NSC	SGL	208836	Fanci
Aiba	NSC	SGL	209003	Rbmx2
Aiba	NSC	SGL	209334	Gen1
Aiba	NSC	SGL	20969	Sdc1
Aiba	NSC	SGL	209737	Kif15
Aiba	NSC	SGL	20983	Syt4
Aiba	NSC	SGL	20997	T
Aiba	NSC	SGL	210035	Tmem194
Aiba	NSC	SGL	211770	Trib1
Aiba	NSC	SGL	211949	Spsb4
Aiba	NSC	SGL	21335	Tacc3
Aiba	NSC	SGL	21346	Tagln2
Aiba	NSC	SGL	21379	Tbrg4
Aiba	NSC	SGL	213948	Atg9b
Aiba	NSC	SGL	21417	Zeb1
Aiba	NSC	SGL	214901	Chtf18
Aiba	NSC	SGL	215303	Camk1g
Aiba	NSC	SGL	215387	Ncaph
Aiba	NSC	SGL	21677	Tead2
Aiba	NSC	SGL	21687	Tek
Aiba	NSC	SGL	217216	BC030867
Aiba	NSC	SGL	217410	Trib2
Aiba	NSC	SGL	217653	C79407
Aiba	NSC	SGL	217830	9030617O03Rik
Aiba	NSC	SGL	217946	Cdca7l
Aiba	NSC	SGL	21847	Klf10
Aiba	NSC	SGL	21853	Timeless
Aiba	NSC	SGL	21857	Timp1
Aiba	NSC	SGL	218581	Depdc1b
Aiba	NSC	SGL	21877	Tk1
Aiba	NSC	SGL	21886	Tle2
Aiba	NSC	SGL	218973	Wdhd1
Aiba	NSC	SGL	218977	Dlgap5
Aiba	NSC	SGL	219114	F630043A04Rik
Aiba	NSC	SGL	219144	Arl11
Aiba	NSC	SGL	21916	Tmod1
Aiba	NSC	SGL	21923	Tnc
Aiba	NSC	SGL	21930	Tnfaip6
Aiba	NSC	SGL	22036	Traip
Aiba	NSC	SGL	22127	Tsx
Aiba	NSC	SGL	22137	Ttk
Aiba	NSC	SGL	22166	Txn1
Aiba	NSC	SGL	22247	Umps
Aiba	NSC	SGL	22256	Ung
Aiba	NSC	SGL	22262	Uox
Aiba	NSC	SGL	22271	Upp1
Aiba	NSC	SGL	223513	Abra
Aiba	NSC	SGL	22367	Vrk1
Aiba	NSC	SGL	22390	Wee1
Aiba	NSC	SGL	22413	Wnt2
Aiba	NSC	SGL	224171	C330027C09Rik
Aiba	NSC	SGL	224796	Clic5
Aiba	NSC	SGL	224860	Plcl2
Aiba	NSC	SGL	225049	Ttc7
Aiba	NSC	SGL	225872	Npas4
Aiba	NSC	SGL	225884	BC021614
Aiba	NSC	SGL	226841	Vash2
Aiba	NSC	SGL	22715	Zfp57
Aiba	NSC	SGL	227358	BC056923
Aiba	NSC	SGL	227731	Slc25a25
Aiba	NSC	SGL	22791	Dnajc2
Aiba	NSC	SGL	227929	Pscdbp
Aiba	NSC	SGL	228421	Kif18a
Aiba	NSC	SGL	228482	Arhgap11a
Aiba	NSC	SGL	228543	Rhov
Aiba	NSC	SGL	228765	Sdcbp2
Aiba	NSC	SGL	229841	Cenpe
Aiba	NSC	SGL	230098	E130306D19Rik
Aiba	NSC	SGL	230484	Usp1
Aiba	NSC	SGL	230612	Slc5a9
Aiba	NSC	SGL	230935	Dnajc11
Aiba	NSC	SGL	231014	9330182L06Rik
Aiba	NSC	SGL	231287	Atp10d
Aiba	NSC	SGL	231915	Uspl1
Aiba	NSC	SGL	231991	Creb5
Aiba	NSC	SGL	232441	Rerg
Aiba	NSC	SGL	232889	Pla2g4c
Aiba	NSC	SGL	233406	Prc1
Aiba	NSC	SGL	233876	Hirip3
Aiba	NSC	SGL	234258	Neil3
Aiba	NSC	SGL	235604	Camkv
Aiba	NSC	SGL	235674	Acaa1b
Aiba	NSC	SGL	235973	A630095E13Rik
Aiba	NSC	SGL	236285	Lancl3
Aiba	NSC	SGL	236293	D630002G06Rik
Aiba	NSC	SGL	236312	Pyhin1
Aiba	NSC	SGL	236727	Slc9a7
Aiba	NSC	SGL	236930	Ercc6l
Aiba	NSC	SGL	237211	Fancb
Aiba	NSC	SGL	237403	BC072620
Aiba	NSC	SGL	237436	Gas2l3
Aiba	NSC	SGL	237560	Lrrc10
Aiba	NSC	SGL	237847	Rtn4rl1
Aiba	NSC	SGL	237877	Atad5
Aiba	NSC	SGL	237886	Slfn9
Aiba	NSC	SGL	237911	Brip1
Aiba	NSC	SGL	23825	Banf1
Aiba	NSC	SGL	23834	Cdc6
Aiba	NSC	SGL	23871	Ets1
Aiba	NSC	SGL	23886	Gdf15
Aiba	NSC	SGL	23888	Gpc6
Aiba	NSC	SGL	239133	Dleu7
Aiba	NSC	SGL	239731	Rimbp3
Aiba	NSC	SGL	239743	Klhl6
Aiba	NSC	SGL	239759	Liph
Aiba	NSC	SGL	23984	Pde10a
Aiba	NSC	SGL	240047	Mmp25
Aiba	NSC	SGL	240322	Adamts19
Aiba	NSC	SGL	24063	Spry1
Aiba	NSC	SGL	24066	Spry4
Aiba	NSC	SGL	240913	Adamts4
Aiba	NSC	SGL	240960	Dnahc14
Aiba	NSC	SGL	241226	Itga8
Aiba	NSC	SGL	241303	A130092J06Rik
Aiba	NSC	SGL	242125	BC037703
Aiba	NSC	SGL	242202	Pde5a
Aiba	NSC	SGL	242316	Gdf6
Aiba	NSC	SGL	242705	E2f2
Aiba	NSC	SGL	242939	Cpz
Aiba	NSC	SGL	243725	Ppp1r9a
Aiba	NSC	SGL	243911	Kirrel2
Aiba	NSC	SGL	244329	Mcph1
Aiba	NSC	SGL	244745	Dpy19l1
Aiba	NSC	SGL	245474	Dkc1
Aiba	NSC	SGL	245631	Mum1l1
Aiba	NSC	SGL	246316	Lgi2
Aiba	NSC	SGL	257630	Il17f
Aiba	NSC	SGL	258196	Olfr309
Aiba	NSC	SGL	258359	Olfr1312
Aiba	NSC	SGL	258737	Olfr1316
Aiba	NSC	SGL	26357	Abcg2
Aiba	NSC	SGL	263803	Pkn3
Aiba	NSC	SGL	26381	Esrrg
Aiba	NSC	SGL	26388	Ifi202b
Aiba	NSC	SGL	26564	Ror2
Aiba	NSC	SGL	26568	Slc27a3
Aiba	NSC	SGL	268297	Scml4
Aiba	NSC	SGL	268354	AI851790
Aiba	NSC	SGL	268449	Rpl23a
Aiba	NSC	SGL	268465	Eme1
Aiba	NSC	SGL	268697	Ccnb1
Aiba	NSC	SGL	26875	Pclo
Aiba	NSC	SGL	26886	Cenph
Aiba	NSC	SGL	268977	Ltbp1
Aiba	NSC	SGL	26908	Eif2s3y
Aiba	NSC	SGL	26909	Exo1
Aiba	NSC	SGL	269181	Mgat4a
Aiba	NSC	SGL	269224	Pask
Aiba	NSC	SGL	26934	Racgap1
Aiba	NSC	SGL	269582	Clspn
Aiba	NSC	SGL	269589	Sytl1
Aiba	NSC	SGL	26972	Spo11
Aiba	NSC	SGL	270685	Mthfd1l
Aiba	NSC	SGL	270906	Prr11
Aiba	NSC	SGL	27207	Rps11
Aiba	NSC	SGL	27214	Dbf4
Aiba	NSC	SGL	27220	Cartpt
Aiba	NSC	SGL	27221	Chaf1a
Aiba	NSC	SGL	272538	Tmco7
Aiba	NSC	SGL	27260	Plek2
Aiba	NSC	SGL	27279	Tnfrsf12a
Aiba	NSC	SGL	27370	Rps26
Aiba	NSC	SGL	27401	Skp2
Aiba	NSC	SGL	27412	Peg12
Aiba	NSC	SGL	276919	Gemin4
Aiba	NSC	SGL	27756	Lsm2
Aiba	NSC	SGL	28018	Ubfd1
Aiba	NSC	SGL	28109	D10Wsu102e
Aiba	NSC	SGL	28185	Tomm70a
Aiba	NSC	SGL	28194	Apon
Aiba	NSC	SGL	29856	Smtn
Aiba	NSC	SGL	29865	Cabp5
Aiba	NSC	SGL	29866	Cabp2
Aiba	NSC	SGL	29870	Gtse1
Aiba	NSC	SGL	29875	Iqgap1
Aiba	NSC	SGL	30954	Siva1
Aiba	NSC	SGL	319164	Hist1h2ac
Aiba	NSC	SGL	319168	Hist1h2ah
Aiba	NSC	SGL	319170	Hist1h2an
Aiba	NSC	SGL	319171	Hist1h2ao
Aiba	NSC	SGL	319172	Hist1h2ab
Aiba	NSC	SGL	319173	Hist1h2af
Aiba	NSC	SGL	319195	Rpl17
Aiba	NSC	SGL	319477	6030419C18Rik
Aiba	NSC	SGL	319520	Dusp4
Aiba	NSC	SGL	319554	Idi1
Aiba	NSC	SGL	319581	Xkr5
Aiba	NSC	SGL	319634	Efcab5
Aiba	NSC	SGL	319701	Fbxo48
Aiba	NSC	SGL	319801	9630033F20Rik
Aiba	NSC	SGL	320209	Ddx11
Aiba	NSC	SGL	320265	C630007B19Rik
Aiba	NSC	SGL	320685	Dctd
Aiba	NSC	SGL	320701	C130034I18Rik
Aiba	NSC	SGL	320878	Mical2
Aiba	NSC	SGL	320974	Lrrn4
Aiba	NSC	SGL	326618	Tpm4
Aiba	NSC	SGL	326623	Tnfsf15
Aiba	NSC	SGL	327762	Dna2
Aiba	NSC	SGL	328660	Bex6
Aiba	NSC	SGL	329152	Hecw2
Aiba	NSC	SGL	329252	Lgr6
Aiba	NSC	SGL	329641	6030405A18Rik
Aiba	NSC	SGL	329727	Dennd2c
Aiba	NSC	SGL	329763	EG329763
Aiba	NSC	SGL	330627	Trim66
Aiba	NSC	SGL	330790	Hapln4
Aiba	NSC	SGL	330812	Rnf150
Aiba	NSC	SGL	330998	Ankrd34c
Aiba	NSC	SGL	379043	Raet1e
Aiba	NSC	SGL	380694	Ccnjl
Aiba	NSC	SGL	381066	BC049807
Aiba	NSC	SGL	381101	BC048355
Aiba	NSC	SGL	381280	6430706D22Rik
Aiba	NSC	SGL	381306	BC055324
Aiba	NSC	SGL	381318	Nsl1
Aiba	NSC	SGL	382075	Odf3l1
Aiba	NSC	SGL	387524	Znrf2
Aiba	NSC	SGL	399569	C230071H18Rik
Aiba	NSC	SGL	403186	B930011P16Rik
Aiba	NSC	SGL	404710	Iqgap3
Aiba	NSC	SGL	432442	Akap7
Aiba	NSC	SGL	432530	Adcy1
Aiba	NSC	SGL	432555	EG432555
Aiba	NSC	SGL	432879	EG432879
Aiba	NSC	SGL	433904	Ociad2
Aiba	NSC	SGL	434632	BC085271
Aiba	NSC	SGL	445007	Nup85
Aiba	NSC	SGL	494448	Cbx6
Aiba	NSC	SGL	50786	Hs6st2
Aiba	NSC	SGL	50790	Acsl4
Aiba	NSC	SGL	50913	Olig2
Aiba	NSC	SGL	51788	H2afz
Aiba	NSC	SGL	51800	Bok
Aiba	NSC	SGL	51944	D2Ertd750e
Aiba	NSC	SGL	52009	Hn1l
Aiba	NSC	SGL	52033	Pbk
Aiba	NSC	SGL	52150	Kcnk6
Aiba	NSC	SGL	52276	Cdca8
Aiba	NSC	SGL	52530	Nola2
Aiba	NSC	SGL	52626	Cdkn2aipnl
Aiba	NSC	SGL	52679	E2f7
Aiba	NSC	SGL	52829	D4Bwg0951e
Aiba	NSC	SGL	53324	Nptx2
Aiba	NSC	SGL	53374	Chst3
Aiba	NSC	SGL	53603	Tslp
Aiba	NSC	SGL	53857	Tuba8
Aiba	NSC	SGL	53860	2010-09-09
Aiba	NSC	SGL	53975	Ddx20
Aiba	NSC	SGL	54141	Spag5
Aiba	NSC	SGL	544988	LOC544988
Aiba	NSC	SGL	545007	ENSMUSG00000068790
Aiba	NSC	SGL	545253	EG545253
Aiba	NSC	SGL	55927	Hes6
Aiba	NSC	SGL	55989	Nol5
Aiba	NSC	SGL	56150	Mad2l1
Aiba	NSC	SGL	56207	Uchl5
Aiba	NSC	SGL	56306	Tera
Aiba	NSC	SGL	56323	Dnajb5
Aiba	NSC	SGL	56348	Hsd17b12
Aiba	NSC	SGL	56526	2010-09-06
Aiba	NSC	SGL	56702	Hist1h1b
Aiba	NSC	SGL	56742	Psrc1
Aiba	NSC	SGL	56846	Necab3
Aiba	NSC	SGL	56847	Aldh1a3
Aiba	NSC	SGL	57257	Vav3
Aiba	NSC	SGL	57258	Xpo4
Aiba	NSC	SGL	57377	Gcs1
Aiba	NSC	SGL	57429	Sult5a1
Aiba	NSC	SGL	57434	Xrcc2
Aiba	NSC	SGL	57441	Gmnn
Aiba	NSC	SGL	57752	Tacc2
Aiba	NSC	SGL	57816	Tesc
Aiba	NSC	SGL	57905	Isy1
Aiba	NSC	SGL	57915	Tbc1d1
Aiba	NSC	SGL	58175	Rgs20
Aiba	NSC	SGL	58182	Prokr1
Aiba	NSC	SGL	58521	Eid1
Aiba	NSC	SGL	58801	Pmaip1
Aiba	NSC	SGL	59012	Moxd1
Aiba	NSC	SGL	60322	Chst7
Aiba	NSC	SGL	60411	Cenpk
Aiba	NSC	SGL	60530	Fignl1
Aiba	NSC	SGL	623474	E130016E03Rik
Aiba	NSC	SGL	64011	Nrgn
Aiba	NSC	SGL	64058	Perp
Aiba	NSC	SGL	64424	Polr1e
Aiba	NSC	SGL	64707	Suv39h2
Aiba	NSC	SGL	65103	Arl6ip6
Aiba	NSC	SGL	66131	Tipin
Aiba	NSC	SGL	66143	Eef1e1
Aiba	NSC	SGL	66197	Cks2
Aiba	NSC	SGL	66262	Ing5
Aiba	NSC	SGL	66307	Isoc1
Aiba	NSC	SGL	66329	Susd3
Aiba	NSC	SGL	66336	Cenpp
Aiba	NSC	SGL	66422	2410015N17Rik
Aiba	NSC	SGL	66442	Spc25
Aiba	NSC	SGL	66443	Tnfaip8l1
Aiba	NSC	SGL	66468	2810433K01Rik
Aiba	NSC	SGL	66471	Anp32e
Aiba	NSC	SGL	66497	2610528E23Rik
Aiba	NSC	SGL	66570	Cenpm
Aiba	NSC	SGL	66634	Mcm8
Aiba	NSC	SGL	66664	Tmem41a
Aiba	NSC	SGL	66857	1100001H23Rik
Aiba	NSC	SGL	66860	Tanc1
Aiba	NSC	SGL	66912	Bzw2
Aiba	NSC	SGL	66949	Trim59
Aiba	NSC	SGL	66953	Cdca7
Aiba	NSC	SGL	66977	Nuf2
Aiba	NSC	SGL	67005	Polr3k
Aiba	NSC	SGL	67037	Pmf1
Aiba	NSC	SGL	67071	Rps6ka6
Aiba	NSC	SGL	67134	Nol5a
Aiba	NSC	SGL	67141	Fbxo5
Aiba	NSC	SGL	67177	Cdt1
Aiba	NSC	SGL	67196	Ube2t
Aiba	NSC	SGL	67223	Rrp15
Aiba	NSC	SGL	67242	Gemin6
Aiba	NSC	SGL	67248	Rpl39
Aiba	NSC	SGL	67429	Nudcd1
Aiba	NSC	SGL	67434	5730557B15Rik
Aiba	NSC	SGL	67477	1300007F04Rik
Aiba	NSC	SGL	67498	Kcnv1
Aiba	NSC	SGL	67603	Dusp6
Aiba	NSC	SGL	67628	Anp32b
Aiba	NSC	SGL	67629	Spc24
Aiba	NSC	SGL	67678	Lsm3
Aiba	NSC	SGL	67703	Kirrel3
Aiba	NSC	SGL	67792	Rgs8
Aiba	NSC	SGL	67803	Limd2
Aiba	NSC	SGL	67849	Cdca5
Aiba	NSC	SGL	67920	Rbm13
Aiba	NSC	SGL	67936	Wdr55
Aiba	NSC	SGL	67941	Rps27l
Aiba	NSC	SGL	67951	Tubb6
Aiba	NSC	SGL	68014	Zwilch
Aiba	NSC	SGL	68016	2310039E09Rik
Aiba	NSC	SGL	68026	2810417H13Rik
Aiba	NSC	SGL	68147	Nola1
Aiba	NSC	SGL	68203	Diras2
Aiba	NSC	SGL	68278	Ddx39
Aiba	NSC	SGL	68298	Ncapd2
Aiba	NSC	SGL	68404	Nrn1
Aiba	NSC	SGL	68549	Sgol2
Aiba	NSC	SGL	68612	Ube2c
Aiba	NSC	SGL	68678	Smtnl1
Aiba	NSC	SGL	68743	Anln
Aiba	NSC	SGL	68750	Rreb1
Aiba	NSC	SGL	68854	Asb11
Aiba	NSC	SGL	69068	1810011O10Rik
Aiba	NSC	SGL	69072	Ebna1bp2
Aiba	NSC	SGL	69147	2200002J24Rik
Aiba	NSC	SGL	69639	Exosc8
Aiba	NSC	SGL	69716	Trip13
Aiba	NSC	SGL	69745	Pold4
Aiba	NSC	SGL	69863	1810054D07Rik
Aiba	NSC	SGL	69903	Rasip1
Aiba	NSC	SGL	69908	Rab3b
Aiba	NSC	SGL	69912	Nup43
Aiba	NSC	SGL	69982	Spink2
Aiba	NSC	SGL	70024	Mcm10
Aiba	NSC	SGL	70120	Yars2
Aiba	NSC	SGL	70127	Dpf3
Aiba	NSC	SGL	70218	3000004C01Rik
Aiba	NSC	SGL	70274	Ly6g6e
Aiba	NSC	SGL	70316	Ndufab1
Aiba	NSC	SGL	70358	Steap1
Aiba	NSC	SGL	70359	Gtpbp3
Aiba	NSC	SGL	70385	Ccdc99
Aiba	NSC	SGL	70415	2610018G03Rik
Aiba	NSC	SGL	70454	Cenpl
Aiba	NSC	SGL	70466	Ckap2l
Aiba	NSC	SGL	70472	Atad2
Aiba	NSC	SGL	70536	Qpct
Aiba	NSC	SGL	70603	Mutyh
Aiba	NSC	SGL	70638	5730507A09Rik
Aiba	NSC	SGL	70645	Oip5
Aiba	NSC	SGL	71085	Arhgap19
Aiba	NSC	SGL	71146	4933417O08Rik
Aiba	NSC	SGL	71436	Flrt3
Aiba	NSC	SGL	71514	Sfpq
Aiba	NSC	SGL	71683	Gypc
Aiba	NSC	SGL	71691	Pnmal1
Aiba	NSC	SGL	71740	Pvrl4
Aiba	NSC	SGL	71804	2610016C23Rik
Aiba	NSC	SGL	71846	Syce2
Aiba	NSC	SGL	71876	Mlf1ip
Aiba	NSC	SGL	71924	Tube1
Aiba	NSC	SGL	72049	Tnfrsf13c
Aiba	NSC	SGL	72107	Dscc1
Aiba	NSC	SGL	72119	Tpx2
Aiba	NSC	SGL	72151	Rfc5
Aiba	NSC	SGL	72155	Cenpn
Aiba	NSC	SGL	72171	Shq1
Aiba	NSC	SGL	72215	1700001P01Rik
Aiba	NSC	SGL	72309	Tmem158
Aiba	NSC	SGL	72415	Sgol1
Aiba	NSC	SGL	72462	Rrp1b
Aiba	NSC	SGL	72500	Ier5l
Aiba	NSC	SGL	72565	Uaca
Aiba	NSC	SGL	72568	Lin9
Aiba	NSC	SGL	72599	Pdia5
Aiba	NSC	SGL	72657	2700094K13Rik
Aiba	NSC	SGL	72662	Dis3
Aiba	NSC	SGL	72749	Nfkbil2
Aiba	NSC	SGL	72787	Tmem48
Aiba	NSC	SGL	72828	Ubash3b
Aiba	NSC	SGL	73173	Pcdh18
Aiba	NSC	SGL	73254	Ccdc18
Aiba	NSC	SGL	73635	1700113I22Rik
Aiba	NSC	SGL	73804	Kif2c
Aiba	NSC	SGL	73910	Arhgap18
Aiba	NSC	SGL	74007	Btbd11
Aiba	NSC	SGL	74107	Cep55
Aiba	NSC	SGL	74211	2010-09-14
Aiba	NSC	SGL	74246	Gale
Aiba	NSC	SGL	74335	Xrcc3
Aiba	NSC	SGL	74486	Osbpl10
Aiba	NSC	SGL	74568	Mlkl
Aiba	NSC	SGL	74838	Narg1
Aiba	NSC	SGL	76044	Ncapg2
Aiba	NSC	SGL	76131	Depdc1a
Aiba	NSC	SGL	76383	1700012L04Rik
Aiba	NSC	SGL	76478	2410004L22Rik
Aiba	NSC	SGL	76522	Lsm8
Aiba	NSC	SGL	76527	2010004A03Rik
Aiba	NSC	SGL	76722	Ckmt2
Aiba	NSC	SGL	76843	Dtl
Aiba	NSC	SGL	76943	Psapl1
Aiba	NSC	SGL	77011	5730590G19Rik
Aiba	NSC	SGL	77630	Prdm8
Aiba	NSC	SGL	77744	6720463M24Rik
Aiba	NSC	SGL	77777	Ulbp1
Aiba	NSC	SGL	77782	Polq
Aiba	NSC	SGL	78174	Cox7b2
Aiba	NSC	SGL	78376	Ng23
Aiba	NSC	SGL	78977	Popdc3
Aiba	NSC	SGL	79202	Tnfrsf22
Aiba	NSC	SGL	79455	Pdcl2
Aiba	NSC	SGL	80281	Cttnbp2nl
Aiba	NSC	SGL	80859	Nfkbiz
Aiba	NSC	SGL	80914	Uck2
Aiba	NSC	SGL	80981	Arl4d
Aiba	NSC	SGL	80986	Ckap2
Aiba	NSC	SGL	83397	Akap12
Aiba	NSC	SGL	83815	Cenpq
Aiba	NSC	SGL	84094	Plvap
Aiba	NSC	SGL	93757	Immp2l
Aiba	NSC	SGL	94092	Trim16
Aiba	NSC	SGL	97165	Hmgb2
Aiba	NSC	SGL	98221	Eif3m
Aiba	NSC	SGL	98386	Lbr
Aiba	NSC	SGL	99031	Osbpl6
Aiba	NSC(DC)	DGL	100559	Ugt2b38
Aiba	NSC(DC)	DGL	101202	AI987662
Aiba	NSC(DC)	DGL	101488	Slco2b1
Aiba	NSC(DC)	DGL	102084	AI451557
Aiba	NSC(DC)	DGL	102294	Cyp4v3
Aiba	NSC(DC)	DGL	103098	Slc6a15
Aiba	NSC(DC)	DGL	103140	Gstt3
Aiba	NSC(DC)	DGL	103172	Ndg2
Aiba	NSC(DC)	DGL	103712	6330403K07Rik
Aiba	NSC(DC)	DGL	103775	Slc25a41
Aiba	NSC(DC)	DGL	103844	AI842396
Aiba	NSC(DC)	DGL	103968	Plin
Aiba	NSC(DC)	DGL	104069	Sncb
Aiba	NSC(DC)	DGL	104362	Meig1
Aiba	NSC(DC)	DGL	104601	Mycbpap
Aiba	NSC(DC)	DGL	104776	Aldh6a1
Aiba	NSC(DC)	DGL	105387	Akr1c14
Aiba	NSC(DC)	DGL	105450	Mmrn2
Aiba	NSC(DC)	DGL	105653	Phyhip
Aiba	NSC(DC)	DGL	105727	Slc38a1
Aiba	NSC(DC)	DGL	105833	Ccdc65
Aiba	NSC(DC)	DGL	106565	Dlk2
Aiba	NSC(DC)	DGL	106581	Itfg3
Aiba	NSC(DC)	DGL	106639	AI662250
Aiba	NSC(DC)	DGL	106861	Abhd3
Aiba	NSC(DC)	DGL	106877	Afap1l1
Aiba	NSC(DC)	DGL	107227	Macrod1
Aiba	NSC(DC)	DGL	107321	Lpxn
Aiba	NSC(DC)	DGL	107581	Col16a1
Aiba	NSC(DC)	DGL	107607	Nod1
Aiba	NSC(DC)	DGL	107753	Lgals2
Aiba	NSC(DC)	DGL	107970	Hist1h1t
Aiba	NSC(DC)	DGL	108052	Slc14a1
Aiba	NSC(DC)	DGL	108058	Camk2d
Aiba	NSC(DC)	DGL	108096	Slco1a5
Aiba	NSC(DC)	DGL	108151	Sema3d
Aiba	NSC(DC)	DGL	108802	Calr4
Aiba	NSC(DC)	DGL	108960	Irak2
Aiba	NSC(DC)	DGL	109246	Tspan9
Aiba	NSC(DC)	DGL	109910	Zfp91
Aiba	NSC(DC)	DGL	110078	Pygb
Aiba	NSC(DC)	DGL	110511	Olfr153
Aiba	NSC(DC)	DGL	110596	Rgnef
Aiba	NSC(DC)	DGL	110637	Grik4
Aiba	NSC(DC)	DGL	110648	Lmx1a
Aiba	NSC(DC)	DGL	11303	Abca1
Aiba	NSC(DC)	DGL	11307	Abcg1
Aiba	NSC(DC)	DGL	114229	Kiss1r
Aiba	NSC(DC)	DGL	114602	Zmynd10
Aiba	NSC(DC)	DGL	114664	Hsd17b11
Aiba	NSC(DC)	DGL	114774	Pawr
Aiba	NSC(DC)	DGL	11484	Aspa
Aiba	NSC(DC)	DGL	11514	Adcy8
Aiba	NSC(DC)	DGL	11520	Adfp
Aiba	NSC(DC)	DGL	11522	Adh1
Aiba	NSC(DC)	DGL	11539	Adora1
Aiba	NSC(DC)	DGL	11541	Adora2b
Aiba	NSC(DC)	DGL	11542	Adora3
Aiba	NSC(DC)	DGL	11551	Adra2a
Aiba	NSC(DC)	DGL	11600	Angpt1
Aiba	NSC(DC)	DGL	11607	Agtr1a
Aiba	NSC(DC)	DGL	11610	Agtrap
Aiba	NSC(DC)	DGL	11657	Alb
Aiba	NSC(DC)	DGL	11668	Aldh1a1
Aiba	NSC(DC)	DGL	116847	Prelp
Aiba	NSC(DC)	DGL	117004	Olfr73
Aiba	NSC(DC)	DGL	11717	Ampd3
Aiba	NSC(DC)	DGL	11723	Amy2
Aiba	NSC(DC)	DGL	11731	Ang2
Aiba	NSC(DC)	DGL	11732	Ank
Aiba	NSC(DC)	DGL	11746	Anxa4
Aiba	NSC(DC)	DGL	11747	Anxa5
Aiba	NSC(DC)	DGL	11758	Prdx6
Aiba	NSC(DC)	DGL	11810	Apobec1
Aiba	NSC(DC)	DGL	11812	Apoc1
Aiba	NSC(DC)	DGL	11816	Apoe
Aiba	NSC(DC)	DGL	11826	Aqp1
Aiba	NSC(DC)	DGL	118446	Gje1
Aiba	NSC(DC)	DGL	118452	Baalc
Aiba	NSC(DC)	DGL	11847	Arg2
Aiba	NSC(DC)	DGL	11852	Rhob
Aiba	NSC(DC)	DGL	11877	Arvcf
Aiba	NSC(DC)	DGL	11883	Arsa
Aiba	NSC(DC)	DGL	11910	Atf3
Aiba	NSC(DC)	DGL	11928	Atp1a1
Aiba	NSC(DC)	DGL	11931	Atp1b1
Aiba	NSC(DC)	DGL	11979	Atp7b
Aiba	NSC(DC)	DGL	11988	Slc7a2
Aiba	NSC(DC)	DGL	12049	Bcl2l10
Aiba	NSC(DC)	DGL	12161	Bmp6
Aiba	NSC(DC)	DGL	12182	Bst1
Aiba	NSC(DC)	DGL	12266	C3
Aiba	NSC(DC)	DGL	12268	C4b
Aiba	NSC(DC)	DGL	12286	Cacna1a
Aiba	NSC(DC)	DGL	12294	Cacna2d3
Aiba	NSC(DC)	DGL	12298	Cacnb4
Aiba	NSC(DC)	DGL	12304	Pdia4
Aiba	NSC(DC)	DGL	12305	Ddr1
Aiba	NSC(DC)	DGL	12308	Calb2
Aiba	NSC(DC)	DGL	12322	Camk2a
Aiba	NSC(DC)	DGL	12333	Capn1
Aiba	NSC(DC)	DGL	12335	Capn3
Aiba	NSC(DC)	DGL	12359	Cat
Aiba	NSC(DC)	DGL	12363	Casp4
Aiba	NSC(DC)	DGL	12364	Casp12
Aiba	NSC(DC)	DGL	12386	Ctnna2
Aiba	NSC(DC)	DGL	12395	Runx1t1
Aiba	NSC(DC)	DGL	12496	Entpd2
Aiba	NSC(DC)	DGL	12499	Entpd5
Aiba	NSC(DC)	DGL	12509	Cd59a
Aiba	NSC(DC)	DGL	12521	Cd82
Aiba	NSC(DC)	DGL	12527	Cd9
Aiba	NSC(DC)	DGL	12583	Cdo1
Aiba	NSC(DC)	DGL	12587	Mia1
Aiba	NSC(DC)	DGL	12614	Celsr1
Aiba	NSC(DC)	DGL	12630	Cfi
Aiba	NSC(DC)	DGL	12653	Chgb
Aiba	NSC(DC)	DGL	12654	Chi3l1
Aiba	NSC(DC)	DGL	12677	Vsx2
Aiba	NSC(DC)	DGL	12683	Cidea
Aiba	NSC(DC)	DGL	12702	Socs3
Aiba	NSC(DC)	DGL	12738	Cldn2
Aiba	NSC(DC)	DGL	12759	Clu
Aiba	NSC(DC)	DGL	12767	Cxcr4
Aiba	NSC(DC)	DGL	12778	Cxcr7
Aiba	NSC(DC)	DGL	12799	Cnp
Aiba	NSC(DC)	DGL	12805	Cntn1
Aiba	NSC(DC)	DGL	12815	Col11a2
Aiba	NSC(DC)	DGL	12816	Col12a1
Aiba	NSC(DC)	DGL	12840	Col9a2
Aiba	NSC(DC)	DGL	12845	Comp
Aiba	NSC(DC)	DGL	12865	Cox7a1
Aiba	NSC(DC)	DGL	12876	Cpe
Aiba	NSC(DC)	DGL	12879	Cys1
Aiba	NSC(DC)	DGL	12942	Pcdha11
Aiba	NSC(DC)	DGL	12955	Cryab
Aiba	NSC(DC)	DGL	12957	Cryba1
Aiba	NSC(DC)	DGL	12959	Cryba4
Aiba	NSC(DC)	DGL	12970	Crygs
Aiba	NSC(DC)	DGL	12977	Csf1
Aiba	NSC(DC)	DGL	13007	Csrp1
Aiba	NSC(DC)	DGL	13010	Cst3
Aiba	NSC(DC)	DGL	13030	Ctsb
Aiba	NSC(DC)	DGL	13039	Ctsl
Aiba	NSC(DC)	DGL	13056	Cyb561
Aiba	NSC(DC)	DGL	13078	Cyp1b1
Aiba	NSC(DC)	DGL	13123	Cyp7b1
Aiba	NSC(DC)	DGL	13170	Dbp
Aiba	NSC(DC)	DGL	13190	Dct
Aiba	NSC(DC)	DGL	13197	Gadd45a
Aiba	NSC(DC)	DGL	13202	Ddt
Aiba	NSC(DC)	DGL	13214	Defb1
Aiba	NSC(DC)	DGL	13349	Darc
Aiba	NSC(DC)	DGL	13411	Dnahc11
Aiba	NSC(DC)	DGL	13497	Drp2
Aiba	NSC(DC)	DGL	13592	Ebf2
Aiba	NSC(DC)	DGL	13602	Sparcl1
Aiba	NSC(DC)	DGL	13609	S1pr1
Aiba	NSC(DC)	DGL	13610	S1pr3
Aiba	NSC(DC)	DGL	13636	Efna1
Aiba	NSC(DC)	DGL	13819	Epas1
Aiba	NSC(DC)	DGL	13830	Stom
Aiba	NSC(DC)	DGL	13838	Epha4
Aiba	NSC(DC)	DGL	13844	Ephb2
Aiba	NSC(DC)	DGL	13850	Ephx2
Aiba	NSC(DC)	DGL	13982	Esr1
Aiba	NSC(DC)	DGL	14049	Eya2
Aiba	NSC(DC)	DGL	14066	F3
Aiba	NSC(DC)	DGL	14067	F5
Aiba	NSC(DC)	DGL	140703	Emid1
Aiba	NSC(DC)	DGL	14102	Fas
Aiba	NSC(DC)	DGL	14130	Fcgr2b
Aiba	NSC(DC)	DGL	14132	Fcgrt
Aiba	NSC(DC)	DGL	14183	Fgfr2
Aiba	NSC(DC)	DGL	14190	Fgl2
Aiba	NSC(DC)	DGL	14198	Fhit
Aiba	NSC(DC)	DGL	14219	Ctgf
Aiba	NSC(DC)	DGL	14226	Fkbp1b
Aiba	NSC(DC)	DGL	14230	Fkbp10
Aiba	NSC(DC)	DGL	14233	Foxi1
Aiba	NSC(DC)	DGL	14264	Fmod
Aiba	NSC(DC)	DGL	142681	Slc34a3
Aiba	NSC(DC)	DGL	14275	Folr1
Aiba	NSC(DC)	DGL	14276	Folr2
Aiba	NSC(DC)	DGL	14281	Fos
Aiba	NSC(DC)	DGL	142980	Tlr3
Aiba	NSC(DC)	DGL	14314	Fstl1
Aiba	NSC(DC)	DGL	14319	Fth1
Aiba	NSC(DC)	DGL	14368	Fzd6
Aiba	NSC(DC)	DGL	14387	Gaa
Aiba	NSC(DC)	DGL	14395	Gabra2
Aiba	NSC(DC)	DGL	14397	Gabra4
Aiba	NSC(DC)	DGL	14400	Gabrb1
Aiba	NSC(DC)	DGL	14425	Galnt3
Aiba	NSC(DC)	DGL	14468	Gbp1
Aiba	NSC(DC)	DGL	14469	Gbp2
Aiba	NSC(DC)	DGL	14537	Gcnt1
Aiba	NSC(DC)	DGL	14538	Gcnt2
Aiba	NSC(DC)	DGL	14559	Gdf1
Aiba	NSC(DC)	DGL	14598	Ggt1
Aiba	NSC(DC)	DGL	14609	Gja1
Aiba	NSC(DC)	DGL	14619	Gjb2
Aiba	NSC(DC)	DGL	14623	Gjb6
Aiba	NSC(DC)	DGL	14661	Glud1
Aiba	NSC(DC)	DGL	14663	Glycam1
Aiba	NSC(DC)	DGL	14664	Slc6a9
Aiba	NSC(DC)	DGL	14667	Gm2a
Aiba	NSC(DC)	DGL	14681	Gnao1
Aiba	NSC(DC)	DGL	14726	Pdpn
Aiba	NSC(DC)	DGL	14732	Gpam
Aiba	NSC(DC)	DGL	14735	Gpc4
Aiba	NSC(DC)	DGL	14745	Lpar1
Aiba	NSC(DC)	DGL	14756	Gpld1
Aiba	NSC(DC)	DGL	14763	Gpr37
Aiba	NSC(DC)	DGL	14775	Gpx1
Aiba	NSC(DC)	DGL	14787	Rhpn1
Aiba	NSC(DC)	DGL	14816	Grm1
Aiba	NSC(DC)	DGL	14912	Nkx6-2
Aiba	NSC(DC)	DGL	14964	H2-D1
Aiba	NSC(DC)	DGL	14999	H2-DMb1
Aiba	NSC(DC)	DGL	15007	H2-Q10
Aiba	NSC(DC)	DGL	15013	H2-Q2
Aiba	NSC(DC)	DGL	15019	H2-Q8
Aiba	NSC(DC)	DGL	15139	Hc
Aiba	NSC(DC)	DGL	15160	Serpind1
Aiba	NSC(DC)	DGL	15203	Heph
Aiba	NSC(DC)	DGL	15211	Hexa
Aiba	NSC(DC)	DGL	15213	Hey1
Aiba	NSC(DC)	DGL	15214	Hey2
Aiba	NSC(DC)	DGL	15407	Hoxb1
Aiba	NSC(DC)	DGL	15460	Hr
Aiba	NSC(DC)	DGL	15482	Hspa1l
Aiba	NSC(DC)	DGL	15483	Hsd11b1
Aiba	NSC(DC)	DGL	15512	Hspa2
Aiba	NSC(DC)	DGL	15904	Id4
Aiba	NSC(DC)	DGL	15957	Ifit1
Aiba	NSC(DC)	DGL	15958	Ifit2
Aiba	NSC(DC)	DGL	15959	Ifit3
Aiba	NSC(DC)	DGL	16007	Cyr61
Aiba	NSC(DC)	DGL	16011	Igfbp5
Aiba	NSC(DC)	DGL	16145	Igtp
Aiba	NSC(DC)	DGL	16157	Il11ra1
Aiba	NSC(DC)	DGL	16158	Il11ra2
Aiba	NSC(DC)	DGL	16164	Il13ra1
Aiba	NSC(DC)	DGL	16168	Il15
Aiba	NSC(DC)	DGL	16177	Il1r1
Aiba	NSC(DC)	DGL	16178	Il1r2
Aiba	NSC(DC)	DGL	16185	Il2rb
Aiba	NSC(DC)	DGL	16195	Il6st
Aiba	NSC(DC)	DGL	16399	Itga2b
Aiba	NSC(DC)	DGL	16400	Itga3
Aiba	NSC(DC)	DGL	16421	Itgb7
Aiba	NSC(DC)	DGL	16426	Itih3
Aiba	NSC(DC)	DGL	16428	Itk
Aiba	NSC(DC)	DGL	16432	Itm2b
Aiba	NSC(DC)	DGL	16438	Itpr1
Aiba	NSC(DC)	DGL	16453	Jak3
Aiba	NSC(DC)	DGL	16477	Junb
Aiba	NSC(DC)	DGL	16485	Kcna1
Aiba	NSC(DC)	DGL	16493	Kcna5
Aiba	NSC(DC)	DGL	16495	Kcna7
Aiba	NSC(DC)	DGL	16525	Kcnk1
Aiba	NSC(DC)	DGL	16538	Kcns1
Aiba	NSC(DC)	DGL	16578	Kif9
Aiba	NSC(DC)	DGL	16581	Kifc2
Aiba	NSC(DC)	DGL	16768	Lag3
Aiba	NSC(DC)	DGL	16779	Lamb2
Aiba	NSC(DC)	DGL	16784	Lamp2
Aiba	NSC(DC)	DGL	16803	Lbp
Aiba	NSC(DC)	DGL	16819	Lcn2
Aiba	NSC(DC)	DGL	16832	Ldhb
Aiba	NSC(DC)	DGL	16840	Lect1
Aiba	NSC(DC)	DGL	16855	Lgals4
Aiba	NSC(DC)	DGL	16886	Limk2
Aiba	NSC(DC)	DGL	16909	Lmo2
Aiba	NSC(DC)	DGL	16918	Mycl1
Aiba	NSC(DC)	DGL	16922	Phyh
Aiba	NSC(DC)	DGL	16971	Lrp1
Aiba	NSC(DC)	DGL	16977	Lrrc23
Aiba	NSC(DC)	DGL	16998	Ltbp3
Aiba	NSC(DC)	DGL	17035	Lxn
Aiba	NSC(DC)	DGL	170442	Bbox1
Aiba	NSC(DC)	DGL	170638	Hpcal4
Aiba	NSC(DC)	DGL	170756	Slc24a6
Aiba	NSC(DC)	DGL	170768	Pfkfb3
Aiba	NSC(DC)	DGL	170771	Khdrbs2
Aiba	NSC(DC)	DGL	17112	Tm4sf1
Aiba	NSC(DC)	DGL	171180	Syt12
Aiba	NSC(DC)	DGL	171247	V1rh4
Aiba	NSC(DC)	DGL	171284	Timd2
Aiba	NSC(DC)	DGL	171286	Slc12a8
Aiba	NSC(DC)	DGL	17130	Smad6
Aiba	NSC(DC)	DGL	17136	Mag
Aiba	NSC(DC)	DGL	171429	Slc26a6
Aiba	NSC(DC)	DGL	17153	Mal
Aiba	NSC(DC)	DGL	171543	Bmf
Aiba	NSC(DC)	DGL	17155	Man1a
Aiba	NSC(DC)	DGL	17160	Man2b2
Aiba	NSC(DC)	DGL	17178	Fxyd3
Aiba	NSC(DC)	DGL	17181	Matn2
Aiba	NSC(DC)	DGL	17182	Matn3
Aiba	NSC(DC)	DGL	17183	Matn4
Aiba	NSC(DC)	DGL	17295	Met
Aiba	NSC(DC)	DGL	17385	Mmp11
Aiba	NSC(DC)	DGL	17427	Mns1
Aiba	NSC(DC)	DGL	17441	Mog
Aiba	NSC(DC)	DGL	17470	Cd200
Aiba	NSC(DC)	DGL	17472	Gbp4
Aiba	NSC(DC)	DGL	17540	Mrvi1
Aiba	NSC(DC)	DGL	17748	Mt1
Aiba	NSC(DC)	DGL	17750	Mt2
Aiba	NSC(DC)	DGL	17755	Mtap1b
Aiba	NSC(DC)	DGL	17829	Muc1
Aiba	NSC(DC)	DGL	17879	Myh1
Aiba	NSC(DC)	DGL	17921	Myo7a
Aiba	NSC(DC)	DGL	17939	Naga
Aiba	NSC(DC)	DGL	17965	Nbl1
Aiba	NSC(DC)	DGL	17988	Ndrg1
Aiba	NSC(DC)	DGL	18003	Nedd9
Aiba	NSC(DC)	DGL	18025	Nfe2l3
Aiba	NSC(DC)	DGL	18117	Cox4nb
Aiba	NSC(DC)	DGL	18142	Npas1
Aiba	NSC(DC)	DGL	18146	Npdc1
Aiba	NSC(DC)	DGL	18188	Nrtn
Aiba	NSC(DC)	DGL	18191	Nrxn3
Aiba	NSC(DC)	DGL	18223	Numbl
Aiba	NSC(DC)	DGL	18230	Nxn
Aiba	NSC(DC)	DGL	18242	Oat
Aiba	NSC(DC)	DGL	18295	Ogn
Aiba	NSC(DC)	DGL	18356	Olfr56
Aiba	NSC(DC)	DGL	18359	Olfr59
Aiba	NSC(DC)	DGL	18400	Slc22a18
Aiba	NSC(DC)	DGL	18414	Osmr
Aiba	NSC(DC)	DGL	18417	Cldn11
Aiba	NSC(DC)	DGL	18481	Pak3
Aiba	NSC(DC)	DGL	18483	Palm
Aiba	NSC(DC)	DGL	18489	Reg3b
Aiba	NSC(DC)	DGL	18506	Pax4
Aiba	NSC(DC)	DGL	18530	Pcdh8
Aiba	NSC(DC)	DGL	18563	Pcx
Aiba	NSC(DC)	DGL	18577	Pde4a
Aiba	NSC(DC)	DGL	18596	Pdgfrb
Aiba	NSC(DC)	DGL	18600	Padi2
Aiba	NSC(DC)	DGL	18604	Pdk2
Aiba	NSC(DC)	DGL	18610	Pdyn
Aiba	NSC(DC)	DGL	18640	Pfkfb2
Aiba	NSC(DC)	DGL	18642	Pfkm
Aiba	NSC(DC)	DGL	18682	Phkg1
Aiba	NSC(DC)	DGL	18705	Pik3c2g
Aiba	NSC(DC)	DGL	18784	Pla2g5
Aiba	NSC(DC)	DGL	18806	Pld2
Aiba	NSC(DC)	DGL	18822	Plod1
Aiba	NSC(DC)	DGL	18823	Plp1
Aiba	NSC(DC)	DGL	18828	Plscr2
Aiba	NSC(DC)	DGL	18830	Pltp
Aiba	NSC(DC)	DGL	18952	2010-09-04
Aiba	NSC(DC)	DGL	19011	Pp11r
Aiba	NSC(DC)	DGL	19023	Ppef2
Aiba	NSC(DC)	DGL	19049	Ppp1r1b
Aiba	NSC(DC)	DGL	19062	RP23-136K12.4
Aiba	NSC(DC)	DGL	19122	Prnp
Aiba	NSC(DC)	DGL	19125	Prodh
Aiba	NSC(DC)	DGL	19141	Lgmn
Aiba	NSC(DC)	DGL	19156	Psap
Aiba	NSC(DC)	DGL	19200	Pstpip1
Aiba	NSC(DC)	DGL	19202	Rhox6
Aiba	NSC(DC)	DGL	192136	5033411D12Rik
Aiba	NSC(DC)	DGL	19218	Ptger3
Aiba	NSC(DC)	DGL	192197	Bcas3
Aiba	NSC(DC)	DGL	19228	Pthr1
Aiba	NSC(DC)	DGL	19261	Sirpa
Aiba	NSC(DC)	DGL	19266	Ptprd
Aiba	NSC(DC)	DGL	19267	Ptpre
Aiba	NSC(DC)	DGL	19272	Ptprk
Aiba	NSC(DC)	DGL	192734	AI646023
Aiba	NSC(DC)	DGL	19280	Ptprs
Aiba	NSC(DC)	DGL	19286	Pts
Aiba	NSC(DC)	DGL	19288	Ptx3
Aiba	NSC(DC)	DGL	19293	Pvalb
Aiba	NSC(DC)	DGL	19301	Pxmp2
Aiba	NSC(DC)	DGL	193286	BC049762
Aiba	NSC(DC)	DGL	193322	Oog1
Aiba	NSC(DC)	DGL	19419	Rasgrp1
Aiba	NSC(DC)	DGL	194655	Klf11
Aiba	NSC(DC)	DGL	19682	Rdh5
Aiba	NSC(DC)	DGL	19725	Rfx2
Aiba	NSC(DC)	DGL	19752	Rnase1
Aiba	NSC(DC)	DGL	19881	Rom1
Aiba	NSC(DC)	DGL	19882	Mst1r
Aiba	NSC(DC)	DGL	19885	Rorc
Aiba	NSC(DC)	DGL	19892	Rpe65
Aiba	NSC(DC)	DGL	20128	Trim30
Aiba	NSC(DC)	DGL	20183	Rxrg
Aiba	NSC(DC)	DGL	20191	Ryr2
Aiba	NSC(DC)	DGL	20193	S100a1
Aiba	NSC(DC)	DGL	20196	S100a13
Aiba	NSC(DC)	DGL	20197	S100a3
Aiba	NSC(DC)	DGL	20198	S100a4
Aiba	NSC(DC)	DGL	20203	S100b
Aiba	NSC(DC)	DGL	20229	Sat1
Aiba	NSC(DC)	DGL	20238	Atxn1
Aiba	NSC(DC)	DGL	20280	Scp2
Aiba	NSC(DC)	DGL	20324	Sdpr
Aiba	NSC(DC)	DGL	20341	Selenbp1
Aiba	NSC(DC)	DGL	20347	Sema3b
Aiba	NSC(DC)	DGL	20348	Sema3c
Aiba	NSC(DC)	DGL	20349	Sema3e
Aiba	NSC(DC)	DGL	20351	Sema4a
Aiba	NSC(DC)	DGL	20354	Sema4d
Aiba	NSC(DC)	DGL	20363	Sepp1
Aiba	NSC(DC)	DGL	20389	Sftpc
Aiba	NSC(DC)	DGL	20394	Scg5
Aiba	NSC(DC)	DGL	20410	Sorbs3
Aiba	NSC(DC)	DGL	20411	Sorbs1
Aiba	NSC(DC)	DGL	20415	Shbg
Aiba	NSC(DC)	DGL	20431	Si
Aiba	NSC(DC)	DGL	20447	St6galnac3
Aiba	NSC(DC)	DGL	20450	St8sia2
Aiba	NSC(DC)	DGL	20454	St3gal5
Aiba	NSC(DC)	DGL	20501	Slc16a1
Aiba	NSC(DC)	DGL	20510	Slc1a1
Aiba	NSC(DC)	DGL	20528	Slc2a4
Aiba	NSC(DC)	DGL	20531	Slc34a2
Aiba	NSC(DC)	DGL	20648	Snta1
Aiba	NSC(DC)	DGL	20652	Soat1
Aiba	NSC(DC)	DGL	20660	Sorl1
Aiba	NSC(DC)	DGL	20692	Sparc
Aiba	NSC(DC)	DGL	20716	Serpina3n
Aiba	NSC(DC)	DGL	207175	Cetn4
Aiba	NSC(DC)	DGL	20719	Serpinb6a
Aiba	NSC(DC)	DGL	20723	Serpinb9
Aiba	NSC(DC)	DGL	20739	Spna1
Aiba	NSC(DC)	DGL	20747	Spop
Aiba	NSC(DC)	DGL	207607	Ccdc40
Aiba	NSC(DC)	DGL	207667	Lbxcor1
Aiba	NSC(DC)	DGL	207683	Igsf11
Aiba	NSC(DC)	DGL	207686	A330021E22Rik
Aiba	NSC(DC)	DGL	20776	Tmie
Aiba	NSC(DC)	DGL	207777	Bzrap1
Aiba	NSC(DC)	DGL	207798	Gramd1c
Aiba	NSC(DC)	DGL	208164	BC064033
Aiba	NSC(DC)	DGL	208171	Tmprss7
Aiba	NSC(DC)	DGL	208659	BC029169
Aiba	NSC(DC)	DGL	20866	Stim1
Aiba	NSC(DC)	DGL	208677	Creb3l3
Aiba	NSC(DC)	DGL	208777	Sned1
Aiba	NSC(DC)	DGL	20887	Sult1a1
Aiba	NSC(DC)	DGL	20905	Sts
Aiba	NSC(DC)	DGL	20911	Stxbp2
Aiba	NSC(DC)	DGL	209268	Igsf1
Aiba	NSC(DC)	DGL	209378	Itih5
Aiba	NSC(DC)	DGL	20971	Sdc4
Aiba	NSC(DC)	DGL	210622	E430002G05Rik
Aiba	NSC(DC)	DGL	211389	Suox
Aiba	NSC(DC)	DGL	211482	Efhb
Aiba	NSC(DC)	DGL	211496	4932415M13Rik
Aiba	NSC(DC)	DGL	211550	Tifa
Aiba	NSC(DC)	DGL	212070	Clrn3
Aiba	NSC(DC)	DGL	212392	Ccdc110
Aiba	NSC(DC)	DGL	212516	BC060267
Aiba	NSC(DC)	DGL	212539	Gm266
Aiba	NSC(DC)	DGL	212998	BC016579
Aiba	NSC(DC)	DGL	213002	Ifitm6
Aiba	NSC(DC)	DGL	213019	Pdlim2
Aiba	NSC(DC)	DGL	213068	Tmem71
Aiba	NSC(DC)	DGL	213081	Wdr19
Aiba	NSC(DC)	DGL	213234	Zbbx
Aiba	NSC(DC)	DGL	21334	Tac2
Aiba	NSC(DC)	DGL	213391	Rassf4
Aiba	NSC(DC)	DGL	213393	8430408G22Rik
Aiba	NSC(DC)	DGL	213484	Nudt18
Aiba	NSC(DC)	DGL	21356	Tapbp
Aiba	NSC(DC)	DGL	213603	Slc44a3
Aiba	NSC(DC)	DGL	213649	Arhgef19
Aiba	NSC(DC)	DGL	21389	Tbx6
Aiba	NSC(DC)	DGL	213980	Fbxw10
Aiba	NSC(DC)	DGL	213989	Tmem82
Aiba	NSC(DC)	DGL	21402	Skp1a
Aiba	NSC(DC)	DGL	214111	Slc24a1
Aiba	NSC(DC)	DGL	21415	Tcf3
Aiba	NSC(DC)	DGL	21419	Tcfap2b
Aiba	NSC(DC)	DGL	214301	Crygn
Aiba	NSC(DC)	DGL	214597	Sidt2
Aiba	NSC(DC)	DGL	21463	Tcp11
Aiba	NSC(DC)	DGL	214791	Sertad4
Aiba	NSC(DC)	DGL	214944	Mobkl2b
Aiba	NSC(DC)	DGL	214968	Sema6d
Aiba	NSC(DC)	DGL	216033	Ctnna3
Aiba	NSC(DC)	DGL	216190	Appl2
Aiba	NSC(DC)	DGL	216198	Tcp11l2
Aiba	NSC(DC)	DGL	216505	Pik3ip1
Aiba	NSC(DC)	DGL	216739	Acsl6
Aiba	NSC(DC)	DGL	216795	Wnt9a
Aiba	NSC(DC)	DGL	216835	Usp43
Aiba	NSC(DC)	DGL	21684	Tectb
Aiba	NSC(DC)	DGL	21689	Tekt1
Aiba	NSC(DC)	DGL	217258	Abca8a
Aiba	NSC(DC)	DGL	217262	Abca9
Aiba	NSC(DC)	DGL	21752	Tert
Aiba	NSC(DC)	DGL	21767	Tex264
Aiba	NSC(DC)	DGL	217698	Acot5
Aiba	NSC(DC)	DGL	217705	9830169C18Rik
Aiba	NSC(DC)	DGL	217721	Flvcr2
Aiba	NSC(DC)	DGL	218194	Phactr1
Aiba	NSC(DC)	DGL	21825	Thbs1
Aiba	NSC(DC)	DGL	21838	Thy1
Aiba	NSC(DC)	DGL	218518	Marveld2
Aiba	NSC(DC)	DGL	21858	Timp2
Aiba	NSC(DC)	DGL	21859	Timp3
Aiba	NSC(DC)	DGL	21871	Atp6v0a2
Aiba	NSC(DC)	DGL	21899	Tlr6
Aiba	NSC(DC)	DGL	219170	AU021034
Aiba	NSC(DC)	DGL	21954	Tnni3
Aiba	NSC(DC)	DGL	21957	Tnnt3
Aiba	NSC(DC)	DGL	21983	Tpbg
Aiba	NSC(DC)	DGL	22029	Traf1
Aiba	NSC(DC)	DGL	22038	Plscr1
Aiba	NSC(DC)	DGL	22061	Trp63
Aiba	NSC(DC)	DGL	22092	Rsph1
Aiba	NSC(DC)	DGL	22114	Tssk1
Aiba	NSC(DC)	DGL	22117	Tst
Aiba	NSC(DC)	DGL	22142	Tuba1a
Aiba	NSC(DC)	DGL	22145	Tuba4a
Aiba	NSC(DC)	DGL	22169	Cmpk2
Aiba	NSC(DC)	DGL	22239	Ugt8a
Aiba	NSC(DC)	DGL	223267	BC006662
Aiba	NSC(DC)	DGL	223332	Ranbp3l
Aiba	NSC(DC)	DGL	22337	Vdr
Aiba	NSC(DC)	DGL	22346	Vhl
Aiba	NSC(DC)	DGL	22350	Ezr
Aiba	NSC(DC)	DGL	22361	Vnn1
Aiba	NSC(DC)	DGL	22364	Vpreb3
Aiba	NSC(DC)	DGL	223649	Nrbp2
Aiba	NSC(DC)	DGL	223726	Mpped1
Aiba	NSC(DC)	DGL	224014	Fgd4
Aiba	NSC(DC)	DGL	22403	Wisp2
Aiba	NSC(DC)	DGL	224079	Atp13a4
Aiba	NSC(DC)	DGL	224093	BC022623
Aiba	NSC(DC)	DGL	22411	Wnt11
Aiba	NSC(DC)	DGL	22419	Wnt5b
Aiba	NSC(DC)	DGL	224674	Slc37a1
Aiba	NSC(DC)	DGL	224703	2010-03-02
Aiba	NSC(DC)	DGL	224912	Crb3
Aiba	NSC(DC)	DGL	224997	Dlgap1
Aiba	NSC(DC)	DGL	225341	Lims2
Aiba	NSC(DC)	DGL	225443	Gm94
Aiba	NSC(DC)	DGL	226041	Pgm5
Aiba	NSC(DC)	DGL	226250	Afap1l2
Aiba	NSC(DC)	DGL	22626	Slc23a3
Aiba	NSC(DC)	DGL	226265	6430537H07Rik
Aiba	NSC(DC)	DGL	22634	Plagl1
Aiba	NSC(DC)	DGL	226421	5430435G22Rik
Aiba	NSC(DC)	DGL	226422	Rab7l1
Aiba	NSC(DC)	DGL	226527	BC026585
Aiba	NSC(DC)	DGL	22671	Zfp179
Aiba	NSC(DC)	DGL	22673	Zfp185
Aiba	NSC(DC)	DGL	22695	Zfp36
Aiba	NSC(DC)	DGL	226970	Arhgef4
Aiba	NSC(DC)	DGL	227613	Tubb2c
Aiba	NSC(DC)	DGL	227620	Uap1l1
Aiba	NSC(DC)	DGL	227696	Phyhd1
Aiba	NSC(DC)	DGL	227736	1700019L03Rik
Aiba	NSC(DC)	DGL	227753	Gsn
Aiba	NSC(DC)	DGL	227937	Pkp4
Aiba	NSC(DC)	DGL	227960	Gca
Aiba	NSC(DC)	DGL	228576	Mall
Aiba	NSC(DC)	DGL	228846	D630003M21Rik
Aiba	NSC(DC)	DGL	228858	Gdap1l1
Aiba	NSC(DC)	DGL	229445	Ctso
Aiba	NSC(DC)	DGL	229488	9930021J17Rik
Aiba	NSC(DC)	DGL	229534	Pbxip1
Aiba	NSC(DC)	DGL	229595	Adamtsl4
Aiba	NSC(DC)	DGL	229699	Slc16a4
Aiba	NSC(DC)	DGL	229791	D3Bwg0562e
Aiba	NSC(DC)	DGL	229905	Ccbl2
Aiba	NSC(DC)	DGL	230163	Aldob
Aiba	NSC(DC)	DGL	230661	Tesk2
Aiba	NSC(DC)	DGL	230678	Tmem125
Aiba	NSC(DC)	DGL	230815	Man1c1
Aiba	NSC(DC)	DGL	230822	A330049M08Rik
Aiba	NSC(DC)	DGL	230899	Nppa
Aiba	NSC(DC)	DGL	230904	Fbxo2
Aiba	NSC(DC)	DGL	231002	Plekhn1
Aiba	NSC(DC)	DGL	231103	Gckr
Aiba	NSC(DC)	DGL	231148	Ablim2
Aiba	NSC(DC)	DGL	231238	2310045A20Rik
Aiba	NSC(DC)	DGL	231503	BC062109
Aiba	NSC(DC)	DGL	231510	Agpat9
Aiba	NSC(DC)	DGL	231821	Centa1
Aiba	NSC(DC)	DGL	231842	Amz1
Aiba	NSC(DC)	DGL	232089	Rbed1
Aiba	NSC(DC)	DGL	232146	Tmem166
Aiba	NSC(DC)	DGL	232201	Arhgap25
Aiba	NSC(DC)	DGL	232345	A2m
Aiba	NSC(DC)	DGL	232409	Clec2e
Aiba	NSC(DC)	DGL	232430	Crebl2
Aiba	NSC(DC)	DGL	232493	Gys2
Aiba	NSC(DC)	DGL	232748	BC011487
Aiba	NSC(DC)	DGL	233271	Luzp2
Aiba	NSC(DC)	DGL	233813	Vwa3a
Aiba	NSC(DC)	DGL	234094	Arhgef10
Aiba	NSC(DC)	DGL	234404	Nxnl1
Aiba	NSC(DC)	DGL	234779	Plcg2
[truncated: 525 more rows]

## Sheet: Aiba_P0P4
Aiba	ESC(P0)	SGL	100102	Pcsk9
[truncated: 2,218 more rows]

[truncated: 41 more sheets: Aiba_TSC, Akashi, Behbod, Buchstaller, Chambers, Chateauvieux, Easterday, Fevr, Forsberg, Fortunel_ESC, Fortunel_NSC, Fortunel_RPC, Giannakis_GEP, Giannakis_SiEP, Hirst, Ivanova_ESC, Ivanova_HSC, Ivanova_NSC, Karsten, Kiel_Femur …]
